# Supplementary material for: Repeated Clozapine Administration Causes Extensive Changes to the Expression of Coding and Non-coding RNAs, Including miR-124, in the Mouse Frontal Cortex
Source: Mol Neurobiol. 2025 Jul 21;62(12):15564–75. doi: 10.1007/s12035-025-05199-4 (PMC12559144; doi:10.1007/s12035-025-05199-4)
Supplement: Supplementary file 1 — Supplementary Table 1 (CSV 2.18 MB) [file 12035_2025_5199_MOESM1_ESM.csv]

genes	logFC	logCPM	LR	PValue	FDR	symbol	biotype	description
ENSMUSG00000044349	1.521562372	8.988901046	89.14386609	3.67E-21	6.19E-17	Snhg11	lncRNA	small nucleolar RNA host gene 11
ENSMUSG00000037243	1.315803037	3.608079495	73.80622834	8.62E-18	6.26E-14	Zfp692	protein_coding	zinc finger protein 692
ENSMUSG00000024299	1.488460829	2.760342054	73.30105569	1.11E-17	6.26E-14	Adamts10	protein_coding	a disintegrin-like and metallopeptidase (reprolysin type) with thrombospondin type 1 motif, 10
ENSMUSG00000037266	1.094850411	6.331292595	66.47596397	3.54E-16	1.49E-12	Rsrp1	protein_coding	arginine/serine rich protein 1
ENSMUSG00000097961	1.744382623	2.651326581	65.69479313	5.26E-16	1.67E-12	Gm27000	lncRNA	predicted gene, 27000
ENSMUSG00000096780	1.156860404	4.595021629	65.46245922	5.92E-16	1.67E-12	Tmem181b-ps	transcribed_unprocessed_pseudogene	transmembrane protein 181B, pseudogene
ENSMUSG00000026864	1.020427262	9.084962499	64.37587622	1.03E-15	2.48E-12	Hspa5	protein_coding	heat shock protein 5
ENSMUSG00000028776	1.178523454	3.726541107	57.81013933	2.89E-14	6.09E-11	Tinagl1	protein_coding	tubulointerstitial nephritis antigen-like 1
ENSMUSG00000062296	1.608621492	6.794281325	55.09000246	1.15E-13	2.16E-10	Trank1	protein_coding	tetratricopeptide repeat and ankyrin repeat containing 1
ENSMUSG00000035967	1.474492918	4.523665333	53.19201895	3.02E-13	5.10E-10	Ints6l	protein_coding	integrator complex subunit 6 like
ENSMUSG00000022769	1.445513146	3.598022025	46.19477404	1.07E-11	1.57E-08	Sdf2l1	protein_coding	stromal cell-derived factor 2-like 1
ENSMUSG00000025199	1.09905375	3.896494467	46.11405829	1.12E-11	1.57E-08	Chuk	protein_coding	conserved helix-loop-helix ubiquitous kinase
ENSMUSG00000035711	1.513729268	1.716747196	45.56301363	1.48E-11	1.92E-08	Dok3	protein_coding	docking protein 3
ENSMUSG00000041354	0.969242703	3.130323425	44.337092	2.76E-11	3.21E-08	Rgl2	protein_coding	ral guanine nucleotide dissociation stimulator-like 2
ENSMUSG00000097545	1.180569844	5.198760383	44.2767637	2.85E-11	3.21E-08	Mir124a-1hg	lncRNA	Mir124-1 host gene (non-protein coding)
ENSMUSG00000021495	0.939643553	4.937588323	42.84581376	5.92E-11	6.16E-08	Fam193b	protein_coding	family with sequence similarity 193, member B
ENSMUSG00000029068	1.071477502	5.380867957	42.70050796	6.38E-11	6.16E-08	Ccnl2	protein_coding	cyclin L2
ENSMUSG00000040170	1.416943875	1.451070496	42.64073388	6.58E-11	6.16E-08	Fmo2	protein_coding	flavin containing monooxygenase 2
ENSMUSG00000107096	0.887994097	3.29743166	40.61374163	1.85E-10	1.61E-07	Gm43597	lncRNA	predicted gene 43597
ENSMUSG00000029524	1.342221473	1.268378563	40.56366958	1.90E-10	1.61E-07	Sirt4	protein_coding	sirtuin 4
ENSMUSG00000074264	1.654518531	2.425815047	39.22540953	3.78E-10	3.01E-07	Amy1	protein_coding	amylase 1, salivary
ENSMUSG00000097451	0.914477012	7.404620484	39.15195502	3.92E-10	3.01E-07	Rian	lncRNA	RNA imprinted and accumulated in nucleus
ENSMUSG00000001627	0.761262223	5.623203706	38.02910843	6.97E-10	5.11E-07	Ifrd1	protein_coding	interferon-related developmental regulator 1
ENSMUSG00000027582	0.779665186	4.509890376	37.44595402	9.40E-10	6.42E-07	Zgpat	protein_coding	zinc finger, CCCH-type with G patch domain
ENSMUSG00000024186	1.398153133	2.521423022	37.42322844	9.51E-10	6.42E-07	Rgs11	protein_coding	regulator of G-protein signaling 11
ENSMUSG00000017677	1.347781148	4.824531027	36.82687352	1.29E-09	8.15E-07	Wsb1	protein_coding	WD repeat and SOCS box-containing 1
ENSMUSG00000014158	1.468818965	-0.122547968	36.80683528	1.30E-09	8.15E-07	Trpv4	protein_coding	transient receptor potential cation channel, subfamily V, member 4
ENSMUSG00000024097	0.766160766	6.024246988	36.52134884	1.51E-09	9.10E-07	Srsf7	protein_coding	serine and arginine-rich splicing factor 7
ENSMUSG00000031328	0.846688886	4.365651797	36.00258363	1.97E-09	1.15E-06	Flna	protein_coding	filamin, alpha
ENSMUSG00000004360	0.582243205	5.798920232	35.522244	2.52E-09	1.42E-06	9330159F19Rik	protein_coding	RIKEN cDNA 9330159F19 gene
ENSMUSG00000097391	1.239281652	2.632494223	35.37818599	2.72E-09	1.48E-06	Mirg	lncRNA	miRNA containing gene
ENSMUSG00000066613	0.809643999	4.389172558	35.20315104	2.97E-09	1.57E-06	Zfp932	protein_coding	zinc finger protein 932
ENSMUSG00000004951	1.362375256	1.125828044	34.77954542	3.69E-09	1.89E-06	Hspb1	protein_coding	heat shock protein 1
ENSMUSG00000116594	1.027068261	0.96532527	34.72329194	3.80E-09	1.89E-06	Gm49601	protein_coding	predicted gene, 49601
ENSMUSG00000090015	0.766171002	4.324559961	34.41149163	4.46E-09	2.15E-06	Gm15446	protein_coding	predicted gene 15446
ENSMUSG00000022960	0.971949203	3.268349139	34.20626634	4.96E-09	2.32E-06	Donson	protein_coding	downstream neighbor of SON
ENSMUSG00000053907	0.977193851	5.918824259	33.90561347	5.79E-09	2.64E-06	Mat2a	protein_coding	methionine adenosyltransferase II, alpha
ENSMUSG00000039233	0.650025268	4.355021601	33.84129539	5.98E-09	2.65E-06	Tbce	protein_coding	tubulin-specific chaperone E
ENSMUSG00000025145	0.854511319	5.148584704	33.15908717	8.49E-09	3.67E-06	Lrrc45	protein_coding	leucine rich repeat containing 45
ENSMUSG00000022822	0.863034996	6.076913053	32.91225058	9.64E-09	4.04E-06	Abcc5	protein_coding	ATP-binding cassette, sub-family C (CFTR/MRP), member 5
ENSMUSG00000110710	0.979320678	2.36186083	32.85022826	9.95E-09	4.04E-06	C78859	lncRNA	expressed sequence C78859
ENSMUSG00000036036	1.151363303	2.288057413	32.82984343	1.01E-08	4.04E-06	Zfp57	protein_coding	zinc finger protein 57
ENSMUSG00000085396	1.80495627	4.218041962	32.61247939	1.12E-08	4.41E-06	Firre	lncRNA	functional intergenic repeating RNA element
ENSMUSG00000020527	1.160703817	1.610352363	32.48283869	1.20E-08	4.61E-06	Myo19	protein_coding	myosin XIX
ENSMUSG00000025823	0.591139712	7.052765088	32.02749873	1.52E-08	5.70E-06	Pdia4	protein_coding	protein disulfide isomerase associated 4
ENSMUSG00000092274	1.368889458	5.176320528	31.82997661	1.68E-08	6.11E-06	Neat1	lncRNA	nuclear paraspeckle assembly transcript 1 (non-protein coding)
ENSMUSG00000022515	0.729110891	4.414885177	31.80615815	1.70E-08	6.11E-06	Anks3	protein_coding	ankyrin repeat and sterile alpha motif domain containing 3
ENSMUSG00000014503	0.65666486	3.331916431	31.56214925	1.93E-08	6.79E-06	Pkd2l2	protein_coding	polycystic kidney disease 2-like 2
ENSMUSG00000023191	0.981628771	2.727241207	31.50051518	1.99E-08	6.86E-06	P3h3	protein_coding	prolyl 3-hydroxylase 3
ENSMUSG00000027677	0.897300877	5.92303926	31.40728916	2.09E-08	7.06E-06	Ttc14	protein_coding	tetratricopeptide repeat domain 14
ENSMUSG00000063889	0.762913038	3.845950923	31.30041047	2.21E-08	7.31E-06	Crem	protein_coding	cAMP responsive element modulator
ENSMUSG00000026034	1.027981283	6.180378545	31.08525418	2.47E-08	8.01E-06	Clk1	protein_coding	CDC-like kinase 1
ENSMUSG00000027580	1.499796593	0.935542771	31.03490333	2.53E-08	8.07E-06	Helz2	protein_coding	helicase with zinc finger 2, transcriptional coactivator
ENSMUSG00000085028	1.800842096	-0.023986794	30.8771355	2.75E-08	8.43E-06	Slc2a4rg-ps	transcribed_unitary_pseudogene	Slc2a4 regulator, pseudogene
ENSMUSG00000072572	1.234467399	1.258957603	30.87727963	2.75E-08	8.43E-06	Slc39a2	protein_coding	solute carrier family 39 (zinc transporter), member 2
ENSMUSG00000001065	0.795605614	3.270326851	30.4222256	3.48E-08	1.05E-05	Zfp276	protein_coding	zinc finger protein (C2H2 type) 276
ENSMUSG00000001774	0.708890159	6.716206207	30.12524832	4.05E-08	1.20E-05	Chordc1	protein_coding	cysteine and histidine-rich domain (CHORD)-containing, zinc-binding protein 1
ENSMUSG00000029283	1.168438937	2.42288195	30.04611587	4.22E-08	1.23E-05	Cdc7	protein_coding	cell division cycle 7 (S. cerevisiae)
ENSMUSG00000024843	0.612957718	5.378762667	29.85560975	4.65E-08	1.33E-05	Chka	protein_coding	choline kinase alpha
ENSMUSG00000035649	0.91579804	5.295386646	29.67921559	5.10E-08	1.43E-05	Zcchc7	protein_coding	zinc finger, CCHC domain containing 7
ENSMUSG00000027274	0.751058035	2.816429116	29.58694314	5.35E-08	1.48E-05	Mkks	protein_coding	McKusick-Kaufman syndrome
ENSMUSG00000047767	0.784401319	2.768283144	29.43331483	5.79E-08	1.57E-05	Atg16l2	protein_coding	autophagy related 16-like 2 (S. cerevisiae)
ENSMUSG00000074733	0.809026982	4.364400286	29.25296204	6.35E-08	1.68E-05	Zfp950	protein_coding	zinc finger protein 950
ENSMUSG00000022974	1.149225123	5.166068771	29.24243869	6.39E-08	1.68E-05	Paxbp1	protein_coding	PAX3 and PAX7 binding protein 1
ENSMUSG00000042508	0.667722735	5.723649376	29.19004208	6.56E-08	1.70E-05	Dmtf1	protein_coding	cyclin D binding myb-like transcription factor 1
ENSMUSG00000075012	-0.619762219	5.468005076	28.93129094	7.50E-08	1.92E-05	Fjx1	protein_coding	four jointed box 1
ENSMUSG00000117768	1.609897635	-0.647754664	28.84709794	7.83E-08	1.97E-05	8030456M14Rik	lncRNA	RIKEN cDNA 8030456M14 gene
ENSMUSG00000034807	0.583955187	4.148653389	28.81880027	7.95E-08	1.97E-05	Colgalt1	protein_coding	collagen beta(1-O)galactosyltransferase 1
ENSMUSG00000034738	1.246019953	3.057044975	28.70186595	8.44E-08	2.06E-05	Nostrin	protein_coding	nitric oxide synthase trafficker
ENSMUSG00000025278	1.040721088	4.617332517	28.46678738	9.53E-08	2.30E-05	Flnb	protein_coding	filamin, beta
ENSMUSG00000019734	1.353067169	0.602923517	28.34331257	1.02E-07	2.41E-05	Tmc4	protein_coding	transmembrane channel-like gene family 4
ENSMUSG00000084904	1.314992889	1.13943331	28.31839385	1.03E-07	2.41E-05	Gm14827	lncRNA	predicted gene 14827
ENSMUSG00000026837	1.339356752	2.818780594	28.10408224	1.15E-07	2.66E-05	Col5a1	protein_coding	collagen, type V, alpha 1
ENSMUSG00000074818	0.939962583	1.356378404	28.0583929	1.18E-07	2.67E-05	Pdzd7	protein_coding	PDZ domain containing 7
ENSMUSG00000117499	0.796974887	2.356146728	28.04338907	1.19E-07	2.67E-05	Gm50010	TEC	predicted gene, 50010
ENSMUSG00000034456	-2.237939071	0.200640754	27.9533445	1.24E-07	2.76E-05	Uroc1	protein_coding	urocanase domain containing 1
ENSMUSG00000069833	1.031770621	5.224802504	27.86570935	1.30E-07	2.85E-05	Ahnak	protein_coding	AHNAK nucleoprotein (desmoyokin)
ENSMUSG00000021624	-1.532593176	0.116959586	27.72261714	1.40E-07	3.03E-05	Cd180	protein_coding	CD180 antigen
ENSMUSG00000023272	0.875578395	4.602950808	27.45865586	1.60E-07	3.43E-05	Creld2	protein_coding	cysteine-rich with EGF-like domains 2
ENSMUSG00000020288	0.738532456	4.458441823	27.36622274	1.68E-07	3.55E-05	Ahsa2	protein_coding	AHA1, activator of heat shock protein ATPase 2
ENSMUSG00000027287	0.740748155	3.100646158	27.32332594	1.72E-07	3.58E-05	Snap23	protein_coding	synaptosomal-associated protein 23
ENSMUSG00000062729	1.022282149	2.09386798	27.25904058	1.78E-07	3.66E-05	Ppox	protein_coding	protoporphyrinogen oxidase
ENSMUSG00000028028	1.110674755	1.381398327	27.20706781	1.83E-07	3.72E-05	Alpk1	protein_coding	alpha-kinase 1
ENSMUSG00000067928	0.976396826	2.802150052	26.69813032	2.38E-07	4.72E-05	Zfp760	protein_coding	zinc finger protein 760
ENSMUSG00000045259	-1.053099568	0.98718553	26.69032735	2.39E-07	4.72E-05	Klhdc9	protein_coding	kelch domain containing 9
ENSMUSG00000049028	-2.997062668	-0.161068269	26.67183749	2.41E-07	4.72E-05	Olfr873	protein_coding	olfactory receptor 873
ENSMUSG00000042115	-0.797166654	3.73185454	26.65143812	2.44E-07	4.72E-05	Klhdc8a	protein_coding	kelch domain containing 8A
ENSMUSG00000001128	1.113812808	1.606699715	26.57824922	2.53E-07	4.85E-05	Cfp	protein_coding	complement factor properdin
ENSMUSG00000102618	-1.880070754	1.917222428	26.52638298	2.60E-07	4.93E-05	Gm37848	TEC	predicted gene, 37848
ENSMUSG00000097277	1.268590004	0.619238317	26.05424238	3.32E-07	6.22E-05	2900076A07Rik	lncRNA	RIKEN cDNA 2900076A07 gene
ENSMUSG00000007617	0.830533095	8.014791672	26.03006512	3.36E-07	6.23E-05	Homer1	protein_coding	homer scaffolding protein 1
ENSMUSG00000015377	0.730056496	4.252437691	25.96935928	3.47E-07	6.36E-05	Dennd6b	protein_coding	DENN/MADD domain containing 6B
ENSMUSG00000111966	-1.552860628	6.542146943	25.91441353	3.57E-07	6.47E-05	Gm5781	processed_pseudogene	predicted gene 5781
ENSMUSG00000020571	0.582452838	7.869583337	25.83053151	3.73E-07	6.67E-05	Pdia6	protein_coding	protein disulfide isomerase associated 6
ENSMUSG00000079484	1.220467493	-0.353361537	25.81664726	3.75E-07	6.67E-05	Phyhd1	protein_coding	phytanoyl-CoA dioxygenase domain containing 1
ENSMUSG00000104814	1.196662797	0.01502433	25.68058566	4.03E-07	7.08E-05	Gm42979	TEC	predicted gene 42979
ENSMUSG00000058740	0.665101394	5.305229015	25.49211836	4.44E-07	7.73E-05	Kcnt1	protein_coding	potassium channel, subfamily T, member 1
ENSMUSG00000040250	0.533381688	5.642602721	25.34796866	4.79E-07	8.21E-05	Ints13	protein_coding	integrator complex subunit 13
ENSMUSG00000089645	-2.345427841	-1.080522409	25.3357031	4.82E-07	8.21E-05	Gm5766	transcribed_processed_pseudogene	predicted gene 5766
ENSMUSG00000029022	0.857884106	3.492091351	25.29447695	4.92E-07	8.30E-05	Miip	protein_coding	migration and invasion inhibitory protein
ENSMUSG00000020627	0.567021846	5.637225785	25.18850021	5.20E-07	8.68E-05	Klhl29	protein_coding	kelch-like 29
ENSMUSG00000032316	0.538405005	4.966636002	25.15525975	5.29E-07	8.75E-05	Clk3	protein_coding	CDC-like kinase 3
ENSMUSG00000016921	0.640092293	6.23399544	25.06990169	5.53E-07	9.06E-05	Srsf6	protein_coding	serine and arginine-rich splicing factor 6
ENSMUSG00000022136	0.571925	5.949310306	25.03568752	5.63E-07	9.11E-05	Dnajc3	protein_coding	DnaJ heat shock protein family (Hsp40) member C3
ENSMUSG00000029130	0.714466809	2.907399469	24.9949462	5.75E-07	9.11E-05	Rnf32	protein_coding	ring finger protein 32
ENSMUSG00000026424	-1.04150217	6.315470637	24.9912588	5.76E-07	9.11E-05	Gpr37l1	protein_coding	G protein-coupled receptor 37-like 1
ENSMUSG00000045193	-0.734670715	5.887644866	24.98472554	5.78E-07	9.11E-05	Cirbp	protein_coding	cold inducible RNA binding protein
ENSMUSG00000085609	1.199056577	2.225790925	24.89672178	6.05E-07	9.45E-05	1700016P03Rik	lncRNA	RIKEN cDNA 1700016P03 gene
ENSMUSG00000022844	1.033596585	1.51413319	24.79642691	6.37E-07	9.70E-05	Pdia5	protein_coding	protein disulfide isomerase associated 5
ENSMUSG00000024287	0.68517579	5.740832735	24.77485007	6.44E-07	9.70E-05	Thoc1	protein_coding	THO complex 1
ENSMUSG00000109179	1.665794432	0.337832584	24.77431566	6.45E-07	9.70E-05	Gm35339	protein_coding	predicted gene, 35339
ENSMUSG00000024869	2.104418197	-0.787975754	24.75814527	6.50E-07	9.70E-05	Gm49405	protein_coding	predicted gene, 49405
ENSMUSG00000027981	1.199896636	3.963956554	24.75838956	6.50E-07	9.70E-05	Rnpc3	protein_coding	RNA-binding region (RNP1, RRM) containing 3
ENSMUSG00000101840	1.900286435	-0.361346132	24.73637307	6.57E-07	9.73E-05	Gm28294	lncRNA	predicted gene 28294
ENSMUSG00000024793	2.068593816	0.860508046	24.53696693	7.29E-07	0.000106938	Tnfrsf25	protein_coding	tumor necrosis factor receptor superfamily, member 25
ENSMUSG00000046854	1.479157018	-0.163376475	24.44296429	7.65E-07	0.000110406	Pip5kl1	protein_coding	phosphatidylinositol-4-phosphate 5-kinase-like 1
ENSMUSG00000035597	0.980766744	4.893911591	24.44224401	7.66E-07	0.000110406	Prpf39	protein_coding	pre-mRNA processing factor 39
ENSMUSG00000103898	1.178124407	0.570973682	24.37269422	7.94E-07	0.000113495	Gm30238	TEC	predicted gene, 30238
ENSMUSG00000082286	1.017543858	4.173410467	24.27001247	8.37E-07	0.000118703	Pisd-ps1	transcribed_unprocessed_pseudogene	phosphatidylserine decarboxylase, pseudogene 1
ENSMUSG00000101037	1.246267178	0.018333574	24.23759816	8.52E-07	0.000119712	Gm28424	lncRNA	predicted gene 28424
ENSMUSG00000031256	0.695657428	6.545667294	24.20721052	8.65E-07	0.00012061	Cstf2	protein_coding	cleavage stimulation factor, 3' pre-RNA subunit 2
ENSMUSG00000042408	0.930484964	3.93600523	24.12877897	9.01E-07	0.000124594	Zmym6	protein_coding	zinc finger, MYM-type 6
ENSMUSG00000090386	-1.447687762	4.138723812	24.10665378	9.11E-07	0.000125009	Mir99ahg	lncRNA	Mir99a and Mirlet7c-1 host gene (non-protein coding)
ENSMUSG00000017428	-1.140952167	4.992640067	24.02063436	9.53E-07	0.000128775	Psmd11	protein_coding	proteasome (prosome, macropain) 26S subunit, non-ATPase, 11
ENSMUSG00000031431	0.789440446	5.478361744	24.01844545	9.54E-07	0.000128775	Tsc22d3	protein_coding	TSC22 domain family, member 3
ENSMUSG00000032264	0.620524458	3.737567155	23.9414798	9.93E-07	0.000132963	Zw10	protein_coding	zw10 kinetochore protein
ENSMUSG00000033972	0.646074162	3.153273719	23.91032014	1.01E-06	0.000133786	Zfp944	protein_coding	zinc finger protein 944
ENSMUSG00000032575	0.645114119	5.960279285	23.89928661	1.02E-06	0.000133786	Manf	protein_coding	mesencephalic astrocyte-derived neurotrophic factor
ENSMUSG00000115783	-2.066074357	11.16460862	23.75011464	1.10E-06	0.000143446	Bc1	lncRNA	brain cytoplasmic RNA 1
ENSMUSG00000025316	0.656634684	5.143767598	23.68977865	1.13E-06	0.000145898	Banp	protein_coding	BTG3 associated nuclear protein
ENSMUSG00000045294	-0.554549237	6.129685476	23.6878882	1.13E-06	0.000145898	Insig1	protein_coding	insulin induced gene 1
ENSMUSG00000043091	-0.761120656	6.86157234	23.66945686	1.14E-06	0.000146186	Tuba1c	protein_coding	tubulin, alpha 1C
ENSMUSG00000044258	0.826373407	1.57028752	23.62061937	1.17E-06	0.000148135	Ctla2a	protein_coding	cytotoxic T lymphocyte-associated protein 2 alpha
ENSMUSG00000030279	0.612817353	5.202211173	23.6150212	1.18E-06	0.000148135	C2cd5	protein_coding	C2 calcium-dependent domain containing 5
ENSMUSG00000041215	0.677485599	3.773047957	23.5880736	1.19E-06	0.000149112	Yeats2	protein_coding	YEATS domain containing 2
ENSMUSG00000051451	0.740426958	4.833136528	23.52707118	1.23E-06	0.000152783	Crebzf	protein_coding	CREB/ATF bZIP transcription factor
ENSMUSG00000024778	1.027679951	1.933111572	23.4383523	1.29E-06	0.000158826	Fas	protein_coding	Fas (TNF receptor superfamily member 6)
ENSMUSG00000092558	0.811734307	2.859581989	23.41903968	1.30E-06	0.000159266	Med20	protein_coding	mediator complex subunit 20
ENSMUSG00000002831	2.13017078	0.970618463	23.27755866	1.40E-06	0.000170189	Plin4	protein_coding	perilipin 4
ENSMUSG00000047909	0.866865121	3.304299361	23.19961544	1.46E-06	0.000174714	Ankrd16	protein_coding	ankyrin repeat domain 16
ENSMUSG00000020385	0.696329529	5.617332543	23.20551672	1.46E-06	0.000174714	Clk4	protein_coding	CDC like kinase 4
ENSMUSG00000014782	2.178312893	-0.90955815	23.02358759	1.60E-06	0.000190115	Plekhg4	protein_coding	pleckstrin homology domain containing, family G (with RhoGef domain) member 4
ENSMUSG00000104248	-2.825631914	-0.809372716	23.00835391	1.61E-06	0.000190288	Gm38152	TEC	predicted gene, 38152
ENSMUSG00000035397	-0.837030521	5.18871261	22.95476569	1.66E-06	0.000194308	Klf16	protein_coding	Kruppel-like factor 16
ENSMUSG00000020674	1.058095347	4.097528592	22.88848312	1.72E-06	0.000199738	Pxdn	protein_coding	peroxidasin
ENSMUSG00000028060	0.746543563	5.02157178	22.77420231	1.82E-06	0.000209091	Khdc4	protein_coding	KH domain containing 4, pre-mRNA splicing factor
ENSMUSG00000037965	0.677678249	5.481950234	22.78082659	1.82E-06	0.000209091	Zc3h7a	protein_coding	zinc finger CCCH type containing 7 A
ENSMUSG00000024665	-0.529560144	7.53649138	22.6536854	1.94E-06	0.00022112	Fads2	protein_coding	fatty acid desaturase 2
ENSMUSG00000030002	0.843328823	4.381704391	22.42666152	2.18E-06	0.000247188	Dusp11	protein_coding	dual specificity phosphatase 11 (RNA/RNP complex 1-interacting)
ENSMUSG00000103983	0.898483626	2.648060613	22.37999306	2.24E-06	0.00025139	Gm20045	lncRNA	predicted gene, 20045
ENSMUSG00000032718	-0.87018794	1.93297691	22.36867539	2.25E-06	0.00025139	Mansc1	protein_coding	MANSC domain containing 1
ENSMUSG00000028248	0.696015745	7.902772499	22.32970959	2.30E-06	0.000254855	Pnisr	protein_coding	PNN interacting serine/arginine-rich
ENSMUSG00000113198	-1.261921355	4.833175059	22.27008241	2.37E-06	0.000261175	Gm6988	processed_pseudogene	predicted gene 6988
ENSMUSG00000099875	-0.535001163	5.410926746	22.20995534	2.44E-06	0.000267733	Rbm3-ps	processed_pseudogene	RNA binding motif (RNP1, RRM) protein 3
ENSMUSG00000030759	0.737751823	6.165463565	22.18120106	2.48E-06	0.000270019	Far1	protein_coding	fatty acyl CoA reductase 1
ENSMUSG00000040459	0.553278788	8.28928742	22.04904128	2.66E-06	0.000287409	Arglu1	protein_coding	arginine and glutamate rich 1
ENSMUSG00000063145	0.549655746	3.677608961	22.02743306	2.69E-06	0.000288811	Bbs5	protein_coding	Bardet-Biedl syndrome 5 (human)
ENSMUSG00000074793	0.812971061	2.831843665	21.98970115	2.74E-06	0.000292681	Hspa12b	protein_coding	heat shock protein 12B
ENSMUSG00000110156	1.481679716	-0.613583767	21.90546102	2.86E-06	0.000303891	Gm42067	lncRNA	predicted gene, 42067
ENSMUSG00000004896	0.758088477	3.410115587	21.75157994	3.10E-06	0.000327209	Rrnad1	protein_coding	ribosomal RNA adenine dimethylase domain containing 1
ENSMUSG00000111390	1.168765093	0.788635682	21.64725253	3.28E-06	0.000343351	Gm48796	lncRNA	predicted gene, 48796
ENSMUSG00000026199	0.652793442	3.743351507	21.57082375	3.41E-06	0.000355103	Ankzf1	protein_coding	ankyrin repeat and zinc finger domain containing 1
ENSMUSG00000043923	1.141972901	2.06938947	21.53822073	3.47E-06	0.000358976	Ccdc84	protein_coding	coiled-coil domain containing 84
ENSMUSG00000020836	1.135826292	3.380257432	21.49512159	3.55E-06	0.000364896	Coro6	protein_coding	coronin 6
ENSMUSG00000024737	-1.073739778	0.981937402	21.46874022	3.60E-06	0.000365017	Slc15a3	protein_coding	solute carrier family 15, member 3
ENSMUSG00000022098	0.63535491	4.357431722	21.46572808	3.60E-06	0.000365017	Bmp1	protein_coding	bone morphogenetic protein 1
ENSMUSG00000009741	0.670049828	5.910349397	21.45812999	3.62E-06	0.000365017	Ubp1	protein_coding	upstream binding protein 1
ENSMUSG00000018372	0.90117341	3.390416498	21.44827782	3.64E-06	0.000365017	Cep95	protein_coding	centrosomal protein 95
ENSMUSG00000059939	0.775514669	2.648560374	21.37645658	3.77E-06	0.000376707	9430015G10Rik	protein_coding	RIKEN cDNA 9430015G10 gene
ENSMUSG00000101493	1.550363495	0.157636329	21.34915579	3.83E-06	0.000379125	2810405F17Rik	lncRNA	RIKEN cDNA 2810405F17 gene
ENSMUSG00000029817	0.897070528	6.09441343	21.34163489	3.84E-06	0.000379125	Tra2a	protein_coding	transformer 2 alpha
ENSMUSG00000097603	-1.409303285	2.404563535	21.24839035	4.03E-06	0.000395708	A430010J10Rik	lncRNA	RIKEN cDNA A430010J10 gene
ENSMUSG00000073434	1.085769095	1.837299353	21.22863877	4.08E-06	0.000397421	Wdr90	protein_coding	WD repeat domain 90
ENSMUSG00000042406	0.534617972	6.741693666	21.20396988	4.13E-06	0.000397421	Atf4	protein_coding	activating transcription factor 4
ENSMUSG00000025473	1.626730217	-0.055240133	21.19605141	4.15E-06	0.000397421	Adam8	protein_coding	a disintegrin and metallopeptidase domain 8
ENSMUSG00000020484	0.557568419	5.756931204	21.19653893	4.15E-06	0.000397421	Xbp1	protein_coding	X-box binding protein 1
ENSMUSG00000031723	-1.254090803	4.584428208	21.10569468	4.35E-06	0.000411296	Txnl4b	protein_coding	thioredoxin-like 4B
ENSMUSG00000030882	1.299625183	0.939803213	21.09789345	4.36E-06	0.000411296	Dnhd1	protein_coding	dynein heavy chain domain 1
ENSMUSG00000022228	0.710770385	5.21685406	21.10147834	4.36E-06	0.000411296	Zscan26	protein_coding	zinc finger and SCAN domain containing 26
ENSMUSG00000096929	1.204205419	2.766854165	21.07386261	4.42E-06	0.000413035	A330023F24Rik	lncRNA	RIKEN cDNA A330023F24 gene
ENSMUSG00000086753	1.19118663	-0.365579024	21.06851751	4.43E-06	0.000413035	Gm15751	lncRNA	predicted gene 15751
ENSMUSG00000086859	0.970402962	1.933603202	20.98174431	4.64E-06	0.000429796	Snhg20	lncRNA	small nucleolar RNA host gene 20
ENSMUSG00000084786	-1.077042167	6.467069784	20.89537298	4.85E-06	0.000447161	Ubl5	protein_coding	ubiquitin-like 5
ENSMUSG00000026941	1.487001019	-0.2869482	20.85684839	4.95E-06	0.000453766	Mamdc4	protein_coding	MAM domain containing 4
ENSMUSG00000086725	1.070076625	0.317271097	20.84606817	4.98E-06	0.00045386	A630052C17Rik	lncRNA	RIKEN cDNA A630052C17 gene
ENSMUSG00000101389	1.32592894	0.083858812	20.8251582	5.03E-06	0.000453935	Ms4a4a	protein_coding	membrane-spanning 4-domains, subfamily A, member 4A
ENSMUSG00000032482	-0.615067359	8.063021961	20.82760315	5.03E-06	0.000453935	Cspg5	protein_coding	chondroitin sulfate proteoglycan 5
ENSMUSG00000043496	-0.516458032	5.054252902	20.797474	5.11E-06	0.000458095	Tril	protein_coding	TLR4 interactor with leucine-rich repeats
ENSMUSG00000102135	-1.127873586	1.041137498	20.76257517	5.20E-06	0.000464051	Gm37108	processed_pseudogene	predicted gene, 37108
ENSMUSG00000095123	1.211882584	1.669866874	20.6058172	5.64E-06	0.000500989	Gm21781	lncRNA	predicted gene, 21781
ENSMUSG00000046574	-0.573559746	6.332169288	20.56204787	5.77E-06	0.00050957	Prr12	protein_coding	proline rich 12
ENSMUSG00000046378	-0.646539991	4.977097505	20.55326037	5.80E-06	0.00050957	Asphd1	protein_coding	aspartate beta-hydroxylase domain containing 1
ENSMUSG00000018449	0.79680493	2.634962465	20.46218724	6.08E-06	0.0005311	Rpain	protein_coding	RPA interacting protein
ENSMUSG00000030592	0.81555101	3.866925459	20.45421592	6.11E-06	0.0005311	Ryr1	protein_coding	ryanodine receptor 1, skeletal muscle
ENSMUSG00000014668	0.624709916	4.554467593	20.40476816	6.27E-06	0.000542206	Chfr	protein_coding	checkpoint with forkhead and ring finger domains
ENSMUSG00000020464	0.725510672	4.571931722	20.37794659	6.36E-06	0.000546569	Pnpt1	protein_coding	polyribonucleotide nucleotidyltransferase 1
ENSMUSG00000049086	-1.059342334	4.621478161	20.36642192	6.39E-06	0.000546569	Bmyc	protein_coding	brain expressed myelocytomatosis oncogene
ENSMUSG00000024357	-0.558606663	4.347870063	20.36021223	6.41E-06	0.000546569	Sil1	protein_coding	endoplasmic reticulum chaperone SIL1 homolog (S. cerevisiae)
ENSMUSG00000035545	1.019441489	5.511888706	20.31839555	6.56E-06	0.000555838	Leng8	protein_coding	leukocyte receptor cluster (LRC) member 8
ENSMUSG00000004677	0.947682084	4.657483871	20.29087932	6.65E-06	0.00056107	Myo9b	protein_coding	myosin IXb
ENSMUSG00000028256	0.701283149	4.090853133	20.24053317	6.83E-06	0.000573165	Odf2l	protein_coding	outer dense fiber of sperm tails 2-like
ENSMUSG00000002109	0.909930143	2.076344272	20.17548001	7.07E-06	0.000590056	Ddb2	protein_coding	damage specific DNA binding protein 2
ENSMUSG00000031508	0.874804241	4.116298096	20.14371707	7.18E-06	0.00059698	Ankrd10	protein_coding	ankyrin repeat domain 10
ENSMUSG00000111151	0.691247585	1.817981117	20.0810108	7.42E-06	0.000613853	Gm5120	processed_pseudogene	predicted gene 5120
ENSMUSG00000111394	1.037276795	1.327630816	20.02755777	7.63E-06	0.000628174	Gm49759	TEC	predicted gene, 49759
ENSMUSG00000037400	0.887686986	5.954025021	20.00925593	7.71E-06	0.000631136	Atp11b	protein_coding	ATPase, class VI, type 11B
ENSMUSG00000004460	0.525023138	7.03706806	19.97074537	7.86E-06	0.000637103	Dnajb11	protein_coding	DnaJ heat shock protein family (Hsp40) member B11
ENSMUSG00000036430	-0.645581646	4.164710079	19.96480915	7.89E-06	0.000637103	Tbcc	protein_coding	tubulin-specific chaperone C
ENSMUSG00000027676	0.682902844	4.196073096	19.96361919	7.89E-06	0.000637103	Ccdc39	protein_coding	coiled-coil domain containing 39
ENSMUSG00000032562	-0.451422739	7.908279809	19.95174746	7.94E-06	0.000638018	Gnai2	protein_coding	guanine nucleotide binding protein (G protein), alpha inhibiting 2
ENSMUSG00000022948	0.741853169	2.286448266	19.82217011	8.50E-06	0.000677123	Setd4	protein_coding	SET domain containing 4
ENSMUSG00000044906	1.10458033	2.638723665	19.81990542	8.51E-06	0.000677123	4930503L19Rik	protein_coding	RIKEN cDNA 4930503L19 gene
ENSMUSG00000028876	0.571589918	4.952772717	19.76351046	8.76E-06	0.000694125	Epha10	protein_coding	Eph receptor A10
ENSMUSG00000024459	1.236827725	-0.542769605	19.73920182	8.88E-06	0.000699725	H2-M5	protein_coding	histocompatibility 2, M region locus 5
ENSMUSG00000001119	1.199997499	6.022021353	19.6317728	9.39E-06	0.000736746	Col6a1	protein_coding	collagen, type VI, alpha 1
ENSMUSG00000040738	0.550640147	4.880193957	19.47308944	1.02E-05	0.00079685	Ints8	protein_coding	integrator complex subunit 8
ENSMUSG00000080811	-1.440247316	2.434148369	19.42073908	1.05E-05	0.000815219	Gm14513	processed_pseudogene	predicted gene 14513
ENSMUSG00000072915	0.795330236	3.827723346	19.3155782	1.11E-05	0.000857419	Gm12258	protein_coding	predicted gene 12258
ENSMUSG00000024222	0.637749925	5.420368927	19.29590252	1.12E-05	0.000862345	Fkbp5	protein_coding	FK506 binding protein 5
ENSMUSG00000030711	0.74145886	2.390080488	19.276109	1.13E-05	0.000863446	Sult1a1	protein_coding	sulfotransferase family 1A, phenol-preferring, member 1
ENSMUSG00000000567	-0.962884014	5.768575167	19.27762261	1.13E-05	0.000863446	Sox9	protein_coding	SRY (sex determining region Y)-box 9
ENSMUSG00000007682	0.698325533	7.440464074	19.25728808	1.14E-05	0.000868071	Dio2	protein_coding	deiodinase, iodothyronine, type II
ENSMUSG00000046240	-0.445994371	6.031476991	19.20543365	1.17E-05	0.000887973	Hepacam	protein_coding	hepatocyte cell adhesion molecule
ENSMUSG00000020811	-0.513362242	6.573643186	19.1409733	1.21E-05	0.000914371	Wscd1	protein_coding	WSC domain containing 1
ENSMUSG00000089957	-1.042843579	2.197646063	19.12245878	1.23E-05	0.000918596	A830011K09Rik	lncRNA	RIKEN cDNA A830011K09 gene
ENSMUSG00000023991	-0.768816852	4.797153314	19.1152101	1.23E-05	0.000918596	Foxp4	protein_coding	forkhead box P4
ENSMUSG00000029822	0.691698104	5.015859286	18.99142552	1.31E-05	0.000975838	Osbpl3	protein_coding	oxysterol binding protein-like 3
ENSMUSG00000029027	0.902145576	1.586901713	18.96978017	1.33E-05	0.000982643	Dffb	protein_coding	DNA fragmentation factor, beta subunit
ENSMUSG00000054737	0.872705561	3.029255329	18.91410465	1.37E-05	0.001007323	Zfp182	protein_coding	zinc finger protein 182
ENSMUSG00000055531	0.742190835	6.23253294	18.88789263	1.39E-05	0.001016819	Cpsf6	protein_coding	cleavage and polyadenylation specific factor 6
ENSMUSG00000029071	0.586343893	5.055910097	18.77014252	1.47E-05	0.001076888	Dvl1	protein_coding	dishevelled segment polarity protein 1
ENSMUSG00000021458	0.656277217	2.910041377	18.72281889	1.51E-05	0.001099187	Aopep	protein_coding	aminopeptidase O
ENSMUSG00000003436	-1.328148695	0.035883795	18.68008601	1.55E-05	0.001119274	Dll3	protein_coding	delta like canonical Notch ligand 3
ENSMUSG00000015647	0.793298772	2.304737081	18.59708599	1.61E-05	0.001159206	Lama5	protein_coding	laminin, alpha 5
ENSMUSG00000031799	0.599067743	4.048769228	18.59695799	1.61E-05	0.001159206	Tpm4	protein_coding	tropomyosin 4
ENSMUSG00000113606	-0.831571836	1.824491448	18.52207566	1.68E-05	0.001200542	Gm47441	processed_pseudogene	predicted gene, 47441
ENSMUSG00000089889	-1.14763197	-0.005903625	18.50646402	1.69E-05	0.00120255	0610040B10Rik	lncRNA	RIKEN cDNA 0610040B10 gene
ENSMUSG00000042564	1.031138378	2.241925844	18.49481458	1.70E-05	0.00120255	Fam227a	protein_coding	family with sequence similarity 227, member A
ENSMUSG00000015748	0.504784714	4.629212257	18.49818149	1.70E-05	0.00120255	Prpf3	protein_coding	pre-mRNA processing factor 3
ENSMUSG00000003184	0.779328034	3.399037768	18.4831804	1.71E-05	0.001204872	Irf3	protein_coding	interferon regulatory factor 3
ENSMUSG00000109394	1.129101915	3.063313529	18.47155658	1.72E-05	0.001206386	A230057D06Rik	lncRNA	RIKEN cDNA A230057D06 gene
ENSMUSG00000114547	-0.698641654	6.17057583	18.46497157	1.73E-05	0.001206386	Gm3226	processed_pseudogene	predicted gene 3226
ENSMUSG00000111964	-0.680994404	4.707098675	18.42937274	1.76E-05	0.001219007	Gm8942	processed_pseudogene	predicted gene 8942
ENSMUSG00000020521	0.598069813	3.63754632	18.42165987	1.77E-05	0.001219007	Rnft1	protein_coding	ring finger protein, transmembrane 1
ENSMUSG00000024644	-0.577550396	5.884769162	18.42579941	1.77E-05	0.001219007	Cndp2	protein_coding	CNDP dipeptidase 2 (metallopeptidase M20 family)
ENSMUSG00000042641	0.830572099	0.506466885	18.39408529	1.80E-05	0.001230748	Rgsl1	protein_coding	regulator of G-protein signaling like 1
ENSMUSG00000085830	0.892348739	1.659234035	18.38790204	1.80E-05	0.001230748	Grin1os	lncRNA	glutamate receptor, ionotropic, NMDA1 (zeta 1), opposite strand
ENSMUSG00000020064	0.529058704	4.881825901	18.37740611	1.81E-05	0.001232556	Herc4	protein_coding	hect domain and RLD 4
ENSMUSG00000045813	1.491610733	0.406179486	18.28546147	1.90E-05	0.001288305	Gm9801	lncRNA	predicted gene 9801
ENSMUSG00000115222	1.043110729	0.47055601	18.25009909	1.94E-05	0.001307195	Gm49747	lncRNA	predicted gene, 49747
ENSMUSG00000021916	0.729219305	3.797019582	18.23960494	1.95E-05	0.00130918	Glt8d1	protein_coding	glycosyltransferase 8 domain containing 1
ENSMUSG00000030157	1.168929315	0.497518451	18.22717612	1.96E-05	0.001312521	Clec2d	protein_coding	C-type lectin domain family 2, member d
ENSMUSG00000103436	1.419771154	-0.556125155	18.21281753	1.98E-05	0.001317226	Gm36995	lncRNA	predicted gene, 36995
ENSMUSG00000081920	0.785359581	0.780342748	18.18038642	2.01E-05	0.001334574	Selenot-ps	processed_pseudogene	selenoprotein T, pseudogene
ENSMUSG00000024830	0.742046213	3.671534694	18.14593432	2.05E-05	0.001353608	Rps6kb2	protein_coding	ribosomal protein S6 kinase, polypeptide 2
ENSMUSG00000039989	-0.476918828	5.922714683	18.12166386	2.07E-05	0.001365615	Cbx4	protein_coding	chromobox 4
ENSMUSG00000063065	-0.698627799	6.743489397	18.03530894	2.17E-05	0.001423418	Mapk3	protein_coding	mitogen-activated protein kinase 3
ENSMUSG00000117438	-0.761018135	3.981807183	18.01810742	2.19E-05	0.00143077	Rpsa-ps7	processed_pseudogene	ribosomal protein SA, pseudogene 7
ENSMUSG00000028483	0.449325657	5.299485471	18.00829944	2.20E-05	0.001432608	Snapc3	protein_coding	small nuclear RNA activating complex, polypeptide 3
ENSMUSG00000093880	0.793805754	1.2004969	18.00003586	2.21E-05	0.001433306	Tmem181c-ps	unprocessed_pseudogene	transmembrane protein 181C, pseudogene
ENSMUSG00000021098	1.670184187	3.232889249	17.94579481	2.27E-05	0.0014664	4930447C04Rik	protein_coding	RIKEN cDNA 4930447C04 gene
ENSMUSG00000097375	1.215957812	1.05134695	17.94199944	2.28E-05	0.0014664	6720427I07Rik	lncRNA	RIKEN cDNA 6720427I07 gene
ENSMUSG00000032525	0.911444671	5.951097754	17.85433957	2.38E-05	0.001529684	Nktr	protein_coding	natural killer tumor recognition sequence
ENSMUSG00000055866	0.749828312	5.036195743	17.82146057	2.43E-05	0.00155045	Per2	protein_coding	period circadian clock 2
ENSMUSG00000010097	0.659165901	5.624722491	17.81122876	2.44E-05	0.001552927	Nxf1	protein_coding	nuclear RNA export factor 1
ENSMUSG00000041605	-0.817458481	0.778567821	17.76618715	2.50E-05	0.001584151	Inava	protein_coding	innate immunity activator
ENSMUSG00000001227	-0.611516609	6.285727892	17.73432531	2.54E-05	0.001601079	Sema6b	protein_coding	sema domain, transmembrane domain (TM), and cytoplasmic domain, (semaphorin) 6B
ENSMUSG00000000600	0.639557966	5.093138015	17.72463028	2.55E-05	0.001601079	Krit1	protein_coding	KRIT1, ankyrin repeat containing
ENSMUSG00000001248	0.4637353	5.597925197	17.72482799	2.55E-05	0.001601079	Gramd1a	protein_coding	GRAM domain containing 1A
ENSMUSG00000076435	-0.675127457	3.181693481	17.6713755	2.63E-05	0.001640439	Acsf2	protein_coding	acyl-CoA synthetase family member 2
ENSMUSG00000020889	-0.928634643	6.404212314	17.60827219	2.71E-05	0.001689522	Nr1d1	protein_coding	nuclear receptor subfamily 1, group D, member 1
ENSMUSG00000032245	-0.900963953	2.360628504	17.57929421	2.76E-05	0.001709158	Cln6	protein_coding	ceroid-lipofuscinosis, neuronal 6
ENSMUSG00000083863	-0.825984785	5.52246225	17.56011263	2.78E-05	0.001720162	Gm13341	unprocessed_pseudogene	predicted gene 13341
ENSMUSG00000069049	0.582431355	5.191644192	17.48994511	2.89E-05	0.001771848	Eif2s3y	protein_coding	eukaryotic translation initiation factor 2, subunit 3, structural gene Y-linked
ENSMUSG00000052406	0.445981413	5.239157228	17.49115515	2.89E-05	0.001771848	Rexo4	protein_coding	REX4, 3'-5' exonuclease
ENSMUSG00000074457	-0.79869629	4.90769124	17.45510702	2.94E-05	0.001798079	S100a16	protein_coding	S100 calcium binding protein A16
ENSMUSG00000017721	-0.501037993	5.736977579	17.42424614	2.99E-05	0.001820911	Pigt	protein_coding	phosphatidylinositol glycan anchor biosynthesis, class T
ENSMUSG00000024136	1.672998242	-0.138210552	17.33673665	3.13E-05	0.001899851	Dnase1l2	protein_coding	deoxyribonuclease 1-like 2
ENSMUSG00000027829	0.689570461	5.104373301	17.29093046	3.21E-05	0.001939227	Ccnl1	protein_coding	cyclin L1
ENSMUSG00000092090	1.495928361	1.046450204	17.27942787	3.23E-05	0.001941074	Gm3294	lncRNA	predicted gene 3294
ENSMUSG00000022220	1.19928829	1.402210147	17.27554911	3.23E-05	0.001941074	Adcy4	protein_coding	adenylate cyclase 4
ENSMUSG00000046311	0.597335358	4.888557316	17.24205733	3.29E-05	0.001968587	Zfp62	protein_coding	zinc finger protein 62
ENSMUSG00000090031	1.407403511	0.295310045	17.21744977	3.33E-05	0.001987204	4732440D04Rik	lncRNA	RIKEN cDNA 4732440D04 gene
ENSMUSG00000066554	-0.770358443	7.342435489	17.1860959	3.39E-05	0.00201316	Gm10167	processed_pseudogene	predicted pseudogene 10167
ENSMUSG00000079177	1.066773935	0.56411206	17.16977018	3.42E-05	0.002023412	Fam228a	protein_coding	family with sequence similarity 228, member A
ENSMUSG00000058706	0.608509691	2.85203809	17.15612278	3.44E-05	0.002030876	0610030E20Rik	protein_coding	RIKEN cDNA 0610030E20 gene
ENSMUSG00000041598	-0.561329649	4.418345399	17.1417587	3.47E-05	0.002035844	Cdc42ep4	protein_coding	CDC42 effector protein (Rho GTPase binding) 4
ENSMUSG00000012296	0.64055901	3.075658368	17.13375023	3.48E-05	0.002035844	Tjap1	protein_coding	tight junction associated protein 1
ENSMUSG00000002325	0.67151483	3.123787225	17.12567606	3.50E-05	0.002035844	Irf9	protein_coding	interferon regulatory factor 9
ENSMUSG00000071855	-0.459307658	5.887800614	17.12426615	3.50E-05	0.002035844	Ccdc112	protein_coding	coiled-coil domain containing 112
ENSMUSG00000028978	0.745999923	2.797927139	17.11856197	3.51E-05	0.002035844	Nos3	protein_coding	nitric oxide synthase 3, endothelial cell
ENSMUSG00000078580	-0.594245452	2.354060984	17.08000923	3.58E-05	0.002070478	E430018J23Rik	protein_coding	RIKEN cDNA E430018J23 gene
ENSMUSG00000024066	1.088287944	2.880690601	17.06590731	3.61E-05	0.002078791	Xdh	protein_coding	xanthine dehydrogenase
ENSMUSG00000086370	1.132963526	3.688844436	17.02252629	3.69E-05	0.002119594	Ftx	lncRNA	Ftx transcript, Xist regulator (non-protein coding)
ENSMUSG00000023912	0.471259728	4.235690034	16.98219172	3.77E-05	0.002157763	Slc25a27	protein_coding	solute carrier family 25, member 27
ENSMUSG00000033763	-0.396706946	8.386693812	16.96516721	3.81E-05	0.002169843	Mtss2	protein_coding	MTSS I-BAR domain containing 2
ENSMUSG00000019428	-0.504472157	8.023400515	16.93845262	3.86E-05	0.002193183	Fkbp8	protein_coding	FK506 binding protein 8
ENSMUSG00000014039	0.67224896	3.371849481	16.92182958	3.90E-05	0.002205048	Prdm15	protein_coding	PR domain containing 15
ENSMUSG00000026940	-1.108484724	-0.241112799	16.90336324	3.93E-05	0.00221176	Ccdc183	protein_coding	coiled-coil domain containing 183
ENSMUSG00000019916	0.533548375	6.167709584	16.90491588	3.93E-05	0.00221176	P4ha1	protein_coding	procollagen-proline, 2-oxoglutarate 4-dioxygenase (proline 4-hydroxylase), alpha 1 polypeptide
ENSMUSG00000023952	0.478078377	4.631124697	16.89227636	3.96E-05	0.002217325	Gtpbp2	protein_coding	GTP binding protein 2
ENSMUSG00000026786	-0.670798702	3.132082159	16.83855185	4.07E-05	0.002273433	Apbb1ip	protein_coding	amyloid beta (A4) precursor protein-binding, family B, member 1 interacting protein
ENSMUSG00000053178	0.913625416	0.231645726	16.83053095	4.09E-05	0.002275527	Mterf1b	protein_coding	mitochondrial transcription termination factor 1b
ENSMUSG00000046834	-0.813653059	1.612660805	16.68319035	4.42E-05	0.002451181	Krt1	protein_coding	keratin 1
ENSMUSG00000070509	-0.486512383	4.991701074	16.62656191	4.55E-05	0.002517181	Rgma	protein_coding	repulsive guidance molecule family member A
ENSMUSG00000046329	-0.616209756	8.58889757	16.59970422	4.62E-05	0.002544736	Slc25a23	protein_coding	solute carrier family 25 (mitochondrial carrier; phosphate carrier), member 23
ENSMUSG00000072893	0.813029859	2.551115854	16.57558025	4.67E-05	0.002568917	4933439C10Rik	lncRNA	RIKEN cDNA 4933439C10 gene
ENSMUSG00000023473	0.723004093	4.238334813	16.54542436	4.75E-05	0.002598347	Celsr3	protein_coding	cadherin, EGF LAG seven-pass G-type receptor 3
ENSMUSG00000071266	0.600957406	3.632192189	16.54166476	4.76E-05	0.002598347	Zfp946	protein_coding	zinc finger protein 946
ENSMUSG00000059991	0.682934607	5.030545175	16.53191502	4.78E-05	0.002603316	Nptx2	protein_coding	neuronal pentraxin 2
ENSMUSG00000021725	0.681269438	3.66064345	16.50347594	4.86E-05	0.002634159	Parp8	protein_coding	poly (ADP-ribose) polymerase family, member 8
ENSMUSG00000052336	-0.684080189	6.281924624	16.48091924	4.91E-05	0.002657141	Cx3cr1	protein_coding	chemokine (C-X3-C motif) receptor 1
ENSMUSG00000021367	0.953087091	1.510787707	16.44532112	5.01E-05	0.002692452	Edn1	protein_coding	endothelin 1
ENSMUSG00000069135	0.760385514	4.23870296	16.44377767	5.01E-05	0.002692452	Cep43	protein_coding	centrosomal protein 43
ENSMUSG00000019763	0.626356717	2.444612827	16.41931911	5.08E-05	0.002718758	Rmnd1	protein_coding	required for meiotic nuclear division 1 homolog
ENSMUSG00000033705	0.983724668	2.849238143	16.38528166	5.17E-05	0.00275926	Stard9	protein_coding	START domain containing 9
ENSMUSG00000042851	-0.645357556	5.300400382	16.37705493	5.19E-05	0.00276252	Zc3h6	protein_coding	zinc finger CCCH type containing 6
ENSMUSG00000104399	1.034603173	-0.548717562	16.36363362	5.23E-05	0.002773403	Gm37963	lncRNA	predicted gene, 37963
ENSMUSG00000029208	0.640187849	4.164071535	16.25916496	5.52E-05	0.002912963	Guf1	protein_coding	GUF1 homolog, GTPase
ENSMUSG00000099424	-1.33541401	-0.659091694	16.25871722	5.53E-05	0.002912963	Gm28641	lncRNA	predicted gene 28641
ENSMUSG00000037364	0.483878804	7.496011444	16.23596322	5.59E-05	0.002933414	Srrt	protein_coding	serrate RNA effector molecule homolog (Arabidopsis)
ENSMUSG00000083139	0.749095326	1.495475598	16.23177385	5.60E-05	0.002933414	Gm12418	processed_pseudogene	predicted gene 12418
ENSMUSG00000072919	1.451187296	-0.192715948	16.22778298	5.62E-05	0.002933414	Noxred1	protein_coding	NADP+ dependent oxidoreductase domain containing 1
ENSMUSG00000071103	0.838430273	1.347084169	16.21338364	5.66E-05	0.002941475	1700029J07Rik	protein_coding	RIKEN cDNA 1700029J07 gene
ENSMUSG00000025324	1.016416197	3.781322259	16.21088989	5.67E-05	0.002941475	Atp10a	protein_coding	ATPase, class V, type 10A
ENSMUSG00000018921	-0.505332961	5.909070946	16.18975325	5.73E-05	0.002959874	Pelp1	protein_coding	proline, glutamic acid and leucine rich protein 1
ENSMUSG00000072647	1.413755613	1.61090755	16.18745576	5.74E-05	0.002959874	Adam1a	protein_coding	a disintegrin and metallopeptidase domain 1a
ENSMUSG00000045409	0.558721667	4.494247662	16.18146565	5.76E-05	0.002960196	Trim39	protein_coding	tripartite motif-containing 39
ENSMUSG00000075569	0.774852864	1.917231809	16.17494758	5.78E-05	0.002961371	Rsph10b	protein_coding	radial spoke head 10 homolog B (Chlamydomonas)
ENSMUSG00000028252	0.519842962	4.538315939	16.12632636	5.93E-05	0.003029167	Ccnc	protein_coding	cyclin C
ENSMUSG00000040907	-0.597215474	10.61814199	16.06247381	6.13E-05	0.003118787	Atp1a3	protein_coding	ATPase, Na+/K+ transporting, alpha 3 polypeptide
ENSMUSG00000095362	0.554002728	3.479250531	16.05808214	6.14E-05	0.003118787	Gm14325	protein_coding	predicted gene 14325
ENSMUSG00000026773	0.642837065	5.109624338	16.05397371	6.16E-05	0.003118787	Pfkfb3	protein_coding	6-phosphofructo-2-kinase/fructose-2,6-biphosphatase 3
ENSMUSG00000064352	-1.426498162	3.665719262	16.00085216	6.33E-05	0.003197925	mt-Ts1	Mt_tRNA	mitochondrially encoded tRNA serine 1
ENSMUSG00000097042	1.426813615	-0.198072044	15.95937962	6.47E-05	0.003249843	Gm17491	lncRNA	predicted gene, 17491
ENSMUSG00000068394	0.750588674	2.341577217	15.94990739	6.50E-05	0.003249843	Cep152	protein_coding	centrosomal protein 152
ENSMUSG00000026556	-0.62754801	3.948566908	15.95011849	6.50E-05	0.003249843	Vangl2	protein_coding	VANGL planar cell polarity 2
ENSMUSG00000056763	0.593982612	5.228575278	15.94782811	6.51E-05	0.003249843	Cspp1	protein_coding	centrosome and spindle pole associated protein 1
ENSMUSG00000031570	0.650071709	2.404207766	15.92325406	6.60E-05	0.003282598	Plpp5	protein_coding	phospholipid phosphatase 5
ENSMUSG00000021268	0.710437604	10.91047781	15.84149072	6.89E-05	0.003417443	Meg3	lncRNA	maternally expressed 3
ENSMUSG00000030846	0.666898691	5.555714716	15.76832795	7.16E-05	0.00354176	Tial1	protein_coding	Tia1 cytotoxic granule-associated RNA binding protein-like 1
ENSMUSG00000028676	0.628199752	5.518199668	15.7423369	7.26E-05	0.003580256	Srsf10	protein_coding	serine and arginine-rich splicing factor 10
ENSMUSG00000037949	-0.500226505	4.247420994	15.68663799	7.48E-05	0.003655	Ano10	protein_coding	anoctamin 10
ENSMUSG00000107620	1.303621786	-0.699811025	15.6831577	7.49E-05	0.003655	Gm44256	TEC	predicted gene, 44256
ENSMUSG00000111082	1.209033274	-0.681632097	15.68284455	7.49E-05	0.003655	Gm30934	lncRNA	predicted gene, 30934
ENSMUSG00000036097	0.843171202	5.294711639	15.68056916	7.50E-05	0.003655	Slf2	protein_coding	SMC5-SMC6 complex localization factor 2
ENSMUSG00000044317	0.834973154	0.838953691	15.67580121	7.52E-05	0.003655	Gpr4	protein_coding	G protein-coupled receptor 4
ENSMUSG00000002835	-0.596306652	3.219025973	15.66248285	7.57E-05	0.003670253	Chaf1a	protein_coding	chromatin assembly factor 1, subunit A (p150)
ENSMUSG00000038781	1.373675984	-0.344686368	15.64896367	7.63E-05	0.003685991	Stap2	protein_coding	signal transducing adaptor family member 2
ENSMUSG00000026047	0.767933495	1.325059823	15.63831841	7.67E-05	0.003696208	Poglut2	protein_coding	protein O-glucosyltransferase 2
ENSMUSG00000039167	1.018858673	4.206332741	15.60447439	7.81E-05	0.003752236	Adgrl4	protein_coding	adhesion G protein-coupled receptor L4
ENSMUSG00000060862	0.737518455	3.160687426	15.59308081	7.85E-05	0.003764189	Zbtb40	protein_coding	zinc finger and BTB domain containing 40
ENSMUSG00000071337	0.938283516	5.825871482	15.5833261	7.89E-05	0.003772941	Tia1	protein_coding	cytotoxic granule-associated RNA binding protein 1
ENSMUSG00000110528	-0.603283309	3.059367356	15.56373955	7.98E-05	0.00380146	Gm1943	processed_pseudogene	predicted gene 1943
ENSMUSG00000022617	1.148014377	-0.241259268	15.55217689	8.03E-05	0.003814007	Chkb	protein_coding	choline kinase beta
ENSMUSG00000034308	-0.488501476	3.064140523	15.50483072	8.23E-05	0.00389975	Sdr42e1	protein_coding	short chain dehydrogenase/reductase family 42E, member 1
ENSMUSG00000015312	0.499950681	3.036808169	15.49705991	8.26E-05	0.003903661	Gadd45b	protein_coding	growth arrest and DNA-damage-inducible 45 beta
ENSMUSG00000037933	0.403936375	6.233591396	15.49234667	8.28E-05	0.003903661	Bicd2	protein_coding	BICD cargo adaptor 2
ENSMUSG00000025616	0.491187583	6.207020129	15.46393722	8.41E-05	0.003946728	Usp16	protein_coding	ubiquitin specific peptidase 16
ENSMUSG00000082809	-0.5980324	4.874039257	15.46107843	8.42E-05	0.003946728	Gm14150	processed_pseudogene	predicted gene 14150
ENSMUSG00000110317	1.079329318	0.766501757	15.37303528	8.82E-05	0.004123502	Gm45250	lncRNA	predicted gene 45250
ENSMUSG00000085334	0.939787774	3.355741255	15.36390852	8.87E-05	0.004126684	Gm12940	lncRNA	predicted gene 12940
ENSMUSG00000078651	0.808794543	0.826869912	15.36113922	8.88E-05	0.004126684	Aoc2	protein_coding	amine oxidase, copper containing 2 (retina-specific)
ENSMUSG00000021519	0.596619467	3.429636047	15.35256189	8.92E-05	0.004134072	Mterf3	protein_coding	mitochondrial transcription termination factor 3
ENSMUSG00000084846	1.621632199	-0.827068076	15.31698015	9.09E-05	0.004201129	A730011C13Rik	lncRNA	RIKEN cDNA A730011C13 gene
ENSMUSG00000044927	-0.646912579	4.843957078	15.29813219	9.18E-05	0.004227661	H1f10	protein_coding	H1.10 linker histone
ENSMUSG00000026648	0.799315962	2.308531038	15.29476475	9.20E-05	0.004227661	Dclre1c	protein_coding	DNA cross-link repair 1C
ENSMUSG00000031841	-0.842197848	5.401513079	15.21552595	9.59E-05	0.004396818	Cdh13	protein_coding	cadherin 13
ENSMUSG00000042082	-0.434880426	6.491604099	15.18741377	9.74E-05	0.004446953	Arsb	protein_coding	arylsulfatase B
ENSMUSG00000038482	0.517218613	3.609091312	15.18388039	9.75E-05	0.004446953	Tfdp1	protein_coding	transcription factor Dp 1
ENSMUSG00000002885	0.822318695	1.767791654	15.17138359	9.82E-05	0.004457795	Adgre5	protein_coding	adhesion G protein-coupled receptor E5
ENSMUSG00000078485	0.652013618	3.65576352	15.16910281	9.83E-05	0.004457795	Plekhn1	protein_coding	pleckstrin homology domain containing, family N member 1
ENSMUSG00000048495	0.625955435	2.899439004	15.15641233	9.90E-05	0.004475826	Tyw5	protein_coding	tRNA-yW synthesizing protein 5
ENSMUSG00000032815	1.152850921	-0.62012811	15.0899334	0.000102508	0.004623845	Fanca	protein_coding	Fanconi anemia, complementation group A
ENSMUSG00000086877	0.665992395	2.045275073	15.07068421	0.000103559	0.004658781	A230072C01Rik	lncRNA	RIKEN cDNA A230072C01 gene
ENSMUSG00000112908	-1.58092222	0.214659928	15.05044593	0.000104676	0.004696479	Gm7392	processed_pseudogene	predicted gene 7392
ENSMUSG00000057110	0.723284553	4.104302793	15.04534596	0.000104959	0.004696695	Cntrl	protein_coding	centriolin
ENSMUSG00000047143	-0.679782869	0.697525993	15.02384945	0.000106161	0.004737928	Dmrta2	protein_coding	doublesex and mab-3 related transcription factor like family A2
ENSMUSG00000047036	0.669083375	6.688203205	15.00896752	0.000107002	0.004762837	Zfp445	protein_coding	zinc finger protein 445
ENSMUSG00000081325	-0.678167838	1.79620968	14.99274594	0.000107925	0.004791313	Gm12599	processed_pseudogene	predicted gene 12599
ENSMUSG00000049892	0.838336925	1.654951044	14.97145804	0.00010915	0.004826422	Rasd1	protein_coding	RAS, dexamethasone-induced 1
ENSMUSG00000082906	-0.972106417	0.018927491	14.9690639	0.000109288	0.004826422	Smt3h1-ps	processed_pseudogene	SMT3 suppressor of mif two 3 homolog 1, pseudogene (S. cerevisiae)
ENSMUSG00000056962	0.419137439	4.125939035	14.96164904	0.000109719	0.004832774	Jmjd6	protein_coding	jumonji domain containing 6
ENSMUSG00000021111	0.606024086	6.303529541	14.95353008	0.000110192	0.004833796	Papola	protein_coding	poly (A) polymerase alpha
ENSMUSG00000025138	0.665793275	3.599000357	14.95142275	0.000110315	0.004833796	Sirt7	protein_coding	sirtuin 7
ENSMUSG00000029149	1.317719622	-0.474676824	14.93210452	0.00011145	0.004870892	Krtcap3	protein_coding	keratinocyte associated protein 3
ENSMUSG00000084890	1.30403137	4.511221186	14.92708018	0.000111747	0.004871261	A830036E02Rik	lncRNA	RIKEN cDNA A830036E02 gene
ENSMUSG00000094344	-1.301922072	1.42666779	14.9073035	0.000112925	0.004909907	Gm11942	processed_pseudogene	predicted gene 11942
ENSMUSG00000035673	0.577870688	3.260531543	14.89453484	0.000113692	0.004921901	Sbno2	protein_coding	strawberry notch 2
ENSMUSG00000046808	1.169345577	0.321745858	14.89273274	0.000113801	0.004921901	Atp10d	polymorphic_pseudogene	ATPase, class V, type 10D
ENSMUSG00000108414	1.114468095	2.523517915	14.88817101	0.000114076	0.004921901	Snhg1	lncRNA	small nucleolar RNA host gene 1
ENSMUSG00000087231	0.911698789	-0.32561893	14.87390342	0.000114942	0.004946619	E230016M11Rik	lncRNA	RIKEN cDNA E230016M11 gene
ENSMUSG00000097746	1.18750873	-0.460478088	14.85362675	0.000116184	0.004987358	Gm6225	lncRNA	predicted gene 6225
ENSMUSG00000041329	-0.486976653	8.589780833	14.83967995	0.000117047	0.005011621	Atp1b2	protein_coding	ATPase, Na+/K+ transporting, beta 2 polypeptide
ENSMUSG00000034616	0.95090807	2.294539458	14.82310074	0.00011808	0.005043071	Ssh3	protein_coding	slingshot protein phosphatase 3
ENSMUSG00000043872	0.705752765	2.42869882	14.80058271	0.000119499	0.00509076	Zmym1	protein_coding	zinc finger, MYM domain containing 1
ENSMUSG00000026349	0.613798951	5.395731313	14.78135039	0.000120724	0.005122942	Ccnt2	protein_coding	cyclin T2
ENSMUSG00000074340	1.419290127	-0.06906675	14.7791994	0.000120861	0.005122942	Ovgp1	protein_coding	oviductal glycoprotein 1
ENSMUSG00000002625	0.45211183	7.032328232	14.77378368	0.000121209	0.0051248	Akap8l	protein_coding	A kinase (PRKA) anchor protein 8-like
ENSMUSG00000001029	0.815291341	1.456113985	14.75504854	0.000122419	0.005163034	Icam2	protein_coding	intercellular adhesion molecule 2
ENSMUSG00000018379	0.573853596	7.085743395	14.73279621	0.000123873	0.005211302	Srsf1	protein_coding	serine and arginine-rich splicing factor 1
ENSMUSG00000034160	0.706509105	6.541876083	14.70755122	0.000125543	0.005268416	Ogt	protein_coding	O-linked N-acetylglucosamine (GlcNAc) transferase (UDP-N-acetylglucosamine:polypeptide-N-acetylglucosaminyl transferase)
ENSMUSG00000036916	0.755262695	3.543877814	14.7001046	0.000126039	0.005276143	Zfp280c	protein_coding	zinc finger protein 280C
ENSMUSG00000037887	-0.432136955	6.208691255	14.68968197	0.000126738	0.005292263	Dusp8	protein_coding	dual specificity phosphatase 8
ENSMUSG00000074671	-0.529461403	3.238306005	14.67606104	0.000127657	0.005317481	Tspyl3	protein_coding	TSPY-like 3
ENSMUSG00000117183	0.989933637	2.408961779	14.64841052	0.000129544	0.005380975	Gm20008	processed_pseudogene	predicted gene, 20008
ENSMUSG00000040940	0.549866136	4.3325811	14.64440262	0.00012982	0.005380975	Arhgef1	protein_coding	Rho guanine nucleotide exchange factor (GEF) 1
ENSMUSG00000023764	0.737152012	4.080228098	14.62381293	0.000131246	0.005426749	Sfi1	protein_coding	Sfi1 homolog, spindle assembly associated (yeast)
ENSMUSG00000015468	0.726972164	2.295365577	14.60475356	0.00013258	0.005466581	Notch4	protein_coding	notch 4
ENSMUSG00000073468	0.829096597	1.235186924	14.60081568	0.000132857	0.005466581	Sft2d1	protein_coding	SFT2 domain containing 1
ENSMUSG00000080746	-0.955777625	2.260067657	14.59112258	0.000133542	0.005481402	Rpsa-ps12	processed_pseudogene	ribosomal protein SA, pseudogene 12
ENSMUSG00000021431	0.519232631	5.386498513	14.5816459	0.000134215	0.005495667	Snrnp48	protein_coding	small nuclear ribonucleoprotein 48 (U11/U12)
ENSMUSG00000106928	1.2413923	-0.277091753	14.52513576	0.000138302	0.00564928	Gm43860	TEC	predicted gene 43860
ENSMUSG00000089706	0.614355678	3.24192196	14.5128569	0.000139206	0.005672486	B230216N24Rik	lncRNA	RIKEN cDNA B230216N24 gene
ENSMUSG00000029484	0.474632676	3.596677451	14.50301341	0.000139936	0.005688463	Anxa3	protein_coding	annexin A3
ENSMUSG00000027284	0.565253808	3.242226359	14.48322861	0.000141413	0.005734705	Cdan1	protein_coding	congenital dyserythropoietic anemia, type I (human)
ENSMUSG00000108659	1.021436908	0.179618407	14.42717208	0.000145685	0.005885073	Gm34121	lncRNA	predicted gene, 34121
ENSMUSG00000004035	-0.711844644	3.672306045	14.42544543	0.000145819	0.005885073	Gstm7	protein_coding	glutathione S-transferase, mu 7
ENSMUSG00000058006	0.81075251	6.105173263	14.36939872	0.000150224	0.006048396	Mdn1	protein_coding	midasin AAA ATPase 1
ENSMUSG00000097535	0.873928653	0.019831237	14.30566193	0.000155397	0.006239949	Gm26592	lncRNA	predicted gene, 26592
ENSMUSG00000002845	0.822377436	1.43991962	14.30173457	0.000155721	0.006239949	Tmem39a	protein_coding	transmembrane protein 39a
ENSMUSG00000015027	-0.758221741	1.852799782	14.29667179	0.000156141	0.006241928	Galns	protein_coding	galactosamine (N-acetyl)-6-sulfate sulfatase
ENSMUSG00000061119	-0.752197606	2.458021337	14.25922133	0.000159279	0.006341629	Prcp	protein_coding	prolylcarboxypeptidase (angiotensinase C)
ENSMUSG00000034708	-0.392880044	5.922641332	14.25794535	0.000159387	0.006341629	Grn	protein_coding	granulin
ENSMUSG00000050714	0.701976476	2.265671348	14.23363978	0.000161458	0.006408944	Zbtb26	protein_coding	zinc finger and BTB domain containing 26
ENSMUSG00000033373	-0.501267805	3.838272022	14.22275853	0.000162395	0.006430977	Fntb	protein_coding	farnesyltransferase, CAAX box, beta
ENSMUSG00000004263	-0.522017308	4.05945125	14.20109698	0.000164275	0.006490198	Atn1	protein_coding	atrophin 1
ENSMUSG00000002580	-0.790464831	4.475630275	14.18820857	0.000165404	0.006519537	Mien1	protein_coding	migration and invasion enhancer 1
ENSMUSG00000034275	0.645760212	5.4050079	14.1593445	0.000167961	0.006604892	Igsf9b	protein_coding	immunoglobulin superfamily, member 9B
ENSMUSG00000035266	0.818807216	2.646060416	14.13815311	0.000169863	0.006664176	Helq	protein_coding	helicase, POLQ-like
ENSMUSG00000020024	0.521415187	6.532106617	14.13292434	0.000170336	0.006667219	Cep83	protein_coding	centrosomal protein 83
ENSMUSG00000016481	0.548300517	3.341403627	14.11847077	0.00017165	0.006703091	Cr1l	protein_coding	complement component (3b/4b) receptor 1-like
ENSMUSG00000028645	0.55304452	6.43481367	14.10767823	0.000172638	0.00672609	Slc2a1	protein_coding	solute carrier family 2 (facilitated glucose transporter), member 1
ENSMUSG00000110390	0.893365331	0.926084875	14.0888668	0.000174373	0.006776257	Gm45869	lncRNA	predicted gene 45869
ENSMUSG00000026632	0.697946236	2.842559467	14.08503319	0.000174729	0.006776257	Tatdn3	protein_coding	TatD DNase domain containing 3
ENSMUSG00000116718	0.982866756	-0.268491577	14.04386892	0.000178595	0.006910321	Gm49668	lncRNA	predicted gene, 49668
ENSMUSG00000038930	0.581986602	2.588373552	14.03880763	0.000179076	0.006913089	Rccd1	protein_coding	RCC1 domain containing 1
ENSMUSG00000001794	-0.425637771	7.139790688	14.01383952	0.00018147	0.00698162	Capns1	protein_coding	calpain, small subunit 1
ENSMUSG00000080316	0.693006277	4.123632291	14.01167167	0.000181679	0.00698162	Spaca6	protein_coding	sperm acrosome associated 6
ENSMUSG00000075528	-0.503002637	2.089503991	14.00012899	0.000182798	0.007008645	Aarsd1	protein_coding	alanyl-tRNA synthetase domain containing 1
ENSMUSG00000015085	-0.827518285	1.880706952	13.98022579	0.000184743	0.007067169	Entpd2	protein_coding	ectonucleoside triphosphate diphosphohydrolase 2
ENSMUSG00000027318	1.182856309	1.081914799	13.96527627	0.000186218	0.007107472	Adam33	protein_coding	a disintegrin and metallopeptidase domain 33
ENSMUSG00000027751	0.773479467	4.606527648	13.95659642	0.00018708	0.007124245	Supt20	protein_coding	SPT20 SAGA complex component
ENSMUSG00000027248	0.383280667	8.304672682	13.93881742	0.000188858	0.007149149	Pdia3	protein_coding	protein disulfide isomerase associated 3
ENSMUSG00000026927	0.447923402	4.703837732	13.93733512	0.000189007	0.007149149	Entr1	protein_coding	endosome associated trafficking regulator 1
ENSMUSG00000034271	0.545071567	6.611951466	13.93525283	0.000189216	0.007149149	Jdp2	protein_coding	Jun dimerization protein 2
ENSMUSG00000021257	-0.645185438	1.854361129	13.93313882	0.000189429	0.007149149	Angel1	protein_coding	angel homolog 1
ENSMUSG00000057469	0.434440373	5.188466266	13.90612152	0.000192172	0.007224912	E2f6	protein_coding	E2F transcription factor 6
ENSMUSG00000002981	-0.431228394	6.487121023	13.90026651	0.000192771	0.007224912	Clptm1	protein_coding	cleft lip and palate associated transmembrane protein 1
ENSMUSG00000047085	-0.475089985	6.524770669	13.90017093	0.000192781	0.007224912	Lrrc4b	protein_coding	leucine rich repeat containing 4B
ENSMUSG00000083674	0.602862705	1.443556829	13.89657928	0.00019315	0.007224912	Zfp133-ps	transcribed_unitary_pseudogene	zinc finger protein 133, pseudogene
ENSMUSG00000032449	0.474096512	4.548648521	13.8757439	0.000195303	0.007273545	Slc25a36	protein_coding	solute carrier family 25, member 36
ENSMUSG00000045672	1.021078064	3.321090149	13.87328195	0.000195559	0.007273545	Col27a1	protein_coding	collagen, type XXVII, alpha 1
ENSMUSG00000106870	0.532857823	2.713805206	13.87151045	0.000195743	0.007273545	Gm43681	TEC	predicted gene 43681
ENSMUSG00000027804	0.395634221	4.674909445	13.85071491	0.000197921	0.007338317	Ppid	protein_coding	peptidylprolyl isomerase D (cyclophilin D)
ENSMUSG00000079494	1.157282832	-0.574969806	13.83878466	0.000199182	0.00736886	Nat8f5	protein_coding	N-acetyltransferase 8 (GCN5-related) family member 5
ENSMUSG00000005501	0.739989832	3.376206143	13.83143383	0.000199963	0.007381556	Usp40	protein_coding	ubiquitin specific peptidase 40
ENSMUSG00000034120	0.445267775	5.870151438	13.81104653	0.000202144	0.007445793	Srsf2	protein_coding	serine and arginine-rich splicing factor 2
ENSMUSG00000081137	1.052429572	1.695728408	13.7407222	0.000209855	0.007712964	BC022960	transcribed_processed_pseudogene	cDNA sequence BC022960
ENSMUSG00000044783	0.613330659	4.7006094	13.709862	0.000213331	0.007823694	Hjurp	protein_coding	Holliday junction recognition protein
ENSMUSG00000085622	0.904055581	1.478553226	13.67171214	0.000217709	0.007966934	3110056K07Rik	lncRNA	RIKEN cDNA 3110056K07 gene
ENSMUSG00000025050	0.710937721	3.37218739	13.6486889	0.000220395	0.008047763	Pcgf6	protein_coding	polycomb group ring finger 6
ENSMUSG00000045532	-1.068568455	3.260069631	13.62113991	0.000223653	0.008149079	C1ql1	protein_coding	complement component 1, q subcomponent-like 1
ENSMUSG00000020639	-0.569854375	3.51191974	13.60336682	0.00022578	0.008207457	Pfn4	protein_coding	profilin family, member 4
ENSMUSG00000070583	0.84598647	1.758632078	13.59964692	0.000226228	0.008207457	Fv1	protein_coding	Friend virus susceptibility 1
ENSMUSG00000046667	0.740816125	3.684139303	13.58237456	0.000228319	0.008265548	Rbm12b1	protein_coding	RNA binding motif protein 12 B1
ENSMUSG00000025902	0.924414499	1.406456135	13.56652278	0.000230256	0.008317796	Sox17	protein_coding	SRY (sex determining region Y)-box 17
ENSMUSG00000002985	-0.494150703	12.04407412	13.55757297	0.000231356	0.008339694	Apoe	protein_coding	apolipoprotein E
ENSMUSG00000090963	0.897792309	0.463433877	13.53730852	0.000233868	0.00841225	Gm17655	protein_coding	predicted gene, 17655
ENSMUSG00000112926	-0.886519886	1.338494174	13.52903185	0.000234901	0.008431454	Gm7172	processed_pseudogene	predicted gene 7172
ENSMUSG00000081871	-0.500148532	5.653380705	13.52016727	0.000236013	0.008453388	Gm11488	processed_pseudogene	predicted gene 11488
ENSMUSG00000103947	-0.77165764	0.314582172	13.51408235	0.00023678	0.008462874	Gm37345	TEC	predicted gene, 37345
ENSMUSG00000020022	-0.723338954	5.056076834	13.48617802	0.000240327	0.008554999	Ndufa12	protein_coding	NADH:ubiquinone oxidoreductase subunit A12
ENSMUSG00000055799	-0.688346497	2.487569952	13.48583108	0.000240372	0.008554999	Tcf7l1	protein_coding	transcription factor 7 like 1 (T cell specific, HMG box)
ENSMUSG00000028180	0.381335249	8.233689095	13.46981944	0.000242432	0.008589498	Zranb2	protein_coding	zinc finger, RAN-binding domain containing 2
ENSMUSG00000031864	0.424639324	5.312393324	13.46600409	0.000242925	0.008589498	Ints10	protein_coding	integrator complex subunit 10
ENSMUSG00000023795	0.938795618	3.543052789	13.46445295	0.000243126	0.008589498	Pisd-ps2	transcribed_unprocessed_pseudogene	phosphatidylserine decarboxylase, pseudogene 2
ENSMUSG00000038344	0.539708007	3.761443279	13.46251262	0.000243378	0.008589498	Txlng	protein_coding	taxilin gamma
ENSMUSG00000058498	0.861142121	1.633721281	13.45654864	0.000244152	0.008598857	Rnf207	protein_coding	ring finger protein 207
ENSMUSG00000113207	-0.910272783	2.110906634	13.43346801	0.000247175	0.008687163	Cbx3-ps5	processed_pseudogene	chromobox 3, pseudogene 5
ENSMUSG00000039801	0.63621982	5.036841711	13.42778233	0.000247925	0.008695416	Cplane1	protein_coding	ciliogenesis and planar polarity effector 1
ENSMUSG00000044712	0.723717911	2.642940741	13.39985709	0.000251643	0.008807521	Slc38a6	protein_coding	solute carrier family 38, member 6
ENSMUSG00000071753	0.574277035	5.665386035	13.39262287	0.000252616	0.008823251	Cdr1os	lncRNA	cerebellar degeneration related antigen 1, opposite strand
ENSMUSG00000100865	-1.130220066	3.423534699	13.38639955	0.000253455	0.008834284	Gm9320	transcribed_processed_pseudogene	predicted gene 9320
ENSMUSG00000054099	0.504594566	3.358127288	13.33493153	0.000260508	0.009061364	Slc25a40	protein_coding	solute carrier family 25, member 40
ENSMUSG00000051341	0.595471846	2.410839493	13.32830671	0.000261429	0.009074723	Zfp52	protein_coding	zinc finger protein 52
ENSMUSG00000029810	-0.732682558	5.411508477	13.3125731	0.000263632	0.009132397	Tmem176b	protein_coding	transmembrane protein 176B
ENSMUSG00000025650	1.65974161	3.020320166	13.30507763	0.000264688	0.009140585	Col7a1	protein_coding	collagen, type VII, alpha 1
ENSMUSG00000046658	-0.588919105	5.189972535	13.30320833	0.000264952	0.009140585	Zfp316	protein_coding	zinc finger protein 316
ENSMUSG00000113743	-0.587729514	5.423312648	13.28575511	0.00026743	0.009207243	Gm8712	processed_pseudogene	predicted gene 8712
ENSMUSG00000047793	0.856903566	2.038562739	13.24926205	0.000272687	0.009351874	Sned1	protein_coding	sushi, nidogen and EGF-like domains 1
ENSMUSG00000011958	0.50559522	4.897546389	13.24833609	0.000272822	0.009351874	Bnip2	protein_coding	BCL2/adenovirus E1B interacting protein 2
ENSMUSG00000116180	-0.571819802	3.134043261	13.24509379	0.000273294	0.009351874	Gm49492	lncRNA	predicted gene, 49492
ENSMUSG00000066245	-0.385062383	4.576162591	13.21444959	0.000277799	0.009486782	Gm10156	processed_pseudogene	predicted gene 10156
ENSMUSG00000063556	-0.624886723	6.52405926	13.19939465	0.00028004	0.009543974	Gm10132	processed_pseudogene	predicted gene 10132
ENSMUSG00000026189	-0.555056839	1.802807024	13.16364958	0.000285432	0.009708155	Pecr	protein_coding	peroxisomal trans-2-enoyl-CoA reductase
ENSMUSG00000033083	0.851297753	2.752125704	13.15489609	0.000286769	0.009732661	Tbc1d4	protein_coding	TBC1 domain family, member 4
ENSMUSG00000106943	1.311145492	0.235396562	13.15138519	0.000287307	0.009732661	Dancr	lncRNA	differentiation antagonizing non-protein coding RNA
ENSMUSG00000026489	-0.500495293	5.001827984	13.141003	0.000288903	0.009767127	Coq8a	protein_coding	coenzyme Q8A
ENSMUSG00000031485	0.420635128	5.269552138	13.08892738	0.000297046	0.010022345	Plpbp	protein_coding	pyridoxal phosphate binding protein
ENSMUSG00000060771	0.514382551	4.289834068	13.0794022	0.000298561	0.010053332	Tsga10	protein_coding	testis specific 10
ENSMUSG00000020700	0.555420879	3.803920105	13.05316025	0.000302773	0.010174865	Map3k3	protein_coding	mitogen-activated protein kinase kinase kinase 3
ENSMUSG00000033965	-0.440955298	4.247437187	13.04669808	0.00030382	0.010189734	Slc16a2	protein_coding	solute carrier family 16 (monocarboxylic acid transporters), member 2
ENSMUSG00000041936	0.465663495	5.591418707	12.97484522	0.000315704	0.010567313	Agrn	protein_coding	agrin
ENSMUSG00000097944	0.89753278	0.25612293	12.95640895	0.000318828	0.010650754	A130014A01Rik	lncRNA	RIKEN cDNA A130014A01 gene
ENSMUSG00000030216	-0.36672627	6.636017907	12.94421734	0.000320911	0.010699155	Wbp11	protein_coding	WW domain binding protein 11
ENSMUSG00000042104	0.704132809	3.538280182	12.92186266	0.000324767	0.010791056	Uggt2	protein_coding	UDP-glucose glycoprotein glucosyltransferase 2
ENSMUSG00000034248	0.613990591	3.294163036	12.9201604	0.000325062	0.010791056	Slc25a37	protein_coding	solute carrier family 25, member 37
ENSMUSG00000074829	0.504757729	3.412894457	12.91714154	0.000325587	0.010791056	2010315B03Rik	protein_coding	RIKEN cDNA 2010315B03 gene
ENSMUSG00000091269	-0.60440638	4.774420109	12.89847201	0.00032885	0.010877858	Gm6682	processed_pseudogene	predicted gene 6682
ENSMUSG00000028229	0.586687041	3.139988808	12.88429917	0.00033135	0.010939096	Rmdn1	protein_coding	regulator of microtubule dynamics 1
ENSMUSG00000078861	0.617219854	2.465442695	12.88002197	0.000332108	0.01094271	Zfp931	protein_coding	zinc finger protein 931
ENSMUSG00000031770	0.491914015	4.635157877	12.8739111	0.000333195	0.010957099	Herpud1	protein_coding	homocysteine-inducible, endoplasmic reticulum stress-inducible, ubiquitin-like domain member 1
ENSMUSG00000004328	0.845418643	1.584373057	12.84649812	0.000338111	0.011097158	Hif3a	protein_coding	hypoxia inducible factor 3, alpha subunit
ENSMUSG00000030411	-0.575198853	6.037837407	12.81812178	0.000343278	0.011244859	Nova2	protein_coding	NOVA alternative splicing regulator 2
ENSMUSG00000059834	0.502746993	4.722080445	12.8021081	0.000346229	0.011305677	Sclt1	protein_coding	sodium channel and clathrin linker 1
ENSMUSG00000046079	-0.415876151	4.526064433	12.80077877	0.000346475	0.011305677	Lrrc8d	protein_coding	leucine rich repeat containing 8D
ENSMUSG00000027568	-0.706936909	2.017184128	12.78182024	0.000350004	0.011391469	Ntsr1	protein_coding	neurotensin receptor 1
ENSMUSG00000067081	-1.027440006	-0.117035865	12.77941353	0.000350455	0.011391469	Asb18	protein_coding	ankyrin repeat and SOCS box-containing 18
ENSMUSG00000060600	0.709759896	1.566183952	12.77013812	0.000352197	0.011426078	Eno3	protein_coding	enolase 3, beta muscle
ENSMUSG00000040740	-0.69029478	2.243818935	12.73792198	0.000358316	0.011602272	Slc25a34	protein_coding	solute carrier family 25, member 34
ENSMUSG00000030122	-0.565736097	10.72064441	12.6936462	0.0003669	0.011857481	Ptms	protein_coding	parathymosin
ENSMUSG00000027474	0.674789526	1.03060778	12.66665054	0.000372236	0.012006917	Ccm2l	protein_coding	cerebral cavernous malformation 2-like
ENSMUSG00000054477	0.483236241	5.016887609	12.65049603	0.000375466	0.012088	Kcnn2	protein_coding	potassium intermediate/small conductance calcium-activated channel, subfamily N, member 2
ENSMUSG00000066595	0.563372903	2.67435003	12.62348417	0.000380931	0.01222709	Flvcr1	protein_coding	feline leukemia virus subgroup C cellular receptor 1
ENSMUSG00000025413	0.438561403	5.004324941	12.62149071	0.000381337	0.01222709	Ttc4	protein_coding	tetratricopeptide repeat domain 4
ENSMUSG00000059423	0.47583374	4.462624385	12.61426739	0.000382814	0.01222709	Zfp933	protein_coding	zinc finger protein 933
ENSMUSG00000030787	1.257219032	0.000954992	12.61259252	0.000383157	0.01222709	Lyve1	protein_coding	lymphatic vessel endothelial hyaluronan receptor 1
ENSMUSG00000091994	-0.751786418	0.557405699	12.61135612	0.00038341	0.01222709	E130317F20Rik	lncRNA	RIKEN cDNA E130317F20 gene
ENSMUSG00000033257	0.973890216	3.666313158	12.50920488	0.000404952	0.012877292	Ttll4	protein_coding	tubulin tyrosine ligase-like family, member 4
ENSMUSG00000056201	-0.505854959	8.47836132	12.50425045	0.000406027	0.012877292	Cfl1	protein_coding	cofilin 1, non-muscle
ENSMUSG00000005338	-0.397905584	8.154073842	12.50396672	0.000406089	0.012877292	Cadm3	protein_coding	cell adhesion molecule 3
ENSMUSG00000038932	-1.059496462	-0.101415877	12.47999257	0.000411334	0.01301914	Tcfl5	protein_coding	transcription factor-like 5 (basic helix-loop-helix)
ENSMUSG00000056481	-0.760126204	2.198846877	12.46963104	0.000413622	0.013023267	Cd248	protein_coding	CD248 antigen, endosialin
ENSMUSG00000022020	0.5446829	3.412817994	12.46882263	0.000413801	0.013023267	Naa16	protein_coding	N(alpha)-acetyltransferase 16, NatA auxiliary subunit
ENSMUSG00000035585	-0.449103617	4.2652118	12.46733279	0.000414131	0.013023267	Tsen34	protein_coding	tRNA splicing endonuclease subunit 34
ENSMUSG00000029056	0.581684226	3.759831773	12.46543429	0.000414552	0.013023267	Pank4	protein_coding	pantothenate kinase 4
ENSMUSG00000101249	-0.695311192	11.26858093	12.43887423	0.000420489	0.013185227	Gm29216	unprocessed_pseudogene	predicted gene 29216
ENSMUSG00000023150	0.52157717	7.009413857	12.42056955	0.000424631	0.01329039	Ivns1abp	protein_coding	influenza virus NS1A binding protein
ENSMUSG00000058454	-0.617770549	3.74306152	12.40524952	0.000428129	0.013354467	Dhcr7	protein_coding	7-dehydrocholesterol reductase
ENSMUSG00000020263	0.422162881	7.166739758	12.40467114	0.000428261	0.013354467	Appl2	protein_coding	adaptor protein, phosphotyrosine interaction, PH domain and leucine zipper containing 2
ENSMUSG00000113204	0.626496268	2.926055543	12.38771827	0.000432167	0.013451398	Gm46430	lncRNA	predicted gene, 46430
ENSMUSG00000026544	-1.009482929	1.241284396	12.38286811	0.000433291	0.013461548	Dusp23	protein_coding	dual specificity phosphatase 23
ENSMUSG00000071076	-0.563988594	6.158984759	12.37037931	0.000436199	0.013526979	Jund	protein_coding	jun D proto-oncogene
ENSMUSG00000106093	-1.55447301	-0.419788807	12.36436783	0.000437606	0.013545703	Gm42722	lncRNA	predicted gene 42722
ENSMUSG00000009995	0.520671557	3.69128201	12.35644561	0.000439467	0.013562401	Taz	protein_coding	tafazzin
ENSMUSG00000087687	-0.624723557	6.167367046	12.35522918	0.000439753	0.013562401	Pet100	protein_coding	PET100 homolog
ENSMUSG00000042148	-0.362339398	4.641595826	12.33908942	0.000443571	0.013655198	Cox10	protein_coding	heme A:farnesyltransferase cytochrome c oxidase assembly factor 10
ENSMUSG00000040857	-0.471217988	4.380687957	12.33318401	0.000444977	0.013673512	Erf	protein_coding	Ets2 repressor factor
ENSMUSG00000024986	-0.79222992	1.635810281	12.3082159	0.000450969	0.013832444	Hhex	protein_coding	hematopoietically expressed homeobox
ENSMUSG00000029647	0.437704828	5.241267087	12.30170039	0.000452546	0.013855623	Pan3	protein_coding	PAN3 poly(A) specific ribonuclease subunit
ENSMUSG00000039568	-0.485086778	6.512213051	12.29418008	0.000454373	0.013886361	Ubald1	protein_coding	UBA-like domain containing 1
ENSMUSG00000028430	-0.516139377	6.100946245	12.27675085	0.000458636	0.013991306	Nol6	protein_coding	nucleolar protein family 6 (RNA-associated)
ENSMUSG00000022556	0.500897596	3.790847541	12.23979726	0.000467809	0.014237005	Hsf1	protein_coding	heat shock factor 1
ENSMUSG00000019794	0.511452982	2.718984426	12.23752939	0.000468378	0.014237005	Katna1	protein_coding	katanin p60 (ATPase-containing) subunit A1
ENSMUSG00000018042	-0.430251737	7.00629334	12.23179883	0.000469819	0.014255114	Cyb5r3	protein_coding	cytochrome b5 reductase 3
ENSMUSG00000061950	0.690427026	4.144845652	12.21660778	0.00047366	0.014345853	Ppp4r1	protein_coding	protein phosphatase 4, regulatory subunit 1
ENSMUSG00000102976	1.002001309	2.398562865	12.20017151	0.000477851	0.014446864	Zc3h11a	protein_coding	zinc finger CCCH type containing 11A
ENSMUSG00000104963	-1.492902416	-0.190277819	12.16716872	0.000486381	0.014669762	Gm42974	TEC	predicted gene 42974
ENSMUSG00000044576	-0.472096234	3.215775406	12.16493713	0.000486963	0.014669762	Garem2	protein_coding	GRB2 associated regulator of MAPK1 subtype 2
ENSMUSG00000090110	0.647996147	1.274794319	12.15715499	0.000488999	0.014704839	Cmc4	protein_coding	C-x(9)-C motif containing 4
ENSMUSG00000062044	-0.435368775	7.346874248	12.14783794	0.000491448	0.014752185	Lmtk3	protein_coding	lemur tyrosine kinase 3
ENSMUSG00000045094	0.731433119	1.200431734	12.13818931	0.000493997	0.014789585	Arhgef37	protein_coding	Rho guanine nucleotide exchange factor (GEF) 37
ENSMUSG00000085795	-0.681554393	4.322580723	12.13649063	0.000494447	0.014789585	Zfp703	protein_coding	zinc finger protein 703
ENSMUSG00000082884	-1.315000455	2.480960007	12.09857981	0.000504602	0.01504153	Gm13339	unprocessed_pseudogene	predicted gene 13339
ENSMUSG00000020151	-0.406114488	3.695274456	12.09839081	0.000504654	0.01504153	Ptprr	protein_coding	protein tyrosine phosphatase, receptor type, R
ENSMUSG00000095526	-0.662907232	4.298596703	12.08696138	0.000507757	0.015107325	Gm10243	processed_pseudogene	predicted gene 10243
ENSMUSG00000036661	0.839902639	1.232138913	12.08179159	0.000509166	0.015122602	Dennd3	protein_coding	DENN/MADD domain containing 3
ENSMUSG00000031059	-0.575003549	4.041676218	12.07381036	0.000511351	0.015160788	Ndufb11	protein_coding	NADH:ubiquinone oxidoreductase subunit B11
ENSMUSG00000020894	-0.482325982	10.4064572	12.07001974	0.000512392	0.015164993	Vamp2	protein_coding	vesicle-associated membrane protein 2
ENSMUSG00000018774	-0.64988236	2.497290635	12.06646456	0.00051337	0.015167331	Cd68	protein_coding	CD68 antigen
ENSMUSG00000032855	0.650855099	4.71542822	12.05748333	0.000515849	0.015213934	Pkd1	protein_coding	polycystin 1, transient receptor potential channel interacting
ENSMUSG00000114380	-0.731393303	0.451602951	12.05373484	0.000516887	0.015217952	Gm47942	processed_pseudogene	predicted gene, 47942
ENSMUSG00000039087	1.017037281	3.670153214	12.0439873	0.000519597	0.015271085	Rreb1	protein_coding	ras responsive element binding protein 1
ENSMUSG00000021327	0.641603296	4.22873164	12.03460668	0.000522219	0.015299455	Zkscan3	protein_coding	zinc finger with KRAB and SCAN domains 3
ENSMUSG00000040187	0.929578483	1.542264473	12.03274774	0.00052274	0.015299455	Arntl2	protein_coding	aryl hydrocarbon receptor nuclear translocator-like 2
ENSMUSG00000019977	0.384020812	4.70986434	12.02688837	0.000524385	0.015299455	Hbs1l	protein_coding	Hbs1-like (S. cerevisiae)
ENSMUSG00000031842	1.162094211	-0.069423814	12.02638146	0.000524528	0.015299455	Pde4c	protein_coding	phosphodiesterase 4C, cAMP specific
ENSMUSG00000040552	-0.588717995	1.190468083	12.02436133	0.000525097	0.015299455	C3ar1	protein_coding	complement component 3a receptor 1
ENSMUSG00000030177	0.669953496	2.663929238	12.01303522	0.000528298	0.015366171	Ccdc77	protein_coding	coiled-coil domain containing 77
ENSMUSG00000044037	0.662161176	1.648828254	12.00902995	0.000529434	0.015372724	Als2cl	protein_coding	ALS2 C-terminal like
ENSMUSG00000118449	-0.700749363	1.226445839	12.00269247	0.000531237	0.015398584	Gm3625	lncRNA	predicted gene 3625
ENSMUSG00000020846	-0.575816425	3.909317146	11.96562917	0.000541909	0.015680971	Rflnb	protein_coding	refilin B
ENSMUSG00000004626	0.525486988	3.61835767	11.93510956	0.000550859	0.015912653	Stxbp2	protein_coding	syntaxin binding protein 2
ENSMUSG00000037686	0.946831062	0.454714982	11.90085532	0.000561082	0.016180255	Aspg	protein_coding	asparaginase
ENSMUSG00000048001	-0.682002277	1.572673294	11.89079677	0.00056412	0.016240106	Hes5	protein_coding	hes family bHLH transcription factor 5
ENSMUSG00000117406	-0.697796693	1.987684596	11.86399162	0.000572297	0.016447459	Ntn3	protein_coding	netrin 3
ENSMUSG00000020390	0.356730866	6.233876709	11.86012314	0.000573488	0.01645363	Ube2b	protein_coding	ubiquitin-conjugating enzyme E2B
ENSMUSG00000022774	0.370023998	5.468129489	11.85104697	0.000576289	0.016505945	Ncbp2	protein_coding	nuclear cap binding protein subunit 2
ENSMUSG00000042138	0.738863046	2.66295852	11.84425254	0.000578396	0.016532903	Msantd2	protein_coding	Myb/SANT-like DNA-binding domain containing 2
ENSMUSG00000014980	0.554269535	2.768169038	11.84169559	0.000579191	0.016532903	Tsen15	protein_coding	tRNA splicing endonuclease subunit 15
ENSMUSG00000075590	0.478915262	5.35697484	11.82931089	0.000583056	0.016592669	Nrbp2	protein_coding	nuclear receptor binding protein 2
ENSMUSG00000032611	1.201909805	-0.2082215	11.82286798	0.000585077	0.016592669	1700102P08Rik	protein_coding	RIKEN cDNA 1700102P08 gene
ENSMUSG00000038965	-0.445740001	6.177624528	11.82278626	0.000585102	0.016592669	Ube2l3	protein_coding	ubiquitin-conjugating enzyme E2L 3
ENSMUSG00000094475	0.518497658	1.668762348	11.81890616	0.000586323	0.016592669	Gm11007	protein_coding	predicted gene 11007
ENSMUSG00000000552	-0.532729724	5.447503234	11.81615881	0.000587189	0.016592669	Zfp385a	protein_coding	zinc finger protein 385A
ENSMUSG00000051007	-0.520069082	3.287126648	11.81501116	0.000587551	0.016592669	Gatd1	protein_coding	glutamine amidotransferase like class 1 domain containing 1
ENSMUSG00000025422	-0.368250857	10.07676021	11.8130523	0.000588169	0.016592669	Agap2	protein_coding	ArfGAP with GTPase domain, ankyrin repeat and PH domain 2
ENSMUSG00000085886	0.799173163	0.500062935	11.79787469	0.000592984	0.016700561	D030047H15Rik	lncRNA	RIKEN cDNA D030047H15 gene
ENSMUSG00000010307	-0.852373334	2.755325322	11.76878305	0.000602323	0.016935327	Tmem86a	protein_coding	transmembrane protein 86A
ENSMUSG00000061118	-0.620127317	3.292845839	11.76463735	0.000603666	0.016944846	Dnajc30	protein_coding	DnaJ heat shock protein family (Hsp40) member C30
ENSMUSG00000074607	-0.604270323	4.240532725	11.75138762	0.000607979	0.017026046	Tox2	protein_coding	TOX high mobility group box family member 2
ENSMUSG00000099779	0.403616659	4.746619987	11.74955554	0.000608578	0.017026046	Gm8228	processed_pseudogene	predicted gene 8228
ENSMUSG00000021423	-0.658960104	2.82041061	11.72449459	0.000616828	0.017212183	Ly86	protein_coding	lymphocyte antigen 86
ENSMUSG00000037818	0.475298209	3.455679757	11.72315687	0.000617272	0.017212183	Abhd18	protein_coding	abhydrolase domain containing 18
ENSMUSG00000072066	0.780010115	1.037174448	11.71594569	0.000619668	0.017250497	6720489N17Rik	protein_coding	RIKEN cDNA 6720489N17 gene
ENSMUSG00000073684	-0.761777309	2.775986542	11.69955173	0.000625152	0.017339706	Faap20	protein_coding	Fanconi anemia core complex associated protein 20
ENSMUSG00000091957	-0.620939809	4.505239449	11.69779641	0.000625742	0.017339706	Rps2-ps10	transcribed_processed_pseudogene	ribosomal protein S2, pseudogene 10
ENSMUSG00000032869	-0.424394354	4.05168588	11.69715836	0.000625956	0.017339706	Psmf1	protein_coding	proteasome (prosome, macropain) inhibitor subunit 1
ENSMUSG00000047603	0.420589748	3.410461383	11.68639282	0.000629588	0.017411731	Zfp235	protein_coding	zinc finger protein 235
ENSMUSG00000054383	-0.713593334	1.629732139	11.67006209	0.000635139	0.017509791	Pnma1	protein_coding	paraneoplastic antigen MA1
ENSMUSG00000104572	1.479127623	-0.319041399	11.66985393	0.00063521	0.017509791	Fbxw23	transcribed_unprocessed_pseudogene	F-box and WD-40 domain protein 23
ENSMUSG00000024620	-0.524485101	4.067103444	11.66668107	0.000636294	0.017511066	Pdgfrb	protein_coding	platelet derived growth factor receptor, beta polypeptide
ENSMUSG00000027720	-1.151692474	2.224921412	11.66076316	0.000638322	0.017536295	Il2	protein_coding	interleukin 2
ENSMUSG00000113565	-0.877107628	2.148832711	11.65226939	0.000641243	0.017536295	Cbx3-ps2	processed_pseudogene	chromobox 3, pseudogene 2
ENSMUSG00000096768	1.456055163	3.266821732	11.65205988	0.000641315	0.017536295	Gm47283	lncRNA	predicted gene, 47283
ENSMUSG00000038545	-0.393174966	5.54860261	11.6457753	0.000643485	0.017536295	Cul7	protein_coding	cullin 7
ENSMUSG00000036061	0.559456984	2.422984251	11.64473366	0.000643846	0.017536295	Smug1	protein_coding	single-strand selective monofunctional uracil DNA glycosylase
ENSMUSG00000040055	0.471406725	4.939728686	11.64305883	0.000644425	0.017536295	Gjb6	protein_coding	gap junction protein, beta 6
ENSMUSG00000042354	0.398329242	5.491854144	11.64288	0.000644487	0.017536295	Gnl3	protein_coding	guanine nucleotide binding protein-like 3 (nucleolar)
ENSMUSG00000063873	-0.44600393	6.59984403	11.63457046	0.000647373	0.017586443	Slc24a3	protein_coding	solute carrier family 24 (sodium/potassium/calcium exchanger), member 3
ENSMUSG00000031534	-0.562886559	3.168696665	11.61274626	0.000655014	0.017765402	Smim19	protein_coding	small integral membrane protein 19
ENSMUSG00000028047	0.679518235	2.003329057	11.60544493	0.00065759	0.017806654	Thbs3	protein_coding	thrombospondin 3
ENSMUSG00000026516	0.55681734	5.080407818	11.58101312	0.000666286	0.018013221	Nvl	protein_coding	nuclear VCP-like
ENSMUSG00000031904	0.619734459	2.786473508	11.56520111	0.000671976	0.018137982	Slc7a6	protein_coding	solute carrier family 7 (cationic amino acid transporter, y+ system), member 6
ENSMUSG00000053838	-0.417310617	7.862216052	11.55139664	0.000676984	0.018243957	Nudcd3	protein_coding	NudC domain containing 3
ENSMUSG00000020048	0.349694577	10.08478181	11.54825885	0.000678127	0.018245627	Hsp90b1	protein_coding	heat shock protein 90, beta (Grp94), member 1
ENSMUSG00000066721	-0.814889811	3.056636509	11.54250468	0.000680229	0.018273041	Zfp575	protein_coding	zinc finger protein 575
ENSMUSG00000068740	-0.631277684	6.496915091	11.53327194	0.000683616	0.018334818	Celsr2	protein_coding	cadherin, EGF LAG seven-pass G-type receptor 2
ENSMUSG00000026504	0.355386794	5.450787837	11.52197759	0.000687782	0.018417269	Sdccag8	protein_coding	serologically defined colon cancer antigen 8
ENSMUSG00000022704	0.733228447	2.714977426	11.49330156	0.000698475	0.018646692	Qtrt2	protein_coding	queuine tRNA-ribosyltransferase accessory subunit 2
ENSMUSG00000032131	-0.535178753	4.681933289	11.49089433	0.00069938	0.018646692	Abcg4	protein_coding	ATP binding cassette subfamily G member 4
ENSMUSG00000103996	-1.397388448	-0.078790456	11.49013526	0.000699665	0.018646692	4833421G17Rik	TEC	RIKEN cDNA 4833421G17 gene
ENSMUSG00000034771	0.632183012	3.620071612	11.47018467	0.000707217	0.018818206	Tle2	protein_coding	transducin-like enhancer of split 2
ENSMUSG00000070427	0.841912178	0.657551038	11.45722323	0.000712166	0.018920073	Il18bp	protein_coding	interleukin 18 binding protein
ENSMUSG00000027881	0.461559086	7.727111514	11.44508045	0.000716835	0.019014169	Prpf38b	protein_coding	PRP38 pre-mRNA processing factor 38 (yeast) domain containing B
ENSMUSG00000060445	1.04056376	0.534559247	11.43686369	0.000720012	0.019041812	Sycp2	protein_coding	synaptonemal complex protein 2
ENSMUSG00000083076	-1.434785687	0.301711759	11.43654702	0.000720135	0.019041812	Gm11408	processed_pseudogene	predicted gene 11408
ENSMUSG00000031389	1.133449436	0.327630152	11.42396082	0.00072503	0.019141237	Arhgap4	protein_coding	Rho GTPase activating protein 4
ENSMUSG00000056904	-0.564120037	4.294866926	11.40867388	0.00073102	0.019269229	Gm5620	processed_pseudogene	predicted gene 5620
ENSMUSG00000104218	0.708131922	1.984539551	11.39745612	0.000735447	0.019355692	Gm9134	processed_pseudogene	predicted gene 9134
ENSMUSG00000098111	-0.633676471	1.457632556	11.38305772	0.00074117	0.019475918	Gm4654	processed_pseudogene	predicted gene 4654
ENSMUSG00000035868	0.448647409	2.905679264	11.3569192	0.000751674	0.019691562	Zfp983	protein_coding	zinc finger protein 983
ENSMUSG00000030655	0.973095022	6.178309566	11.35682777	0.000751711	0.019691562	Smg1	protein_coding	SMG1 nonsense mediated mRNA decay associated PI3K related kinase
ENSMUSG00000109242	-1.203451529	-0.364349485	11.35307129	0.000753233	0.019700839	A930002H02Rik	TEC	RIKEN cDNA A930002H02 gene
ENSMUSG00000053158	0.750038188	1.200646471	11.34826792	0.000755184	0.019721283	Fes	protein_coding	feline sarcoma oncogene
ENSMUSG00000034007	-0.423189878	6.749129088	11.33381388	0.000761084	0.019832863	Scaper	protein_coding	S phase cyclin A-associated protein in the ER
ENSMUSG00000004892	-0.380595172	7.161427689	11.33204979	0.000761808	0.019832863	Bcan	protein_coding	brevican
ENSMUSG00000087528	0.718358127	0.637736059	11.32767651	0.000763604	0.019848994	9830144P21Rik	lncRNA	RIKEN cDNA 9830144P21 gene
ENSMUSG00000042156	0.478848666	6.170487557	11.31609038	0.000768383	0.019942501	Dzip1	protein_coding	DAZ interacting protein 1
ENSMUSG00000060671	0.491919704	5.028497185	11.2943896	0.000777417	0.020145956	Atp8b2	protein_coding	ATPase, class I, type 8B, member 2
ENSMUSG00000042688	0.486699799	6.112338644	11.27851377	0.000784093	0.020276287	Mapk6	protein_coding	mitogen-activated protein kinase 6
ENSMUSG00000079003	-0.427439971	5.917527054	11.276723	0.00078485	0.020276287	Samd1	protein_coding	sterile alpha motif domain containing 1
ENSMUSG00000116243	-0.87007281	0.503628012	11.26945324	0.000787929	0.02032127	Gm49552	TEC	predicted gene, 49552
ENSMUSG00000020412	0.388011151	4.012349472	11.26693225	0.000789	0.02032127	Ascc2	protein_coding	activating signal cointegrator 1 complex subunit 2
ENSMUSG00000040287	1.176484294	0.919862218	11.25438579	0.000794351	0.020427899	Stac3	protein_coding	SH3 and cysteine rich domain 3
ENSMUSG00000067925	-0.64561123	5.895696878	11.2467908	0.000797608	0.020457335	Rtl8a	protein_coding	retrotransposon Gag like 8A
ENSMUSG00000021898	-1.009186273	-0.585488335	11.24606267	0.000797921	0.020457335	Asb14	protein_coding	ankyrin repeat and SOCS box-containing 14
ENSMUSG00000053333	-0.496513692	4.456306811	11.21900614	0.000809638	0.020726252	Dis3l2	protein_coding	DIS3 like 3'-5' exoribonuclease 2
ENSMUSG00000050244	0.3984369	4.604274664	11.20605399	0.000815309	0.020839794	Heatr1	protein_coding	HEAT repeat containing 1
ENSMUSG00000110816	-0.667865047	2.280104723	11.20259323	0.000816831	0.020847109	Gm19178	processed_pseudogene	predicted gene, 19178
ENSMUSG00000086291	0.85061764	-0.041897625	11.17928894	0.000827155	0.021069276	Gm15513	lncRNA	predicted gene 15513
ENSMUSG00000097245	-0.34254261	7.041722677	11.17731799	0.000828034	0.021069276	Gm5421	processed_pseudogene	predicted gene 5421
ENSMUSG00000017421	0.478134423	6.698022103	11.17131562	0.000830717	0.021086115	Zfp207	protein_coding	zinc finger protein 207
ENSMUSG00000030329	-0.594476773	6.402017396	11.17024744	0.000831195	0.021086115	Pianp	protein_coding	PILR alpha associated neural protein
ENSMUSG00000062591	-0.685045213	10.00236479	11.14441955	0.000842848	0.021304985	Tubb4a	protein_coding	tubulin, beta 4A class IVA
ENSMUSG00000018287	-0.39466497	7.385184653	11.14411386	0.000842987	0.021304985	Spag7	protein_coding	sperm associated antigen 7
ENSMUSG00000033730	0.631558421	6.788811037	11.14274037	0.000843612	0.021304985	Egr3	protein_coding	early growth response 3
ENSMUSG00000059456	-0.38928139	8.861939685	11.13634509	0.000846525	0.021331969	Ptk2b	protein_coding	PTK2 protein tyrosine kinase 2 beta
ENSMUSG00000067924	-0.5989452	5.861226809	11.13484699	0.000847209	0.021331969	Rtl8b	protein_coding	retrotransposon Gag like 8B
ENSMUSG00000013160	-0.425846277	8.103177053	11.12749864	0.000850572	0.021384728	Atp6v0d1	protein_coding	ATPase, H+ transporting, lysosomal V0 subunit D1
ENSMUSG00000040462	-0.355518584	8.648460497	11.12074598	0.000853674	0.021430786	Os9	protein_coding	amplified in osteosarcoma
ENSMUSG00000109378	1.496218128	-0.317724804	11.1068015	0.000860117	0.021532962	Gm49396	protein_coding	predicted gene, 49396
ENSMUSG00000029145	-0.382180579	5.844280908	11.10641264	0.000860297	0.021532962	Eif2b4	protein_coding	eukaryotic translation initiation factor 2B, subunit 4 delta
ENSMUSG00000024242	0.53649526	6.085120882	11.09050898	0.000867707	0.02166681	Map4k3	protein_coding	mitogen-activated protein kinase kinase kinase kinase 3
ENSMUSG00000026491	0.510105838	5.582027988	11.08732411	0.000869198	0.02166681	Ahctf1	protein_coding	AT hook containing transcription factor 1
ENSMUSG00000034163	0.747178402	5.125807354	11.08668466	0.000869498	0.02166681	Zfc3h1	protein_coding	zinc finger, C3H1-type containing
ENSMUSG00000040123	0.444481246	4.074840528	11.07334967	0.000875773	0.021790997	Zmym5	protein_coding	zinc finger, MYM-type 5
ENSMUSG00000042622	0.73810622	1.356284125	11.06150575	0.000881385	0.021898337	Maff	protein_coding	v-maf musculoaponeurotic fibrosarcoma oncogene family, protein F (avian)
ENSMUSG00000029701	0.38622008	5.813943017	11.05779377	0.000883152	0.021909955	Rbm28	protein_coding	RNA binding motif protein 28
ENSMUSG00000068267	-0.478560043	8.268826372	11.05177036	0.000886026	0.021948973	Cenpb	protein_coding	centromere protein B
ENSMUSG00000050721	-0.484379631	3.880485968	11.04346814	0.000890002	0.021990483	Plekho2	protein_coding	pleckstrin homology domain containing, family O member 2
ENSMUSG00000106181	0.739383528	3.343883845	11.04283058	0.000890308	0.021990483	Gm9523	processed_pseudogene	predicted gene 9523
ENSMUSG00000020290	0.642993792	6.794884406	11.03626112	0.000893469	0.02201458	Xpo1	protein_coding	exportin 1
ENSMUSG00000058979	0.570598795	2.731053126	11.0353795	0.000893894	0.02201458	Hdhd5	protein_coding	haloacid dehalogenase like hydrolase domain containing 5
ENSMUSG00000038304	0.768988864	-0.175676014	11.02442156	0.000899193	0.022112816	Cd160	protein_coding	CD160 antigen
ENSMUSG00000036362	-0.651503883	2.985130557	11.01348544	0.000904514	0.022149844	P2ry13	protein_coding	purinergic receptor P2Y, G-protein coupled 13
ENSMUSG00000062461	-0.534465156	2.796601783	11.01154493	0.000905461	0.022149844	Rpl27a-ps4	processed_pseudogene	ribosomal protein L27A, pseudogene 4
ENSMUSG00000021692	0.945020588	2.009360339	11.01144365	0.000905511	0.022149844	Dimt1	protein_coding	DIM1 dimethyladenosine transferase 1-like (S. cerevisiae)
ENSMUSG00000026688	-0.964154379	5.149520338	11.0105432	0.000905951	0.022149844	Mgst3	protein_coding	microsomal glutathione S-transferase 3
ENSMUSG00000107741	0.46354301	2.153326565	11.00575969	0.000908292	0.022174943	Gm2011	transcribed_unprocessed_pseudogene	predicted gene 2011
ENSMUSG00000101939	-1.023662862	7.376511991	10.99983835	0.000911198	0.022213752	Gm28438	unprocessed_pseudogene	predicted gene 28438
ENSMUSG00000026072	0.780524712	1.480156944	10.99609582	0.00091304	0.022226533	Il1r1	protein_coding	interleukin 1 receptor, type I
ENSMUSG00000009731	-0.685843552	1.848033441	10.98193827	0.000920042	0.022333817	Kcnd1	protein_coding	potassium voltage-gated channel, Shal-related family, member 1
ENSMUSG00000032527	-0.436699734	5.801648688	10.98183054	0.000920095	0.022333817	Pccb	protein_coding	propionyl Coenzyme A carboxylase, beta polypeptide
ENSMUSG00000084790	0.681998774	0.635013969	10.97123587	0.00092537	0.022429592	Gm15879	lncRNA	predicted gene 15879
ENSMUSG00000078899	0.404135767	3.379428008	10.96668789	0.000927644	0.022452448	Gm4631	protein_coding	predicted gene 4631
ENSMUSG00000085767	1.251235322	-0.506408159	10.96304082	0.000929472	0.022464451	Gm13563	lncRNA	predicted gene 13563
ENSMUSG00000085037	0.384107316	3.068174544	10.94721593	0.000937444	0.022624713	4933421O10Rik	lncRNA	RIKEN cDNA 4933421O10 gene
ENSMUSG00000026999	0.650601524	0.420112887	10.92907637	0.000946667	0.02281467	Nup35	protein_coding	nucleoporin 35
ENSMUSG00000078606	0.963237779	2.324736402	10.92284462	0.000949856	0.022858886	Gvin2	protein_coding	GTPase, very large interferon inducible, family member 2
ENSMUSG00000038256	-0.467004289	4.810614615	10.91964247	0.0009515	0.022861367	Bcl9	protein_coding	B cell CLL/lymphoma 9
ENSMUSG00000067872	-0.996794817	0.708339416	10.91736559	0.00095267	0.022861367	Ccdc87	protein_coding	coiled-coil domain containing 87
ENSMUSG00000002910	0.585087712	1.931294741	10.9064353	0.000958308	0.02296399	Arrdc2	protein_coding	arrestin domain containing 2
ENSMUSG00000063286	1.04038093	1.780564294	10.90296793	0.000960103	0.022974381	Gvin-ps7	transcribed_unprocessed_pseudogene	GTPase, very large interferon inducible, pseudogene 7
ENSMUSG00000102234	0.896670513	-0.211123937	10.89051655	0.000966579	0.02307387	Gm37885	lncRNA	predicted gene, 37885
ENSMUSG00000031200	1.084351413	0.254440435	10.88971661	0.000966996	0.02307387	Mtcp1	protein_coding	mature T cell proliferation 1
ENSMUSG00000061589	1.00561402	4.832580961	10.88670009	0.000968572	0.023078836	Dot1l	protein_coding	DOT1-like, histone H3 methyltransferase (S. cerevisiae)
ENSMUSG00000024176	-0.382831949	5.622243041	10.86770658	0.000978556	0.023283844	Sox8	protein_coding	SRY (sex determining region Y)-box 8
ENSMUSG00000064372	-0.651294121	6.27694567	10.84337735	0.000991497	0.023547011	mt-Tp	Mt_tRNA	mitochondrially encoded tRNA proline
ENSMUSG00000055065	0.871312151	7.747438165	10.84167703	0.000992408	0.023547011	Ddx17	protein_coding	DEAD box helicase 17
ENSMUSG00000053565	-0.491846629	6.084956069	10.83519736	0.000995887	0.023596368	Eif3k	protein_coding	eukaryotic translation initiation factor 3, subunit K
ENSMUSG00000085385	0.648914997	2.382780126	10.83208453	0.000997563	0.023602921	Snhg17	lncRNA	small nucleolar RNA host gene 17
ENSMUSG00000034522	-0.61812493	2.27570189	10.82536919	0.001001187	0.023623763	Zfp395	protein_coding	zinc finger protein 395
ENSMUSG00000010663	-0.368194802	7.462185231	10.82507394	0.001001347	0.023623763	Fads1	protein_coding	fatty acid desaturase 1
ENSMUSG00000025204	-0.463182623	6.113232824	10.82267612	0.001002645	0.023623763	Ndufb8	protein_coding	NADH:ubiquinone oxidoreductase subunit B8
ENSMUSG00000036291	0.43164374	3.772304778	10.80642429	0.001011485	0.023798812	Ap5m1	protein_coding	adaptor-related protein complex 5, mu 1 subunit
ENSMUSG00000087259	-0.574436357	3.262304403	10.78148042	0.001025207	0.02408807	2610035D17Rik	lncRNA	RIKEN cDNA 2610035D17 gene
ENSMUSG00000067370	-0.693739678	0.898194913	10.7750647	0.001028766	0.024138089	B3galt4	protein_coding	UDP-Gal:betaGlcNAc beta 1,3-galactosyltransferase, polypeptide 4
ENSMUSG00000023959	0.981839125	2.979007056	10.76753423	0.00103296	0.024202834	Clic5	protein_coding	chloride intracellular channel 5
ENSMUSG00000114551	-0.746933846	0.480663021	10.75944408	0.001037485	0.024248005	Gm6035	processed_pseudogene	predicted gene 6035
ENSMUSG00000050270	-0.722389951	0.74596563	10.75894919	0.001037763	0.024248005	Tmem220	protein_coding	transmembrane protein 220
ENSMUSG00000020211	-0.446520071	5.053209808	10.74795565	0.001043946	0.024358735	Sf3a2	protein_coding	splicing factor 3a, subunit 2
ENSMUSG00000089774	0.471376923	4.732512639	10.73030471	0.001053951	0.02454277	Slc5a3	protein_coding	solute carrier family 5 (inositol transporters), member 3
ENSMUSG00000016624	0.586625977	3.40240879	10.72891517	0.001054743	0.02454277	Phf21b	protein_coding	PHD finger protein 21B
ENSMUSG00000028517	-0.332450033	7.435218428	10.72473911	0.001057126	0.02456434	Plpp3	protein_coding	phospholipid phosphatase 3
ENSMUSG00000022560	-0.525831944	1.783737325	10.71677667	0.001061685	0.024611146	Slc52a2	protein_coding	solute carrier protein 52, member 2
ENSMUSG00000052139	-0.518427628	4.884026851	10.71612655	0.001062058	0.024611146	Babam2	protein_coding	BRISC and BRCA1 A complex member 2
ENSMUSG00000020381	-0.574363918	2.175542242	10.71182532	0.00106453	0.02462612	Mrnip	protein_coding	MRN complex interacting protein
ENSMUSG00000039481	-0.816428833	0.830389571	10.70992504	0.001065623	0.02462612	Nrtn	protein_coding	neurturin
ENSMUSG00000058587	0.406598783	5.278957737	10.68969013	0.001077342	0.024862884	Tmod3	protein_coding	tropomodulin 3
ENSMUSG00000024780	0.493955804	7.200644003	10.67497856	0.001085944	0.025023915	Cdc37l1	protein_coding	cell division cycle 37-like 1
ENSMUSG00000108852	0.633707188	1.150160657	10.67051553	0.001088568	0.025023915	Gm44911	processed_pseudogene	predicted gene 44911
ENSMUSG00000116215	0.474020636	2.80193872	10.67017152	0.00108877	0.025023915	Gm5470	processed_pseudogene	predicted gene 5470
ENSMUSG00000028862	0.69547479	2.192317047	10.65986043	0.001094857	0.025129565	Map3k6	protein_coding	mitogen-activated protein kinase kinase kinase 6
ENSMUSG00000035561	-0.477614043	2.619740129	10.65570201	0.001097321	0.025151906	Aldh1b1	protein_coding	aldehyde dehydrogenase 1 family, member B1
ENSMUSG00000055720	-0.385746468	5.657452874	10.64916461	0.001101206	0.025206718	Ubl7	protein_coding	ubiquitin-like 7 (bone marrow stromal cell-derived)
ENSMUSG00000031503	0.608417306	5.150703703	10.64400175	0.001104285	0.025242931	Col4a2	protein_coding	collagen, type IV, alpha 2
ENSMUSG00000022160	0.552018312	3.689162281	10.64075156	0.001106227	0.025253114	Mettl3	protein_coding	methyltransferase like 3
ENSMUSG00000020994	0.430858698	8.047945434	10.63127579	0.00111191	0.025348538	Pnn	protein_coding	pinin
ENSMUSG00000034037	0.838835401	3.023983807	10.60427443	0.001128265	0.025686686	Fgd5	protein_coding	FYVE, RhoGEF and PH domain containing 5
ENSMUSG00000096699	-0.954971836	-0.140780262	10.59975854	0.001131024	0.025714798	Rps19-ps4	processed_pseudogene	ribosomal protein S19, pseudogene 4
ENSMUSG00000074151	1.087591539	-0.686666892	10.58634514	0.00113926	0.025867176	Nlrc5	protein_coding	NLR family, CARD domain containing 5
ENSMUSG00000027569	0.628558875	3.643439959	10.56607541	0.00115182	0.026105824	Mrgbp	protein_coding	MRG/MORF4L binding protein
ENSMUSG00000083813	-0.777928058	-0.399385767	10.56245042	0.001154081	0.026105824	Gm15502	processed_pseudogene	predicted gene 15502
ENSMUSG00000108049	0.878162109	1.103364473	10.56191906	0.001154413	0.026105824	Gm44168	TEC	predicted gene, 44168
ENSMUSG00000021224	0.484079082	5.943172394	10.55876012	0.001156387	0.026115468	Numb	protein_coding	NUMB endocytic adaptor protein
ENSMUSG00000062961	-0.477741317	4.491688491	10.54359187	0.001165916	0.026295462	Ccdc177	protein_coding	coiled-coil domain containing 177
ENSMUSG00000045868	0.964166728	2.36667926	10.52176644	0.001179767	0.026572313	Gvin1	protein_coding	GTPase, very large interferon inducible 1
ENSMUSG00000080717	0.641341715	2.106769289	10.51601341	0.001183445	0.026619626	B230307C23Rik	protein_coding	RIKEN cDNA B230307C23 gene
ENSMUSG00000089847	0.607126859	2.304643154	10.51016174	0.001187199	0.026668497	Timm10b	protein_coding	translocase of inner mitochondrial membrane 10B
ENSMUSG00000054204	1.166672838	0.490014823	10.50359392	0.001191426	0.026727865	Alkal2	protein_coding	ALK and LTK ligand 2
ENSMUSG00000018906	0.420847438	3.652187161	10.49614934	0.001196236	0.02680013	P4ha2	protein_coding	procollagen-proline, 2-oxoglutarate 4-dioxygenase (proline 4-hydroxylase), alpha II polypeptide
ENSMUSG00000115987	-0.594272933	6.03205325	10.47759039	0.001208312	0.02703479	Vps28	protein_coding	vacuolar protein sorting 28
ENSMUSG00000086429	0.520993034	2.275444047	10.46671374	0.001215447	0.027147141	Gt(ROSA)26Sor	lncRNA	gene trap ROSA 26, Philippe Soriano
ENSMUSG00000039307	0.542967267	3.31481719	10.46503508	0.001216552	0.027147141	Hexdc	protein_coding	hexosaminidase (glycosyl hydrolase family 20, catalytic domain) containing
ENSMUSG00000002825	0.545935787	2.199109443	10.45929065	0.001220341	0.027195717	Qtrt1	protein_coding	queuine tRNA-ribosyltransferase catalytic subunit 1
ENSMUSG00000042417	-0.983295037	-0.379164379	10.45148745	0.001225507	0.027274813	Ccno	protein_coding	cyclin O
ENSMUSG00000024038	-0.516860363	6.137152167	10.43257313	0.001238121	0.027519244	Ndufv3	protein_coding	NADH:ubiquinone oxidoreductase core subunit V3
ENSMUSG00000022453	-0.480100643	3.489615272	10.42784005	0.001241298	0.027553555	Naga	protein_coding	N-acetyl galactosaminidase, alpha
ENSMUSG00000083337	-0.942814493	0.676210136	10.42309935	0.001244489	0.027588073	Gm11539	processed_pseudogene	predicted gene 11539
ENSMUSG00000031502	0.687059957	5.205540539	10.41418487	0.00125051	0.027685184	Col4a1	protein_coding	collagen, type IV, alpha 1
ENSMUSG00000031174	0.468698298	4.868763544	10.40308611	0.001258049	0.027815575	Rpgr	protein_coding	retinitis pigmentosa GTPase regulator
ENSMUSG00000078870	0.489211949	2.28509009	10.39578633	0.001263032	0.027889202	Gm14410	protein_coding	predicted gene 14410
ENSMUSG00000002102	-0.321707169	8.069247844	10.37648391	0.001276305	0.02814545	Psmc3	protein_coding	proteasome (prosome, macropain) 26S subunit, ATPase 3
ENSMUSG00000007721	-0.48761927	7.970243087	10.35953084	0.001288079	0.028344248	Ccdc124	protein_coding	coiled-coil domain containing 124
ENSMUSG00000034793	-0.556861387	4.173664815	10.35866963	0.00128868	0.028344248	G6pc3	protein_coding	glucose 6 phosphatase, catalytic, 3
ENSMUSG00000044730	0.435771824	3.637434624	10.35481128	0.001291377	0.028366568	9930104L06Rik	protein_coding	RIKEN cDNA 9930104L06 gene
ENSMUSG00000022449	0.685336649	2.300754944	10.34527646	0.001298064	0.028459563	Adamts20	protein_coding	a disintegrin-like and metallopeptidase (reprolysin type) with thrombospondin type 1 motif, 20
ENSMUSG00000032193	-0.550887674	3.518847905	10.34396873	0.001298984	0.028459563	Ldlr	protein_coding	low density lipoprotein receptor
ENSMUSG00000021339	0.354622391	4.910605962	10.33159001	0.001307725	0.028613906	Mrs2	protein_coding	MRS2 magnesium transporter
ENSMUSG00000108452	-0.552870829	3.625660575	10.32673749	0.001311168	0.028652071	4930413G21Rik	TEC	RIKEN cDNA 4930413G21 gene
ENSMUSG00000024006	0.597169855	4.304258796	10.31734863	0.001317855	0.02872496	Stk38	protein_coding	serine/threonine kinase 38
ENSMUSG00000002111	-0.889059087	2.190116031	10.31626041	0.001318632	0.02872496	Spi1	protein_coding	spleen focus forming virus (SFFV) proviral integration oncogene
ENSMUSG00000055148	0.783315623	2.443799814	10.31489032	0.001319611	0.02872496	Klf2	protein_coding	Kruppel-like factor 2 (lung)
ENSMUSG00000087038	-0.482886448	3.811818529	10.3093817	0.001323556	0.028773702	2900079G21Rik	lncRNA	RIKEN cDNA 2900079G21 gene
ENSMUSG00000037820	0.564806368	3.583682876	10.28634208	0.001340185	0.029082529	Tgm2	protein_coding	transglutaminase 2, C polypeptide
ENSMUSG00000030309	0.566864095	2.087417729	10.28493191	0.00134121	0.029082529	Caprin2	protein_coding	caprin family member 2
ENSMUSG00000078898	0.825996453	0.793329858	10.27738576	0.001346706	0.029164229	Zfp968	protein_coding	zinc finger protein 968
ENSMUSG00000048334	0.473990136	3.408521943	10.25262351	0.001364904	0.029497444	Gm8258	processed_pseudogene	predicted gene 8258
ENSMUSG00000047921	-0.502455147	5.794251556	10.25151168	0.001365726	0.029497444	Trappc9	protein_coding	trafficking protein particle complex 9
ENSMUSG00000018541	-0.328498487	5.660866853	10.24703009	0.001369048	0.029497444	Cwc25	protein_coding	CWC25 spliceosome-associated protein
ENSMUSG00000086095	1.535361949	-0.585513806	10.24565892	0.001370066	0.029497444	Gm15328	lncRNA	predicted gene 15328
ENSMUSG00000069094	0.43075091	3.606966507	10.24462356	0.001370836	0.029497444	Pde7a	protein_coding	phosphodiesterase 7A
ENSMUSG00000048920	-0.390832442	4.932043006	10.23961452	0.001374563	0.029514468	Fkrp	protein_coding	fukutin related protein
ENSMUSG00000078862	0.521509102	3.582833713	10.23578803	0.001377418	0.029514468	Gm14326	protein_coding	predicted gene 14326
ENSMUSG00000025235	0.348010613	5.78630571	10.23526042	0.001377812	0.029514468	Bbs4	protein_coding	Bardet-Biedl syndrome 4 (human)
ENSMUSG00000021028	0.543690594	2.519550398	10.23293215	0.001379552	0.029514468	Mbip	protein_coding	MAP3K12 binding inhibitory protein 1
ENSMUSG00000068099	-0.496596678	5.436172515	10.2318328	0.001380374	0.029514468	1500009C09Rik	protein_coding	RIKEN cDNA 1500009C09 gene
ENSMUSG00000114797	0.325158048	5.310935343	10.22578887	0.001384905	0.029573856	Gm49336	protein_coding	predicted gene, 49336
ENSMUSG00000021190	-0.351595249	6.461008418	10.21242592	0.001394976	0.029751249	Lgmn	protein_coding	legumain
ENSMUSG00000097493	-0.618274128	1.076016655	10.20873448	0.001397771	0.029759212	9930014A18Rik	lncRNA	RIKEN cDNA 9930014A18 gene
ENSMUSG00000079215	0.421845571	6.072727774	10.20727521	0.001398877	0.029759212	Zfp664	protein_coding	zinc finger protein 664
ENSMUSG00000104802	-0.658144064	1.617481036	10.18418	0.001416507	0.030096314	Gm5869	processed_pseudogene	predicted gene 5869
ENSMUSG00000059751	-0.54593593	5.098372164	10.1682633	0.001428788	0.030319061	Rps3a3	processed_pseudogene	ribosomal protein S3A3
ENSMUSG00000106944	0.785027324	2.41080321	10.14612345	0.00144605	0.030606838	Gm43843	TEC	predicted gene 43843
ENSMUSG00000109882	0.781818122	0.576804628	10.14390379	0.001447792	0.030606838	Gm18706	processed_pseudogene	predicted gene, 18706
ENSMUSG00000004561	0.603671175	2.661550351	10.13983523	0.001450991	0.030636075	Mettl17	protein_coding	methyltransferase like 17
ENSMUSG00000037617	0.559354559	3.433273134	10.12973962	0.00145896	0.030765822	Spag1	protein_coding	sperm associated antigen 1
ENSMUSG00000074415	0.425571074	4.19081081	10.11037608	0.001474369	0.031049069	Mir100hg	lncRNA	Mir100 Mirlet7a-2 Mir125b-1 cluster host gene
ENSMUSG00000019494	-0.334493325	7.368950684	10.10608095	0.001477809	0.031049069	Cops6	protein_coding	COP9 signalosome subunit 6
ENSMUSG00000071343	-0.595919442	1.152964995	10.10595036	0.001477914	0.031049069	Gm10327	processed_pseudogene	predicted pseudogene 10327
ENSMUSG00000024137	0.432421162	4.592745579	10.09217796	0.001489	0.031243075	E4f1	protein_coding	E4F transcription factor 1
ENSMUSG00000001750	0.588786993	2.144416501	10.08720685	0.001493022	0.031288558	Tcirg1	protein_coding	T cell, immune regulator 1, ATPase, H+ transporting, lysosomal V0 protein A3
ENSMUSG00000108095	-0.982529261	0.167920266	10.08078518	0.001498235	0.031358834	Gm44067	lncRNA	predicted gene, 44067
ENSMUSG00000045594	-0.492058065	3.131554159	10.07527264	0.001502724	0.031413818	Glb1	protein_coding	galactosidase, beta 1
ENSMUSG00000110277	0.480407438	2.035056686	10.07058658	0.001506551	0.031454838	Gm45871	protein_coding	predicted gene 45871
ENSMUSG00000024292	-0.47658001	2.22593272	10.06519883	0.001510963	0.031507959	Cyp4f14	protein_coding	cytochrome P450, family 4, subfamily f, polypeptide 14
ENSMUSG00000078636	-0.777338651	5.877871651	10.06194626	0.001513632	0.031524665	Gm7336	processed_pseudogene	predicted gene 7336
ENSMUSG00000111938	-0.971974383	1.14052924	10.05938678	0.001515737	0.031529566	2900045O20Rik	lncRNA	RIKEN cDNA 2900045O20 gene
ENSMUSG00000038695	0.592867917	4.279027472	10.04954487	0.001523856	0.031659419	Josd2	protein_coding	Josephin domain containing 2
ENSMUSG00000063382	-0.421832093	5.331827189	10.0447533	0.001527825	0.031702831	Bcl9l	protein_coding	B cell CLL/lymphoma 9-like
ENSMUSG00000059195	-0.397231474	7.94096691	10.03299823	0.001537606	0.031866591	Gm12715	processed_pseudogene	predicted gene 12715
ENSMUSG00000097743	0.820875245	2.590171015	10.0296146	0.001540433	0.031886011	Gm16973	lncRNA	predicted gene, 16973
ENSMUSG00000019122	-0.739701114	1.130091048	10.02456793	0.001544659	0.031913666	Ccl9	protein_coding	chemokine (C-C motif) ligand 9
ENSMUSG00000025579	-0.389658253	6.881058358	10.02350327	0.001545552	0.031913666	Gaa	protein_coding	glucosidase, alpha, acid
ENSMUSG00000032235	0.674781505	2.757884202	10.01813431	0.001550064	0.031967702	Ice2	protein_coding	interactor of little elongation complex ELL subunit 2
ENSMUSG00000001424	-0.341060915	6.027672094	10.00397118	0.00156203	0.032175154	Snd1	protein_coding	staphylococcal nuclease and tudor domain containing 1
ENSMUSG00000031644	0.460474454	5.97413461	9.998877368	0.001566357	0.032224927	Nek1	protein_coding	NIMA (never in mitosis gene a)-related expressed kinase 1
ENSMUSG00000026389	-0.545762214	2.026810328	9.983351757	0.001579619	0.032439958	Steap3	protein_coding	STEAP family member 3
ENSMUSG00000040429	0.64825633	0.734682255	9.979978315	0.001582515	0.032439958	Mterf1a	protein_coding	mitochondrial transcription termination factor 1a
ENSMUSG00000097156	0.553566582	4.52192095	9.979905964	0.001582578	0.032439958	Gm3764	lncRNA	predicted gene 3764
ENSMUSG00000081208	-0.416688911	3.894737728	9.96916005	0.001591841	0.032590239	Gm11400	processed_pseudogene	predicted gene 11400
ENSMUSG00000091639	-0.588342687	4.74880859	9.961193128	0.001598744	0.032691895	Gm3756	processed_pseudogene	predicted gene 3756
ENSMUSG00000028581	-0.526172494	4.771775412	9.949465772	0.001608961	0.03286098	Laptm5	protein_coding	lysosomal-associated protein transmembrane 5
ENSMUSG00000042842	0.746324457	1.112374865	9.945064323	0.001612812	0.032899812	Serpinb6b	protein_coding	serine (or cysteine) peptidase inhibitor, clade B, member 6b
ENSMUSG00000034714	-0.565847684	4.677028124	9.937256231	0.001619668	0.032939868	Ttyh2	protein_coding	tweety family member 2
ENSMUSG00000032940	-0.61692017	1.789425709	9.936181074	0.001620614	0.032939868	Rbm11	protein_coding	RNA binding motif protein 11
ENSMUSG00000051590	0.736176486	2.518742592	9.934694486	0.001621924	0.032939868	Map3k19	protein_coding	mitogen-activated protein kinase kinase kinase 19
ENSMUSG00000083022	-0.642465528	2.448739936	9.93394252	0.001622586	0.032939868	Rps15a-ps6	processed_pseudogene	ribosomal protein S15A, pseudogene 6
ENSMUSG00000033192	-0.399679462	4.199044655	9.930906762	0.001625264	0.032954582	Lpcat2	protein_coding	lysophosphatidylcholine acyltransferase 2
ENSMUSG00000031960	-0.335443621	8.158360282	9.920649839	0.001634347	0.033098954	Aars	protein_coding	alanyl-tRNA synthetase
ENSMUSG00000041921	1.091918936	3.686328512	9.916329829	0.001638187	0.033122037	Metap1d	protein_coding	methionyl aminopeptidase type 1D (mitochondrial)
ENSMUSG00000020440	-0.620563674	5.98223039	9.914953027	0.001639413	0.033122037	Arf5	protein_coding	ADP-ribosylation factor 5
ENSMUSG00000078126	-0.544309885	5.96918346	9.897292234	0.001655221	0.033368923	Rpl23a-ps3	processed_pseudogene	ribosomal protein L23A, pseudogene 3
ENSMUSG00000021326	-0.322129302	5.431112016	9.896883473	0.001655589	0.033368923	Trim27	protein_coding	tripartite motif-containing 27
ENSMUSG00000069892	0.641780358	2.3609284	9.893564483	0.001658578	0.033386646	9930111J21Rik2	protein_coding	RIKEN cDNA 9930111J21 gene 2
ENSMUSG00000032115	0.308357173	6.81481991	9.89151447	0.001660427	0.033386646	Hyou1	protein_coding	hypoxia up-regulated 1
ENSMUSG00000029439	0.395945429	5.775508346	9.88459505	0.001666682	0.033472531	Sfswap	protein_coding	splicing factor SWAP
ENSMUSG00000087174	0.47711952	2.938361562	9.874131932	0.001676187	0.033623386	5530601H04Rik	lncRNA	RIKEN cDNA 5530601H04 gene
ENSMUSG00000116138	-0.509846797	2.348328984	9.867605911	0.001682143	0.033683396	C030006K11Rik	protein_coding	RIKEN cDNA C030006K11 gene
ENSMUSG00000034994	-0.339845806	9.266101653	9.866480821	0.001683171	0.033683396	Eef2	protein_coding	eukaryotic translation elongation factor 2
ENSMUSG00000105031	-0.708871842	2.249682459	9.851201758	0.001697209	0.033924061	Gm3511	processed_pseudogene	predicted gene 3511
ENSMUSG00000082208	0.897579169	-0.335597374	9.83721821	0.001710159	0.034106344	Gm15379	processed_pseudogene	predicted gene 15379
ENSMUSG00000051278	0.665426703	1.672491991	9.836049905	0.001711246	0.034106344	Zgrf1	protein_coding	zinc finger, GRF-type containing 1
ENSMUSG00000039671	0.380134942	6.849749159	9.834816982	0.001712393	0.034106344	Zmynd8	protein_coding	zinc finger, MYND-type containing 8
ENSMUSG00000021079	0.460854195	4.389648754	9.826311243	0.00172033	0.034185131	Timm9	protein_coding	translocase of inner mitochondrial membrane 9
ENSMUSG00000022012	0.466998864	5.325412069	9.82623475	0.001720402	0.034185131	Enox1	protein_coding	ecto-NOX disulfide-thiol exchanger 1
ENSMUSG00000031530	0.602606764	4.186384912	9.798806164	0.001746252	0.034657966	Dusp4	protein_coding	dual specificity phosphatase 4
ENSMUSG00000021891	0.361678042	4.487004567	9.795571554	0.001749326	0.034678184	Mettl6	protein_coding	methyltransferase like 6
ENSMUSG00000041939	-0.405517305	4.135049476	9.781322743	0.001762934	0.03490693	Mvk	protein_coding	mevalonate kinase
ENSMUSG00000069678	0.581922611	0.783559525	9.762360395	0.001781211	0.035204344	Pcgf1	protein_coding	polycomb group ring finger 1
ENSMUSG00000052310	-0.362878045	4.571969301	9.760504998	0.001783009	0.035204344	Slc39a1	protein_coding	solute carrier family 39 (zinc transporter), member 1
ENSMUSG00000012640	0.540979908	3.772934236	9.75926179	0.001784215	0.035204344	Zfp715	protein_coding	zinc finger protein 715
ENSMUSG00000057615	-1.020908409	-0.411173038	9.748124187	0.001795058	0.035376901	Ldoc1	protein_coding	regulator of NFKB signaling
ENSMUSG00000022792	0.425905003	3.042482637	9.737988432	0.001804983	0.03552518	Yars2	protein_coding	tyrosyl-tRNA synthetase 2 (mitochondrial)
ENSMUSG00000044030	-0.473924954	5.278978456	9.736145926	0.001806793	0.03552518	Irf2bp1	protein_coding	interferon regulatory factor 2 binding protein 1
ENSMUSG00000031740	-0.662975853	1.038680194	9.731225854	0.001811636	0.03556592	Mmp2	protein_coding	matrix metallopeptidase 2
ENSMUSG00000029147	-0.302275349	7.54132816	9.72380826	0.001818962	0.03556592	Ppm1g	protein_coding	protein phosphatase 1G (formerly 2C), magnesium-dependent, gamma isoform
ENSMUSG00000100826	0.512729374	4.952633901	9.72293863	0.001819823	0.03556592	Snhg14	lncRNA	small nucleolar RNA host gene 14
ENSMUSG00000025982	0.582191775	7.818574775	9.722194662	0.00182056	0.03556592	Sf3b1	protein_coding	splicing factor 3b, subunit 1
ENSMUSG00000082836	-0.774047645	0.946769696	9.72084587	0.001821896	0.03556592	Gm13612	processed_pseudogene	predicted gene 13612
ENSMUSG00000020143	-0.511736317	2.523539832	9.717260018	0.001825455	0.03556592	Dock2	protein_coding	dedicator of cyto-kinesis 2
ENSMUSG00000040972	-0.54462626	5.686455764	9.714794499	0.001827905	0.03556592	Igsf21	protein_coding	immunoglobulin superfamily, member 21
ENSMUSG00000039579	-0.481711848	4.685123356	9.71388703	0.001828808	0.03556592	Grin3a	protein_coding	glutamate receptor ionotropic, NMDA3A
ENSMUSG00000027254	-0.717564925	10.21551477	9.713032546	0.001829658	0.03556592	Map1a	protein_coding	microtubule-associated protein 1 A
ENSMUSG00000100555	-1.466457113	-0.71270647	9.712742033	0.001829948	0.03556592	Gm8173	processed_pseudogene	predicted gene 8173
ENSMUSG00000040033	0.458346114	3.505221829	9.672236165	0.001870735	0.036277085	Stat2	protein_coding	signal transducer and activator of transcription 2
ENSMUSG00000029675	0.505424409	2.767435115	9.671997222	0.001870978	0.036277085	Eln	protein_coding	elastin
ENSMUSG00000013833	-0.441974106	5.097391688	9.668661642	0.001874378	0.036277085	Med16	protein_coding	mediator complex subunit 16
ENSMUSG00000000759	0.375506405	4.570632694	9.667914619	0.00187514	0.036277085	Tubgcp3	protein_coding	tubulin, gamma complex associated protein 3
ENSMUSG00000090093	0.58560454	2.795393998	9.660304269	0.001882924	0.036385949	Gm14399	protein_coding	predicted gene 14399
ENSMUSG00000079018	0.548710909	3.818017867	9.653659045	0.001889748	0.036476026	Ly6c1	protein_coding	lymphocyte antigen 6 complex, locus C1
ENSMUSG00000002266	0.874597756	0.824534789	9.647564384	0.001896028	0.036555423	Zim1	protein_coding	zinc finger, imprinted 1
ENSMUSG00000080904	-1.062231165	1.760198597	9.632807009	0.001911323	0.036808236	Gm11966	processed_pseudogene	predicted gene 11966
ENSMUSG00000063882	-0.650518445	6.475088729	9.61385051	0.001931153	0.037147721	Uqcrh	protein_coding	ubiquinol-cytochrome c reductase hinge protein
ENSMUSG00000053574	0.486963476	1.669813074	9.605171042	0.001940302	0.037281202	4930563E22Rik	protein_coding	RIKEN cDNA 4930563E22 gene
ENSMUSG00000039065	0.626789865	2.017400506	9.602892882	0.001942711	0.037284706	Atpsckmt	protein_coding	ATP synthase C subunit lysine N-methyltransferase
ENSMUSG00000037827	-0.423845393	3.453446353	9.60082033	0.001944905	0.037284706	Gm5884	processed_pseudogene	predicted pseudogene 5884
ENSMUSG00000020128	0.494134004	5.074337261	9.595849619	0.001950177	0.037306523	Vps54	protein_coding	VPS54 GARP complex subunit
ENSMUSG00000008129	-0.533060664	1.571190416	9.595577689	0.001950466	0.037306523	Brme1	protein_coding	break repair meiotic recombinase recruitment factor 1
ENSMUSG00000036372	-0.920660914	3.724771208	9.584650237	0.001962108	0.037486709	Tmem258	protein_coding	transmembrane protein 258
ENSMUSG00000041881	-0.7436191	4.02426658	9.571514551	0.001976197	0.037691554	Ndufa7	protein_coding	NADH:ubiquinone oxidoreductase subunit A7
ENSMUSG00000009216	-0.747787591	6.76871648	9.570491405	0.001977298	0.037691554	Fam163b	protein_coding	family with sequence similarity 163, member B
ENSMUSG00000028197	2.189713302	3.495736775	9.566140692	0.00198199	0.037695798	Col24a1	protein_coding	collagen, type XXIV, alpha 1
ENSMUSG00000026761	0.43606517	5.874980438	9.549776718	0.001999737	0.037969454	Orc4	protein_coding	origin recognition complex, subunit 4
ENSMUSG00000086118	0.492013902	2.020972239	9.548728309	0.00200088	0.037969454	Gm14169	lncRNA	predicted gene 14169
ENSMUSG00000079942	-1.046797906	-0.698812545	9.539123528	0.002011378	0.038113393	Rpl28-ps3	processed_pseudogene	ribosomal protein L28, pseudogene 3
ENSMUSG00000040813	-0.432937038	5.191116232	9.537522268	0.002013133	0.038113393	Tex264	protein_coding	testis expressed gene 264
ENSMUSG00000025161	-1.073821217	0.25003313	9.535599965	0.002015243	0.038113393	Slc16a3	protein_coding	solute carrier family 16 (monocarboxylic acid transporters), member 3
ENSMUSG00000048481	-0.55986012	4.034207564	9.528817971	0.002022704	0.038211656	Mypop	protein_coding	Myb-related transcription factor, partner of profilin
ENSMUSG00000026229	-0.425192922	8.382433322	9.520896637	0.002031453	0.038334018	Psmd1	protein_coding	proteasome (prosome, macropain) 26S subunit, non-ATPase, 1
ENSMUSG00000022619	-0.360301115	7.221474488	9.511481229	0.002041903	0.038488155	Mapk8ip2	protein_coding	mitogen-activated protein kinase 8 interacting protein 2
ENSMUSG00000059647	-0.466639218	6.862127648	9.506508041	0.002047444	0.038549536	Cbx3-ps7	processed_pseudogene	chromobox 3, pseudogene 7
ENSMUSG00000008090	-0.430740931	3.875775607	9.503726569	0.00205055	0.038560717	Fgfrl1	protein_coding	fibroblast growth factor receptor-like 1
ENSMUSG00000019143	0.387061116	3.845224836	9.501884664	0.00205261	0.038560717	Hars2	protein_coding	histidyl-tRNA synthetase 2
ENSMUSG00000002733	0.35067932	5.270558023	9.496246113	0.002058927	0.038636373	Plekha3	protein_coding	pleckstrin homology domain-containing, family A (phosphoinositide binding specific) member 3
ENSMUSG00000037872	-0.702392163	4.793931327	9.489113276	0.002066947	0.038710956	Ackr1	protein_coding	atypical chemokine receptor 1 (Duffy blood group)
ENSMUSG00000024121	-0.461121865	7.137930462	9.486900067	0.002069442	0.038710956	Atp6v0c	protein_coding	ATPase, H+ transporting, lysosomal V0 subunit C
ENSMUSG00000030432	-0.687197125	2.178007538	9.486595353	0.002069786	0.038710956	Rpl28	protein_coding	ribosomal protein L28
ENSMUSG00000026434	-0.364317496	7.85325281	9.479397179	0.002077922	0.038793629	Nucks1	protein_coding	nuclear casein kinase and cyclin-dependent kinase substrate 1
ENSMUSG00000036052	0.470053283	6.6033743	9.478618027	0.002078805	0.038793629	Dnajb5	protein_coding	DnaJ heat shock protein family (Hsp40) member B5
ENSMUSG00000031790	-0.396580191	3.718544787	9.476362479	0.002081362	0.038798179	Mmp15	protein_coding	matrix metallopeptidase 15
ENSMUSG00000043243	0.970077165	0.318723085	9.474348697	0.002083648	0.038798179	Niban3	protein_coding	niban apoptosis regulator 3
ENSMUSG00000025878	0.390385855	4.61300914	9.471321406	0.00208709	0.038807165	Uimc1	protein_coding	ubiquitin interaction motif containing 1
ENSMUSG00000018401	0.344768843	5.842696626	9.469878739	0.002088732	0.038807165	Mtmr4	protein_coding	myotubularin related protein 4
ENSMUSG00000027346	0.439064651	6.443773299	9.45140615	0.002109873	0.039156826	Gpcpd1	protein_coding	glycerophosphocholine phosphodiesterase 1
ENSMUSG00000058600	0.804956384	0.457254916	9.447801289	0.002114024	0.039190747	Rpl30	protein_coding	ribosomal protein L30
ENSMUSG00000059159	-1.127984732	2.507486354	9.439856945	0.002123201	0.039317665	Gm8129	processed_pseudogene	predicted pseudogene 8129
ENSMUSG00000102302	0.953282443	0.249146222	9.435112827	0.0021287	0.039319727	Gm38190	lncRNA	predicted gene, 38190
ENSMUSG00000010048	0.533938616	1.439896295	9.43412619	0.002129845	0.039319727	Ifrd2	protein_coding	interferon-related developmental regulator 2
ENSMUSG00000020910	0.43080847	2.547200677	9.433656224	0.002130391	0.039319727	Adprm	protein_coding	ADP-ribose/CDP-alcohol diphosphatase, manganese dependent
ENSMUSG00000019966	0.558852575	5.492203897	9.431725929	0.002132635	0.039319727	Kitl	protein_coding	kit ligand
ENSMUSG00000096842	-0.702229213	1.701835358	9.425325826	0.002140091	0.03941002	Gm10736	processed_pseudogene	predicted gene 10736
ENSMUSG00000054404	0.641380905	4.081495571	9.423515555	0.002142204	0.03941002	Slfn5	protein_coding	schlafen 5
ENSMUSG00000099876	1.076340371	-0.391611656	9.413338263	0.002154127	0.039586188	Gm29650	lncRNA	predicted gene 29650
ENSMUSG00000033809	-0.608032446	2.491757197	9.403264757	0.002165994	0.039760959	Alg3	protein_coding	asparagine-linked glycosylation 3 (alpha-1,3-mannosyltransferase)
ENSMUSG00000047509	0.42475646	3.946260073	9.397187952	0.002173185	0.039849599	Gm6776	processed_pseudogene	predicted pseudogene 6776
ENSMUSG00000047821	0.856165654	0.703606556	9.391053185	0.002180469	0.039939754	Trim16	protein_coding	tripartite motif-containing 16
ENSMUSG00000029328	-0.32857274	7.032858297	9.388401883	0.002183625	0.039954175	Hnrnpdl	protein_coding	heterogeneous nuclear ribonucleoprotein D-like
ENSMUSG00000035356	0.757749655	1.847786926	9.377831837	0.002196252	0.040141674	Nfkbiz	protein_coding	nuclear factor of kappa light polypeptide gene enhancer in B cells inhibitor, zeta
ENSMUSG00000074364	0.512529024	2.389333238	9.36516743	0.002211478	0.040376227	Ehd2	protein_coding	EH-domain containing 2
ENSMUSG00000102997	-0.868728818	-0.129084548	9.356678043	0.002221745	0.040496517	Gm17244	TEC	predicted gene, 17244
ENSMUSG00000081221	-0.444344556	5.184093671	9.355751968	0.002222867	0.040496517	Gm14760	processed_pseudogene	predicted gene 14760
ENSMUSG00000038390	-0.516631921	6.368932484	9.35287788	0.002226356	0.040516317	Gpr162	protein_coding	G protein-coupled receptor 162
ENSMUSG00000025371	-0.352243535	5.033031851	9.348305049	0.002231918	0.040534522	Chmp6	protein_coding	charged multivesicular body protein 6
ENSMUSG00000110177	0.778985968	0.108866968	9.348104696	0.002232162	0.040534522	Gm6524	processed_pseudogene	predicted gene 6524
ENSMUSG00000094772	-0.837274658	0.343764149	9.331106765	0.002252962	0.0408345	Rpl29-ps2	transcribed_processed_pseudogene	ribosomal protein L29, pseudogene 2
ENSMUSG00000082475	-0.653130614	2.492277061	9.330651496	0.002253522	0.0408345	Gm7206	processed_pseudogene	predicted pseudogene 7206
ENSMUSG00000021890	0.440303167	3.338646181	9.317433669	0.002269837	0.041085996	Eaf1	protein_coding	ELL associated factor 1
ENSMUSG00000045690	-1.004765681	3.411736859	9.303807144	0.002286781	0.041348343	Wdr89	protein_coding	WD repeat domain 89
ENSMUSG00000062822	0.447220842	4.492943644	9.29015719	0.002303884	0.041612978	4833420G17Rik	protein_coding	RIKEN cDNA 4833420G17 gene
ENSMUSG00000044433	-0.383397524	4.291351773	9.282555735	0.002313464	0.041741327	Camsap3	protein_coding	calmodulin regulated spectrin-associated protein family, member 3
ENSMUSG00000112693	0.407619069	3.153044971	9.265948093	0.002334536	0.042076519	Gm5512	transcribed_unprocessed_pseudogene	predicted gene 5512
ENSMUSG00000000594	-0.393267664	4.890404101	9.263659253	0.002337455	0.042076622	Gm2a	protein_coding	GM2 ganglioside activator protein
ENSMUSG00000032688	0.71613399	2.247669675	9.260329746	0.002341709	0.042076622	Malt1	protein_coding	MALT1 paracaspase
ENSMUSG00000017774	0.431233571	3.384040396	9.260082932	0.002342024	0.042076622	Myo1c	protein_coding	myosin IC
ENSMUSG00000095677	0.748813039	0.455779589	9.257784561	0.002344965	0.042084641	Dynlt1f	protein_coding	dynein light chain Tctex-type 1F
ENSMUSG00000107962	0.934976578	1.689868804	9.253097521	0.002350974	0.042104205	Gm43980	TEC	predicted gene, 43980
ENSMUSG00000025512	-0.404441982	4.712936712	9.253041056	0.002351047	0.042104205	Chid1	protein_coding	chitinase domain containing 1
ENSMUSG00000001525	-0.47862698	8.166919331	9.246380043	0.002359614	0.04221282	Tubb5	protein_coding	tubulin, beta 5 class I
ENSMUSG00000047215	0.804185452	0.939656448	9.244344983	0.002362238	0.042214991	Rpl9	protein_coding	ribosomal protein L9
ENSMUSG00000028373	-0.373086275	4.810279111	9.240421094	0.002367305	0.04226078	Astn2	protein_coding	astrotactin 2
ENSMUSG00000031433	0.884063226	2.85089352	9.233683163	0.002376032	0.042371737	Rbm41	protein_coding	RNA binding motif protein 41
ENSMUSG00000079593	-0.816183766	3.483793827	9.228874352	0.002382281	0.042438304	4933416I08Rik	protein_coding	RIKEN cDNA 4933416I08 gene
ENSMUSG00000067931	0.420205128	3.319583389	9.21852191	0.002395789	0.042572755	Zfp948	protein_coding	zinc finger protein 948
ENSMUSG00000022124	0.400781653	5.749164598	9.217436979	0.002397209	0.042572755	Fbxl3	protein_coding	F-box and leucine-rich repeat protein 3
ENSMUSG00000018820	0.328924022	4.949539268	9.217292085	0.002397399	0.042572755	Zfyve27	protein_coding	zinc finger, FYVE domain containing 27
ENSMUSG00000118057	-0.752106731	2.321060268	9.214419362	0.002401164	0.042594773	B020010K11Rik	lncRNA	RIKEN cDNA B020010K11 gene
ENSMUSG00000112620	-0.609388554	2.628381792	9.204333581	0.002414429	0.042785098	Gm18972	processed_pseudogene	predicted gene, 18972
ENSMUSG00000031786	-0.788345718	0.143989185	9.200934859	0.002418916	0.042819629	Drc7	protein_coding	dynein regulatory complex subunit 7
ENSMUSG00000019338	-0.480003335	3.894160054	9.198393433	0.002422276	0.042834172	Zfp687	protein_coding	zinc finger protein 687
ENSMUSG00000034282	-0.718166346	3.133693576	9.185469373	0.00243944	0.04309251	Evpl	protein_coding	envoplakin
ENSMUSG00000059022	0.944161471	-0.641863583	9.183363149	0.002442248	0.043096999	Kcp	protein_coding	kielin/chordin-like protein
ENSMUSG00000057657	-0.738143314	5.404845298	9.173396359	0.002455584	0.043222471	Rps18-ps3	processed_pseudogene	ribosomal protein S18, pseudogene 3
ENSMUSG00000095199	0.781546502	1.424030234	9.172389286	0.002456936	0.043222471	Zfp967	protein_coding	zinc finger protein 967
ENSMUSG00000057246	0.716271935	1.207297066	9.172053529	0.002457387	0.043222471	BC051142	protein_coding	cDNA sequence BC051142
ENSMUSG00000004098	0.851767715	1.224360433	9.170400695	0.002459607	0.043222471	Col5a3	protein_coding	collagen, type V, alpha 3
ENSMUSG00000058704	0.368704406	3.002678823	9.166625732	0.002464686	0.04326665	Memo1	protein_coding	mediator of cell motility 1
ENSMUSG00000079179	0.401178571	3.854679876	9.14825091	0.002489559	0.043657864	Rab10os	lncRNA	RAB10, member RAS oncogene family, opposite strand
ENSMUSG00000039531	0.435377172	4.089601061	9.142738363	0.002497071	0.04374412	Zup1	protein_coding	zinc finger containing ubiquitin peptidase 1
ENSMUSG00000020439	0.567150485	2.791847642	9.140767754	0.002499762	0.043745833	Smtn	protein_coding	smoothelin
ENSMUSG00000087516	0.933763878	-0.229182937	9.122832326	0.002524388	0.044099547	Tbx3os1	lncRNA	T-box 3, opposite strand 1
ENSMUSG00000032198	0.507092541	3.197404737	9.120990978	0.00252693	0.044099547	Dock6	protein_coding	dedicator of cytokinesis 6
ENSMUSG00000024892	-0.339344594	4.984084963	9.12034972	0.002527816	0.044099547	Pcx	protein_coding	pyruvate carboxylase
ENSMUSG00000117804	-0.53671592	5.328157831	9.11365548	0.002537084	0.044215497	Gm6252	processed_pseudogene	predicted gene 6252
ENSMUSG00000078903	0.505900012	2.090011645	9.105106485	0.002548969	0.0443587	Gm14391	protein_coding	predicted gene 14391
ENSMUSG00000051323	-0.483208382	4.671259834	9.103965351	0.002550559	0.0443587	Pcdh19	protein_coding	protocadherin 19
ENSMUSG00000034341	-0.489070758	8.222505634	9.090080784	0.002569995	0.044650689	Wbp2	protein_coding	WW domain binding protein 2
ENSMUSG00000085156	0.817574519	0.310415073	9.07741291	0.002587859	0.044914794	Snhg15	lncRNA	small nucleolar RNA host gene 15
ENSMUSG00000084950	1.016881231	-0.164903598	9.068930768	0.00259989	0.045077238	Gm5577	lncRNA	predicted gene 5577
ENSMUSG00000024045	0.526398323	6.692932647	9.055269681	0.002619388	0.045368655	Akap8	protein_coding	A kinase (PRKA) anchor protein 8
ENSMUSG00000041645	-0.358183747	8.170503096	9.050828114	0.002625759	0.045392123	Ddx24	protein_coding	DEAD box helicase 24
ENSMUSG00000083563	-0.549573931	5.228907348	9.050573688	0.002626124	0.045392123	Gm13340	unprocessed_pseudogene	predicted gene 13340
ENSMUSG00000083773	-0.484977928	6.32583708	9.046177695	0.002632446	0.045432294	Gm13394	processed_pseudogene	predicted gene 13394
ENSMUSG00000078619	0.400368831	3.229297644	9.045213834	0.002633834	0.045432294	Smarcd2	protein_coding	SWI/SNF related, matrix associated, actin dependent regulator of chromatin, subfamily d, member 2
ENSMUSG00000027227	-0.42880811	3.020843514	9.041455462	0.002639254	0.045479286	Sord	protein_coding	sorbitol dehydrogenase
ENSMUSG00000078864	0.504975057	2.172675861	9.034628735	0.002649129	0.045602855	Gm14322	protein_coding	predicted gene 14322
ENSMUSG00000025141	-0.606829802	1.577194291	9.026492096	0.002660946	0.045759597	Myadml2	protein_coding	myeloid-associated differentiation marker-like 2
ENSMUSG00000078552	1.085352702	-0.409438134	9.016063243	0.002676172	0.045861851	Dcdc2b	protein_coding	doublecortin domain containing 2b
ENSMUSG00000049488	0.425766886	3.008483363	9.014627731	0.002678274	0.045861851	Tmem67	protein_coding	transmembrane protein 67
ENSMUSG00000035126	0.567745931	3.192078859	9.00949557	0.002685805	0.045861851	Dnai4	protein_coding	dynein axonemal intermediate chain 4
ENSMUSG00000037217	-0.448321649	9.157831664	9.00891357	0.002686661	0.045861851	Syn1	protein_coding	synapsin I
ENSMUSG00000024293	0.585800487	4.010114426	9.00822827	0.002687668	0.045861851	Esco1	protein_coding	establishment of sister chromatid cohesion N-acetyltransferase 1
ENSMUSG00000029580	-0.431986487	9.00388432	9.008036651	0.00268795	0.045861851	Actb	protein_coding	actin, beta
ENSMUSG00000087579	0.706780614	0.128622935	9.007966667	0.002688053	0.045861851	Hectd2os	lncRNA	Hectd2, opposite strand
ENSMUSG00000022665	-0.472352642	4.100702681	9.006742274	0.002689854	0.045861851	Ccdc80	protein_coding	coiled-coil domain containing 80
ENSMUSG00000058402	0.470084839	3.926567758	9.004432821	0.002693256	0.045861851	Zfp420	protein_coding	zinc finger protein 420
ENSMUSG00000019039	0.45561824	3.680111869	9.003874886	0.002694078	0.045861851	Dalrd3	protein_coding	DALR anticodon binding domain containing 3
ENSMUSG00000078370	-0.754085385	-0.208466098	8.992830522	0.002710409	0.046049003	Gm6316	processed_pseudogene	predicted pseudogene 6316
ENSMUSG00000112117	0.912955243	0.276636128	8.992747853	0.002710531	0.046049003	Rmst	lncRNA	rhabdomyosarcoma 2 associated transcript (non-coding RNA)
ENSMUSG00000046753	0.47155628	5.014451279	8.982379828	0.002725954	0.046264428	Ccdc66	protein_coding	coiled-coil domain containing 66
ENSMUSG00000078880	0.441747863	2.338430203	8.974358205	0.002737947	0.046421278	Gm14308	protein_coding	predicted gene 14308
ENSMUSG00000051062	-0.416818092	3.899078998	8.969879704	0.002744667	0.046479282	Fbll1	protein_coding	fibrillarin-like 1
ENSMUSG00000023942	-0.642257314	2.997905114	8.968034888	0.002747439	0.046479282	Slc29a1	protein_coding	solute carrier family 29 (nucleoside transporters), member 1
ENSMUSG00000105843	0.964199104	1.874488357	8.966576164	0.002749634	0.046479282	Gm19439	TEC	predicted gene, 19439
ENSMUSG00000034194	-0.405185675	5.616914375	8.958216404	0.002762244	0.046645708	R3hcc1	protein_coding	R3H domain and coiled-coil containing 1
ENSMUSG00000021587	0.825553108	5.736430826	8.954031907	0.002768579	0.046705921	Pcsk1	protein_coding	proprotein convertase subtilisin/kexin type 1
ENSMUSG00000041958	-0.432274594	4.706262433	8.944836305	0.00278255	0.046894729	Pigs	protein_coding	phosphatidylinositol glycan anchor biosynthesis, class S
ENSMUSG00000000827	0.351015151	4.903156603	8.940495651	0.00278917	0.046959384	Tpd52l2	protein_coding	tumor protein D52-like 2
ENSMUSG00000078965	-0.454656088	6.444366468	8.932080266	0.00280205	0.0471292	Gm12033	processed_pseudogene	predicted gene 12033
ENSMUSG00000040731	-0.291549852	7.875309485	8.91760382	0.002824348	0.047443864	Eif4h	protein_coding	eukaryotic translation initiation factor 4H
ENSMUSG00000037966	-0.660937085	3.235811252	8.916288608	0.002826383	0.047443864	Ninj1	protein_coding	ninjurin 1
ENSMUSG00000030424	0.627094958	2.247720925	8.913906941	0.002830072	0.047451281	Zfp939	transcribed_unprocessed_pseudogene	zinc finger protein 939
ENSMUSG00000110644	0.429903158	3.818868405	8.912372459	0.002832451	0.047451281	Gm7390	processed_pseudogene	predicted gene 7390
ENSMUSG00000040690	0.702631212	4.253181062	8.908203088	0.002838925	0.047469961	Col16a1	protein_coding	collagen, type XVI, alpha 1
ENSMUSG00000038967	-0.436753782	6.145783777	8.907418802	0.002840144	0.047469961	Pdk2	protein_coding	pyruvate dehydrogenase kinase, isoenzyme 2
ENSMUSG00000044456	0.53219624	1.964934297	8.906221455	0.002842007	0.047469961	Rin3	protein_coding	Ras and Rab interactor 3
ENSMUSG00000022770	0.386028129	7.909914256	8.889590539	0.00286801	0.047823013	Dlg1	protein_coding	discs large MAGUK scaffold protein 1
ENSMUSG00000024426	-0.485947153	4.792035276	8.88907914	0.002868814	0.047823013	Atat1	protein_coding	alpha tubulin acetyltransferase 1
ENSMUSG00000028687	0.916295748	-0.386839518	8.8844789	0.002876051	0.047896331	Mutyh	protein_coding	mutY DNA glycosylase
ENSMUSG00000061390	-0.738617819	0.741660338	8.880549259	0.002882248	0.047952196	Uba52-ps	processed_pseudogene	ubitquitin A-52 residue ribosomal protein fusion product 1, pseudogene
ENSMUSG00000077450	-0.486830527	6.455715799	8.878554603	0.002885399	0.04795732	Rab11b	protein_coding	RAB11B, member RAS oncogene family
ENSMUSG00000040599	0.319902071	4.868612768	8.874926787	0.002891138	0.048005417	Mis12	protein_coding	MIS12 kinetochore complex component
ENSMUSG00000097616	0.512187835	1.748653801	8.87103132	0.002897314	0.048060658	1110019D14Rik	lncRNA	RIKEN cDNA 1110019D14 gene
ENSMUSG00000024274	0.699057677	0.783432706	8.867678473	0.00290264	0.048101713	Zscan30	transcribed_unprocessed_pseudogene	zinc finger and SCAN domain containing 30
ENSMUSG00000003032	0.850138153	3.950009256	8.857591634	0.002918724	0.048320782	Klf4	protein_coding	Kruppel-like factor 4 (gut)
ENSMUSG00000036526	-0.946684613	-0.382976876	8.853455437	0.002925346	0.048336785	Card11	protein_coding	caspase recruitment domain family, member 11
ENSMUSG00000027387	0.420754584	3.907069021	8.853408183	0.002925421	0.048336785	Zc3h8	protein_coding	zinc finger CCCH type containing 8
ENSMUSG00000030413	0.83237918	1.490485677	8.839553487	0.002947713	0.048627522	Pglyrp1	protein_coding	peptidoglycan recognition protein 1
ENSMUSG00000071172	0.42463481	5.57245265	8.838891355	0.002948782	0.048627522	Srsf3	protein_coding	serine and arginine-rich splicing factor 3
ENSMUSG00000021013	0.5627143	3.691319375	8.824137355	0.002972719	0.048974383	Ttc8	protein_coding	tetratricopeptide repeat domain 8
ENSMUSG00000033416	0.370364089	3.008067377	8.816100455	0.002985841	0.049089389	Gucd1	protein_coding	guanylyl cyclase domain containing 1
ENSMUSG00000029712	-0.537569247	6.544087596	8.814494012	0.002988471	0.049089389	Actl6b	protein_coding	actin-like 6B
ENSMUSG00000038342	0.448287405	3.494852728	8.813644249	0.002989863	0.049089389	Mlxip	protein_coding	MLX interacting protein
ENSMUSG00000008035	-0.388586708	5.89251363	8.812743468	0.002991339	0.049089389	Mid1ip1	protein_coding	Mid1 interacting protein 1 (gastrulation specific G12-like (zebrafish))
ENSMUSG00000117234	0.439837545	3.054020269	8.805418975	0.003003372	0.049211326	Gm7818	processed_pseudogene	predicted gene 7818
ENSMUSG00000078881	0.414445894	2.37493359	8.80467065	0.003004604	0.049211326	Gm14434	protein_coding	predicted gene 14434
ENSMUSG00000039781	-0.351579381	5.977427644	8.80082933	0.003010936	0.049267214	Cep131	protein_coding	centrosomal protein 131
ENSMUSG00000096617	-0.485266241	6.287662511	8.789884029	0.003029055	0.049471128	Gm5559	processed_pseudogene	predicted gene 5559
ENSMUSG00000023904	-0.534466642	5.46429695	8.789758488	0.003029264	0.049471128	Hcfc1r1	protein_coding	host cell factor C1 regulator 1 (XPO1-dependent)
ENSMUSG00000052727	-0.487966232	11.27952719	8.786812727	0.003034159	0.049503156	Map1b	protein_coding	microtubule-associated protein 1B
ENSMUSG00000049957	0.313279149	4.613999954	8.784761369	0.003037573	0.049507668	Ccdc137	protein_coding	coiled-coil domain containing 137
ENSMUSG00000078878	0.422821197	3.594095948	8.7831215	0.003040305	0.049507668	Gm14305	protein_coding	predicted gene 14305
ENSMUSG00000039242	0.543620209	3.032977781	8.772633495	0.003057836	0.049745129	B3galnt2	protein_coding	UDP-GalNAc:betaGlcNAc beta 1,3-galactosaminyltransferase, polypeptide 2
ENSMUSG00000032231	0.4263825	3.268143383	8.762125468	0.003075504	0.0499728	Anxa2	protein_coding	annexin A2
ENSMUSG00000032125	0.556428994	1.77279111	8.760790759	0.003077756	0.0499728	Robo4	protein_coding	roundabout guidance receptor 4
ENSMUSG00000107230	0.899707674	0.404728657	8.756136098	0.003085621	0.050005532	Gm19265	lncRNA	predicted gene, 19265
ENSMUSG00000117822	-0.384607033	5.386309779	8.756089364	0.0030857	0.050005532	Eef1a1-ps1	processed_pseudogene	eukaryotic translation elongation factor 1 alpha 1, pseudogene 1
ENSMUSG00000059013	-0.587755563	2.997801146	8.747849801	0.003099673	0.050164493	Sh2d3c	protein_coding	SH2 domain containing 3C
ENSMUSG00000035139	0.385488803	4.064808133	8.746801119	0.003101456	0.050164493	Secisbp2	protein_coding	SECIS binding protein 2
ENSMUSG00000030435	-0.506555703	6.785213457	8.737916824	0.003116604	0.050361211	U2af2	protein_coding	U2 small nuclear ribonucleoprotein auxiliary factor (U2AF) 2
ENSMUSG00000037692	-0.406638437	5.077029336	8.733075489	0.00312489	0.050446783	Ahdc1	protein_coding	AT hook, DNA binding motif, containing 1
ENSMUSG00000086119	-0.475557185	5.084922589	8.729683193	0.003130709	0.050492408	Gm2415	lncRNA	predicted gene 2415
ENSMUSG00000045282	0.636060153	1.463953056	8.726697895	0.003135839	0.050523923	Tmem86b	protein_coding	transmembrane protein 86B
ENSMUSG00000025898	-0.486518393	6.100117891	8.72506273	0.003138653	0.050523923	Cwf19l2	protein_coding	CWF19-like 2, cell cycle control (S. pombe)
ENSMUSG00000043614	-0.510036885	3.62351484	8.717938476	0.003150941	0.050595171	Vps37d	protein_coding	vacuolar protein sorting 37D
ENSMUSG00000025777	0.312198452	6.622171541	8.717431921	0.003151817	0.050595171	Gdap1	protein_coding	ganglioside-induced differentiation-associated-protein 1
ENSMUSG00000066687	0.577162128	5.044736237	8.717282013	0.003152076	0.050595171	Zbtb16	protein_coding	zinc finger and BTB domain containing 16
ENSMUSG00000110887	-0.524795726	2.774386666	8.713300109	0.003158968	0.050657601	Cbx3-ps8	processed_pseudogene	chromobox 3, pseudogene 8
ENSMUSG00000041247	0.41994478	3.053630716	8.708578954	0.00316716	0.050673654	Lamp3	protein_coding	lysosomal-associated membrane protein 3
ENSMUSG00000027253	-0.313745746	5.25085889	8.707888732	0.003168359	0.050673654	Lrp4	protein_coding	low density lipoprotein receptor-related protein 4
ENSMUSG00000102101	-0.656543905	0.571235966	8.706078354	0.003171507	0.050673654	Zbtb11os1	lncRNA	zinc finger and BTB domain containing 11, opposite strand 1
ENSMUSG00000107369	-0.424859156	5.336906015	8.705317051	0.003172832	0.050673654	Gstm2-ps1	processed_pseudogene	glutathione S-transferase mu 2 (muscle), pseudogene 1
ENSMUSG00000023004	-0.485639628	8.148206397	8.70407879	0.003174988	0.050673654	Tuba1b	protein_coding	tubulin, alpha 1B
ENSMUSG00000115867	-0.580203567	1.115510539	8.693692989	0.00319313	0.050867327	Gm17753	lncRNA	predicted gene, 17753
ENSMUSG00000028245	0.558378336	4.915216815	8.693679592	0.003193153	0.050867327	Nsmaf	protein_coding	neutral sphingomyelinase (N-SMase) activation associated factor
ENSMUSG00000044986	-0.580056715	2.986430085	8.688571492	0.003202115	0.050961961	Tst	protein_coding	thiosulfate sulfurtransferase, mitochondrial
ENSMUSG00000001924	-0.317207004	8.195159354	8.684098967	0.003209982	0.051034505	Uba1	protein_coding	ubiquitin-like modifier activating enzyme 1
ENSMUSG00000115116	-0.752425965	1.433751221	8.682543307	0.003212723	0.051034505	Gm46496	processed_pseudogene	predicted gene, 46496
ENSMUSG00000026097	0.46805366	3.256820359	8.678124023	0.003220523	0.051110279	Ormdl1	protein_coding	ORM1-like 1 (S. cerevisiae)
ENSMUSG00000019302	-0.498618763	8.5165832	8.67418583	0.00322749	0.051172705	Atp6v0a1	protein_coding	ATPase, H+ transporting, lysosomal V0 subunit A1
ENSMUSG00000071477	-0.341726389	5.005191005	8.670331762	0.003234323	0.051232892	Zfp777	protein_coding	zinc finger protein 777
ENSMUSG00000074874	0.889977898	-0.619967817	8.663131678	0.003247128	0.051387469	Ctla2b	protein_coding	cytotoxic T lymphocyte-associated protein 2 beta
ENSMUSG00000048916	-0.401107122	2.813428252	8.65619191	0.003259518	0.051503341	Gm5540	processed_pseudogene	predicted pseudogene 5540
ENSMUSG00000027589	0.394535404	5.953009908	8.655612068	0.003260555	0.051503341	Pcmtd2	protein_coding	protein-L-isoaspartate (D-aspartate) O-methyltransferase domain containing 2
ENSMUSG00000028842	0.61697975	4.752405825	8.647051821	0.00327591	0.051697477	Ago3	protein_coding	argonaute RISC catalytic subunit 3
ENSMUSG00000033904	0.470073377	6.029731178	8.641031673	0.003286753	0.051820108	Ccp110	protein_coding	centriolar coiled coil protein 110
ENSMUSG00000035805	-0.348431777	7.492935611	8.623166402	0.003319144	0.052281938	Mlc1	protein_coding	megalencephalic leukoencephalopathy with subcortical cysts 1 homolog (human)
ENSMUSG00000001313	-0.553623075	6.255020185	8.613711903	0.003336417	0.052504989	Rnd2	protein_coding	Rho family GTPase 2
ENSMUSG00000024188	0.420115101	6.644886502	8.611677425	0.003340145	0.052514682	Luc7l	protein_coding	Luc7-like
ENSMUSG00000045007	-0.451128627	5.698958097	8.608730177	0.003345555	0.052550752	Tubg2	protein_coding	tubulin, gamma 2
ENSMUSG00000040455	0.485475497	5.338271992	8.596769459	0.003367598	0.052817011	Usp45	protein_coding	ubiquitin specific petidase 45
ENSMUSG00000032902	-0.426213941	5.115723169	8.596137506	0.003368767	0.052817011	Slc16a1	protein_coding	solute carrier family 16 (monocarboxylic acid transporters), member 1
ENSMUSG00000020090	-0.800268587	-0.482996855	8.594417719	0.00337195	0.052817826	Npffr1	protein_coding	neuropeptide FF receptor 1
ENSMUSG00000095545	0.814779071	0.490493025	8.587795106	0.003384235	0.052961084	Zfp969	protein_coding	zinc finger protein 969
ENSMUSG00000054387	0.570338068	4.757862102	8.583849499	0.003391576	0.053026773	Mdm4	protein_coding	transformed mouse 3T3 cell double minute 4
ENSMUSG00000066191	0.606288364	1.674130273	8.565865508	0.003425241	0.053503533	Anks6	protein_coding	ankyrin repeat and sterile alpha motif domain containing 6
ENSMUSG00000057177	-0.408422342	6.663953811	8.559817765	0.003436638	0.053631902	Gsk3a	protein_coding	glycogen synthase kinase 3 alpha
ENSMUSG00000071604	-0.389734654	3.129737025	8.554227436	0.003447208	0.053747129	Fam189a2	protein_coding	family with sequence similarity 189, member A2
ENSMUSG00000022721	0.409271651	3.570378096	8.551199002	0.003452947	0.053786906	Trmt2a	protein_coding	TRM2 tRNA methyltransferase 2A
ENSMUSG00000030208	0.864261256	1.041859686	8.54760594	0.003459769	0.05384346	Emp1	protein_coding	epithelial membrane protein 1
ENSMUSG00000028234	-0.546973983	4.753753881	8.540351473	0.003473586	0.054008652	Rps20	protein_coding	ribosomal protein S20
ENSMUSG00000024276	0.520790319	4.955382365	8.530584834	0.003492275	0.054249239	Zfp397	protein_coding	zinc finger protein 397
ENSMUSG00000047423	-0.447237421	3.641734194	8.528532605	0.003496215	0.05426048	AI837181	protein_coding	expressed sequence AI837181
ENSMUSG00000032010	-0.490736182	5.800807438	8.524279677	0.003504394	0.054337437	Usp2	protein_coding	ubiquitin specific peptidase 2
ENSMUSG00000087368	1.062041218	1.07552019	8.519774362	0.00351308	0.0544221	BC065397	lncRNA	cDNA sequence BC065397
ENSMUSG00000017466	-0.337128862	7.413218386	8.514625241	0.003523035	0.054526234	Timp2	protein_coding	tissue inhibitor of metalloproteinase 2
ENSMUSG00000040138	-0.58227456	1.824910798	8.502398612	0.003546786	0.054840002	Ndp	protein_coding	Norrie disease (pseudoglioma) (human)
ENSMUSG00000113294	0.676552192	1.076774145	8.500848397	0.003549809	0.054840002	Gm49326	unprocessed_pseudogene	predicted gene, 49326
ENSMUSG00000023966	-0.492593164	3.254655379	8.497902225	0.003555562	0.054878616	Rsph9	protein_coding	radial spoke head 9 homolog (Chlamydomonas)
ENSMUSG00000021957	-0.432820512	6.642977719	8.492866012	0.003565417	0.054980427	Tkt	protein_coding	transketolase
ENSMUSG00000091183	0.435890397	1.61661131	8.478476361	0.00359373	0.05536641	Gm5141	protein_coding	predicted gene 5141
ENSMUSG00000038205	0.55938333	4.749052132	8.467499287	0.003615481	0.055641247	Prkab2	protein_coding	protein kinase, AMP-activated, beta 2 non-catalytic subunit
ENSMUSG00000055116	0.354751902	4.875289785	8.464913983	0.003620624	0.055641247	Arntl	protein_coding	aryl hydrocarbon receptor nuclear translocator-like
ENSMUSG00000028655	0.422361446	3.652727833	8.463572362	0.003623295	0.055641247	Mfsd2a	protein_coding	major facilitator superfamily domain containing 2A
ENSMUSG00000028654	-0.467393039	3.005514715	8.462836336	0.003624762	0.055641247	Mycl	protein_coding	v-myc avian myelocytomatosis viral oncogene lung carcinoma derived
ENSMUSG00000028689	0.736716366	1.029716049	8.459942042	0.003630534	0.055679193	Ccdc163	protein_coding	coiled-coil domain containing 163
ENSMUSG00000027361	0.457094941	3.413682307	8.457956928	0.003634499	0.055689369	Gabpb1	protein_coding	GA repeat binding protein, beta 1
ENSMUSG00000031090	0.585329077	1.10696536	8.455982209	0.003638447	0.055694228	Nadsyn1	protein_coding	NAD synthetase 1
ENSMUSG00000037344	-0.542696267	3.940176157	8.454497374	0.003641419	0.055694228	Slc12a9	protein_coding	solute carrier family 12 (potassium/chloride transporters), member 9
ENSMUSG00000057778	-0.425548247	2.611495119	8.452579193	0.003645261	0.055702497	Cyb5d2	protein_coding	cytochrome b5 domain containing 2
ENSMUSG00000006299	-0.315066844	8.378668814	8.430810119	0.003689159	0.056317221	Aamp	protein_coding	angio-associated migratory protein
ENSMUSG00000040957	0.360114817	4.088415855	8.429328648	0.003692166	0.056317221	Cables1	protein_coding	CDK5 and Abl enzyme substrate 1
ENSMUSG00000064125	-0.700402083	3.956506433	8.426540344	0.003697833	0.056352696	Prr36	protein_coding	proline rich 36
ENSMUSG00000072941	-0.46494538	4.168360518	8.424440978	0.003702104	0.056356906	Sod3	protein_coding	superoxide dismutase 3, extracellular
ENSMUSG00000022382	-0.727075045	4.312501761	8.423122478	0.00370479	0.056356906	Wnt7b	protein_coding	wingless-type MMTV integration site family, member 7B
ENSMUSG00000100104	-0.501611613	6.791799064	8.417749173	0.003715755	0.056469401	Gm5644	processed_pseudogene	predicted gene 5644
ENSMUSG00000030513	-0.511066029	4.066614514	8.41531804	0.003720727	0.056469401	Pcsk6	protein_coding	proprotein convertase subtilisin/kexin type 6
ENSMUSG00000031536	0.350226431	6.025058226	8.413518663	0.003724411	0.056469401	Polb	protein_coding	polymerase (DNA directed), beta
ENSMUSG00000022914	0.451681293	6.408052654	8.412950906	0.003725575	0.056469401	Brwd1	protein_coding	bromodomain and WD repeat domain containing 1
ENSMUSG00000055409	-0.477607925	5.611130904	8.409196544	0.003733276	0.056507755	Nell1	protein_coding	NEL-like 1
ENSMUSG00000051723	-1.339848184	-0.13898182	8.408452594	0.003734804	0.056507755	Rpl31-ps13	processed_pseudogene	ribosomal protein L31, pseudogene 13
ENSMUSG00000066107	-0.485372256	3.312413412	8.389350958	0.003774257	0.057053502	Gm12666	protein_coding	predicted gene 12666
ENSMUSG00000053414	-0.445807463	3.183168478	8.383628009	0.003786159	0.057150047	Hunk	protein_coding	hormonally upregulated Neu-associated kinase
ENSMUSG00000028820	0.552860027	8.908932152	8.381569573	0.003790449	0.057150047	Sfpq	protein_coding	splicing factor proline/glutamine rich (polypyrimidine tract binding protein associated)
ENSMUSG00000037656	-0.325634283	4.211718086	8.381398447	0.003790806	0.057150047	Slc20a2	protein_coding	solute carrier family 20, member 2
ENSMUSG00000095648	0.520725397	1.373304128	8.369292383	0.003816142	0.057480636	Gm2004	protein_coding	predicted gene 2004
ENSMUSG00000080994	-0.484828119	2.800153544	8.365348291	0.003824433	0.057554137	Gm13464	processed_pseudogene	predicted gene 13464
ENSMUSG00000033762	0.569712047	0.640756699	8.363387547	0.003828562	0.057564919	Recql4	protein_coding	RecQ protein-like 4
ENSMUSG00000100361	-0.642807753	0.530518359	8.352164804	0.003852281	0.057869972	Gm7063	processed_pseudogene	predicted gene 7063
ENSMUSG00000005575	-0.417441821	7.066086335	8.345208929	0.003867057	0.058040258	Ube2m	protein_coding	ubiquitin-conjugating enzyme E2M
ENSMUSG00000050677	-0.490905769	1.86154863	8.342560672	0.003872698	0.058073253	Ccdc96	protein_coding	coiled-coil domain containing 96
ENSMUSG00000081534	-0.544855631	6.168833218	8.336704787	0.0038852	0.058163444	Slc48a1	protein_coding	solute carrier family 48 (heme transporter), member 1
ENSMUSG00000117165	-0.576747192	4.939170095	8.336124239	0.003886442	0.058163444	Gm49832	processed_pseudogene	predicted gene, 49832
ENSMUSG00000095332	1.129119551	0.067115779	8.334903011	0.003889055	0.058163444	Gm9821	lncRNA	predicted gene 9821
ENSMUSG00000021010	-0.393637055	2.789598089	8.320825253	0.003919311	0.058558094	Npas3	protein_coding	neuronal PAS domain protein 3
ENSMUSG00000078202	-0.599087989	0.650562738	8.319400819	0.003922386	0.058558094	Nrarp	protein_coding	Notch-regulated ankyrin repeat protein
ENSMUSG00000058905	-0.683117946	4.126393634	8.313726704	0.003934658	0.058689368	Gm10051	processed_pseudogene	predicted pseudogene 10051
ENSMUSG00000024039	-0.439088597	4.424217855	8.308062689	0.003946947	0.058820666	Cbs	protein_coding	cystathionine beta-synthase
ENSMUSG00000118353	-0.425835022	7.188074548	8.304194508	0.003955362	0.05889405	Nsa2-ps1	processed_pseudogene	NSA2 ribosome biogenesis homolog, pseudogene 1
ENSMUSG00000031775	-0.618952407	2.877625696	8.302307659	0.003959474	0.058903279	Pllp	protein_coding	plasma membrane proteolipid
ENSMUSG00000001768	0.340524565	5.266148118	8.299812332	0.003964918	0.058932299	Rin2	protein_coding	Ras and Rab interactor 2
ENSMUSG00000046351	0.36362431	4.89072657	8.296502025	0.003972151	0.058956773	Zfp322a	protein_coding	zinc finger protein 322A
ENSMUSG00000030276	0.393115112	2.341056304	8.295861	0.003973554	0.058956773	Ttll3	protein_coding	tubulin tyrosine ligase-like family, member 3
ENSMUSG00000025203	-0.336469687	9.708267969	8.288244733	0.003990254	0.059152535	Scd2	protein_coding	stearoyl-Coenzyme A desaturase 2
ENSMUSG00000041718	0.63148658	2.254948406	8.285423104	0.003996459	0.059154345	Alg13	protein_coding	asparagine-linked glycosylation 13
ENSMUSG00000045128	-0.500622697	4.0170148	8.285000655	0.003997389	0.059154345	Rpl18a	protein_coding	ribosomal protein L18A
ENSMUSG00000081041	0.61362429	1.710489743	8.280263094	0.004007832	0.059256905	Nlk-ps1	processed_pseudogene	nemo like kinase, pseudogene 1
ENSMUSG00000071655	-0.339829724	8.533664412	8.274147659	0.004021354	0.059404759	Ubxn1	protein_coding	UBX domain protein 1
ENSMUSG00000081992	-0.545684194	4.640818467	8.267961404	0.004035079	0.059555364	Gm13408	processed_pseudogene	predicted gene 13408
ENSMUSG00000005043	-0.557831738	1.434908516	8.262962894	0.004046204	0.059667358	Sgsh	protein_coding	N-sulfoglucosamine sulfohydrolase (sulfamidase)
ENSMUSG00000072258	0.570070373	3.354535689	8.252730851	0.004069074	0.05990005	Taf1a	protein_coding	TATA-box binding protein associated factor, RNA polymerase I, A
ENSMUSG00000032492	-0.595610809	2.187118169	8.25272613	0.004069085	0.05990005	Pth1r	protein_coding	parathyroid hormone 1 receptor
ENSMUSG00000030744	-0.464244251	8.334081465	8.240211424	0.004097236	0.060140644	Rps3	protein_coding	ribosomal protein S3
ENSMUSG00000027447	-0.56852784	9.485405786	8.239102338	0.00409974	0.060140644	Cst3	protein_coding	cystatin C
ENSMUSG00000025766	0.337229928	4.369389551	8.238627121	0.004100814	0.060140644	D3Ertd751e	protein_coding	DNA segment, Chr 3, ERATO Doi 751, expressed
ENSMUSG00000038180	0.695626325	0.221773996	8.237626911	0.004103074	0.060140644	Spag4	protein_coding	sperm associated antigen 4
ENSMUSG00000078886	0.422440345	2.667829912	8.237547812	0.004103253	0.060140644	Gm2026	protein_coding	predicted gene 2026
ENSMUSG00000032409	0.657962534	2.973339637	8.231797097	0.004116275	0.060279132	Atr	protein_coding	ataxia telangiectasia and Rad3 related
ENSMUSG00000022831	-0.437311766	3.750616704	8.210830217	0.004164109	0.060926735	Hcls1	protein_coding	hematopoietic cell specific Lyn substrate 1
ENSMUSG00000048706	0.420763099	2.657593346	8.2077067	0.004171284	0.060978819	Lurap1l	protein_coding	leucine rich adaptor protein 1-like
ENSMUSG00000035382	0.532331527	3.715041141	8.202220826	0.004183915	0.061033594	Pcsk7	protein_coding	proprotein convertase subtilisin/kexin type 7
ENSMUSG00000028691	-0.634934954	3.679768826	8.2004747	0.004187943	0.061033594	Prdx1	protein_coding	peroxiredoxin 1
ENSMUSG00000038535	0.525261699	4.90979715	8.199930941	0.004189198	0.061033594	Zfp280d	protein_coding	zinc finger protein 280D
ENSMUSG00000054400	0.641056344	-0.153501715	8.199799398	0.004189502	0.061033594	Cklf	protein_coding	chemokine-like factor
ENSMUSG00000029166	-0.314764084	8.094624771	8.193636733	0.004203757	0.061188422	Mapre3	protein_coding	microtubule-associated protein, RP/EB family, member 3
ENSMUSG00000095690	-0.431521979	5.105904024	8.175348896	0.00424635	0.061712604	Rab11b-ps2	processed_pseudogene	RAB11B, member RAS oncogene family, pseudogene 2
ENSMUSG00000030397	-0.454671509	6.151303578	8.175034747	0.004247086	0.061712604	Mark4	protein_coding	MAP/microtubule affinity regulating kinase 4
ENSMUSG00000107747	-0.410310728	7.085723149	8.172809604	0.004252299	0.061735182	Gm5881	processed_pseudogene	predicted gene 5881
ENSMUSG00000023072	0.363312335	4.733787492	8.161350696	0.004279249	0.062073027	Cep89	protein_coding	centrosomal protein 89
ENSMUSG00000078300	-0.419564312	5.717925491	8.135719201	0.004340163	0.062902532	Gm2606	processed_pseudogene	predicted pseudogene 2606
ENSMUSG00000048280	0.454691355	4.098429096	8.131224145	0.004350936	0.063004543	Zfp738	protein_coding	zinc finger protein 738
ENSMUSG00000079555	0.394018669	3.327217494	8.127335804	0.004360277	0.063049686	Haus3	protein_coding	HAUS augmin-like complex, subunit 3
ENSMUSG00000026223	-0.421032523	8.434493864	8.126815624	0.004361528	0.063049686	Itm2c	protein_coding	integral membrane protein 2C
ENSMUSG00000107639	-0.90986932	-0.468457502	8.116737643	0.004385841	0.063346869	Gm4374	processed_pseudogene	predicted gene 4374
ENSMUSG00000038268	0.477823026	2.215161933	8.114471081	0.004391328	0.063371864	Ovca2	protein_coding	candidate tumor suppressor in ovarian cancer 2
ENSMUSG00000000416	0.627691364	6.601261473	8.111011775	0.004399716	0.063438644	Cttnbp2	protein_coding	cortactin binding protein 2
ENSMUSG00000081648	-0.64151887	1.052665136	8.104903749	0.004414567	0.06359841	Gm13423	processed_pseudogene	predicted gene 13423
ENSMUSG00000027848	-0.480086945	3.863629172	8.094909504	0.004438975	0.063867839	Olfml3	protein_coding	olfactomedin-like 3
ENSMUSG00000036896	-0.506390072	4.675789872	8.092763257	0.004444235	0.063867839	C1qc	protein_coding	complement component 1, q subcomponent, C chain
ENSMUSG00000091577	-0.939422914	-0.413304301	8.092603824	0.004444626	0.063867839	Gm6211	transcribed_processed_pseudogene	predicted gene 6211
ENSMUSG00000004894	0.846949176	3.125424037	8.087720306	0.004456619	0.063985664	Hapln2	protein_coding	hyaluronan and proteoglycan link protein 2
ENSMUSG00000035125	0.568655781	2.440679361	8.083148513	0.004467875	0.064080467	Gcfc2	protein_coding	GC-rich sequence DNA binding factor 2
ENSMUSG00000025816	0.368801184	3.975757963	8.081955094	0.004470819	0.064080467	Sec61a2	protein_coding	Sec61, alpha subunit 2 (S. cerevisiae)
ENSMUSG00000031349	-0.39069695	3.799135624	8.078276497	0.004479903	0.064150253	Nsdhl	protein_coding	NAD(P) dependent steroid dehydrogenase-like
ENSMUSG00000062906	0.589486345	1.967528667	8.076905968	0.004483293	0.064150253	Hdac10	protein_coding	histone deacetylase 10
ENSMUSG00000037089	-0.492971892	3.536023243	8.073929689	0.004490662	0.064201249	Slc35b2	protein_coding	solute carrier family 35, member B2
ENSMUSG00000031066	-0.303767186	6.901799242	8.062732859	0.004518498	0.064510534	Usp11	protein_coding	ubiquitin specific peptidase 11
ENSMUSG00000044211	0.333066933	5.402221574	8.06128045	0.004522121	0.064510534	Gm7887	processed_pseudogene	predicted gene 7887
ENSMUSG00000048503	0.332216303	3.364877449	8.060620935	0.004523768	0.064510534	Tlcd5	protein_coding	TLC domain containing 5
ENSMUSG00000029009	0.428205741	2.432633457	8.058431267	0.004529238	0.064522637	Mthfr	protein_coding	methylenetetrahydrofolate reductase
ENSMUSG00000052137	0.590223804	3.773653782	8.055981404	0.004535367	0.064522637	Rbm12b2	protein_coding	RNA binding motif protein 12 B2
ENSMUSG00000045179	-0.590300207	0.213188083	8.055692334	0.004536091	0.064522637	Sox3	protein_coding	SRY (sex determining region Y)-box 3
ENSMUSG00000110446	-0.346310319	5.093407542	8.053066727	0.004542669	0.064561777	Gm18646	processed_pseudogene	predicted gene, 18646
ENSMUSG00000094870	0.326225937	5.794120137	8.047547629	0.004556529	0.064704252	Zfp131	protein_coding	zinc finger protein 131
ENSMUSG00000038486	-0.432552735	8.121219699	8.042362991	0.004569589	0.064835127	Sv2a	protein_coding	synaptic vesicle glycoprotein 2 a
ENSMUSG00000013921	-0.36191809	8.96140812	8.033440305	0.004592153	0.065076741	Clip3	protein_coding	CAP-GLY domain containing linker protein 3
ENSMUSG00000024327	-0.374660171	4.048976482	8.032084527	0.004595592	0.065076741	Slc39a7	protein_coding	solute carrier family 39 (zinc transporter), member 7
ENSMUSG00000004891	0.580150725	5.642679914	8.031060625	0.004598191	0.065076741	Nes	protein_coding	nestin
ENSMUSG00000032905	0.31087984	5.790674419	8.022765917	0.004619297	0.065320655	Atg12	protein_coding	autophagy related 12
ENSMUSG00000071550	0.68114994	1.153594211	8.019329835	0.004628069	0.06538989	Cfap44	protein_coding	cilia and flagella associated protein 44
ENSMUSG00000081700	-0.764390156	4.632533787	8.016829708	0.004634463	0.065425427	Atp5k-ps2	processed_pseudogene	ATP synthase, H+ transporting, mitochondrial F1F0 complex, subunit E, pseudogene 2
ENSMUSG00000002578	-0.42686414	3.521202582	8.012500112	0.004645556	0.065527196	Ikzf4	protein_coding	IKAROS family zinc finger 4
ENSMUSG00000024817	0.411562049	5.528005706	7.996363204	0.00468714	0.06605852	Uhrf2	protein_coding	ubiquitin-like, containing PHD and RING finger domains 2
ENSMUSG00000031214	0.394832605	5.29873389	7.992113036	0.004698155	0.066158496	Ophn1	protein_coding	oligophrenin 1
ENSMUSG00000028683	-0.360537666	4.042001518	7.988197407	0.004708327	0.066246435	Eif2b3	protein_coding	eukaryotic translation initiation factor 2B, subunit 3
ENSMUSG00000025428	-0.302530146	10.02115707	7.982212442	0.004723918	0.066360785	Atp5a1	protein_coding	ATP synthase, H+ transporting, mitochondrial F1 complex, alpha subunit 1
ENSMUSG00000052446	0.605199698	2.430081904	7.982057657	0.004724321	0.066360785	Zfp961	protein_coding	zinc finger protein 961
ENSMUSG00000034893	0.368342288	4.584781879	7.962982872	0.004774367	0.067006058	Cog3	protein_coding	component of oligomeric golgi complex 3
ENSMUSG00000033720	-0.305886633	6.851722006	7.961529026	0.004778203	0.067006058	Sfxn5	protein_coding	sideroflexin 5
ENSMUSG00000032298	0.546334903	1.23944485	7.958801315	0.00478541	0.067051379	Neil1	protein_coding	nei endonuclease VIII-like 1 (E. coli)
ENSMUSG00000035004	0.651253986	0.109338249	7.956656076	0.004791085	0.067075189	Igsf6	protein_coding	immunoglobulin superfamily, member 6
ENSMUSG00000097767	1.032659738	6.054490021	7.952587577	0.004801867	0.067170398	Miat	lncRNA	myocardial infarction associated transcript (non-protein coding)
ENSMUSG00000049649	0.464974733	1.978590835	7.945310731	0.004821214	0.067385152	Gpr3	protein_coding	G-protein coupled receptor 3
ENSMUSG00000035131	-0.443090901	4.235827974	7.941495356	0.004831389	0.067471473	Brinp3	protein_coding	bone morphogenetic protein/retinoic acid inducible neural specific 3
ENSMUSG00000054452	-0.437874677	8.371882318	7.938176393	0.004840259	0.067497102	Tle5	protein_coding	TLE family member 5, transcriptional modulator
ENSMUSG00000089958	-0.929407288	-0.220396886	7.937814596	0.004841227	0.067497102	Gm16165	processed_pseudogene	predicted gene 16165
ENSMUSG00000025068	-0.469624333	3.905528351	7.93387225	0.004851786	0.067588459	Gsto1	protein_coding	glutathione S-transferase omega 1
ENSMUSG00000040722	-0.300672488	7.344961224	7.929583631	0.004863299	0.067655385	Scamp5	protein_coding	secretory carrier membrane protein 5
ENSMUSG00000101431	-0.36342773	4.886709671	7.92909557	0.004864611	0.067655385	Gm7901	processed_pseudogene	predicted gene 7901
ENSMUSG00000047676	-0.515117177	6.983882559	7.921779487	0.004884321	0.067873553	Rpsa-ps10	processed_pseudogene	ribosomal protein SA, pseudogene 10
ENSMUSG00000087569	-0.943808453	-0.025137969	7.913824327	0.004905845	0.068116549	Actb-ps1	transcribed_processed_pseudogene	actin, beta, pseudogene 1
ENSMUSG00000039735	0.584361489	6.647005709	7.908004101	0.004921654	0.068279182	Fnbp1l	protein_coding	formin binding protein 1-like
ENSMUSG00000020513	0.643683556	0.986802294	7.906534909	0.004925653	0.068279182	Tubd1	protein_coding	tubulin, delta 1
ENSMUSG00000074800	-0.725524079	4.24592102	7.895234321	0.004956522	0.068631639	Gm4149	processed_pseudogene	predicted pseudogene 4149
ENSMUSG00000080932	-1.295631276	2.977227523	7.892264973	0.004964665	0.068631639	Gm10224	processed_pseudogene	predicted pseudogene 10224
ENSMUSG00000022180	-0.553335591	4.99085973	7.891576818	0.004966555	0.068631639	Slc7a8	protein_coding	solute carrier family 7 (cationic amino acid transporter, y+ system), member 8
ENSMUSG00000028927	-0.421975417	4.195457971	7.891121147	0.004967806	0.068631639	Padi2	protein_coding	peptidyl arginine deiminase, type II
ENSMUSG00000099397	0.530407385	3.662793481	7.889805728	0.00497142	0.068631639	Gm7809	processed_pseudogene	predicted gene 7809
ENSMUSG00000046169	0.834323901	1.240181906	7.887017046	0.004979092	0.068681339	Adamts6	protein_coding	a disintegrin-like and metallopeptidase (reprolysin type) with thrombospondin type 1 motif, 6
ENSMUSG00000048965	-0.606009268	3.042557325	7.881299429	0.004994858	0.068842525	Mrgpre	protein_coding	MAS-related GPR, member E
ENSMUSG00000035203	-0.467450126	9.331995237	7.878957957	0.005001329	0.068873461	Epn1	protein_coding	epsin 1
ENSMUSG00000105095	0.657510416	0.713053016	7.877534394	0.005005268	0.068873461	8430422M14Rik	TEC	RIKEN cDNA 8430422M14 gene
ENSMUSG00000002409	-0.443899633	3.858720792	7.869481093	0.005027608	0.069124486	Dyrk1b	protein_coding	dual-specificity tyrosine-(Y)-phosphorylation regulated kinase 1b
ENSMUSG00000021606	-0.493242685	3.929211874	7.86697883	0.00503457	0.069125462	Ndufs6	protein_coding	NADH:ubiquinone oxidoreductase core subunit S6
ENSMUSG00000098098	0.767371932	-0.440415277	7.866510565	0.005035874	0.069125462	Bvht	lncRNA	braveheart long non-coding RNA
ENSMUSG00000024002	-0.321311634	7.331847482	7.864450066	0.005041616	0.069148015	Brd4	protein_coding	bromodomain containing 4
ENSMUSG00000029267	0.361657197	5.553633012	7.860348117	0.005053066	0.069209106	Mtf2	protein_coding	metal response element binding transcription factor 2
ENSMUSG00000071658	-0.400711472	8.374830237	7.859915688	0.005054275	0.069209106	Gng3	protein_coding	guanine nucleotide binding protein (G protein), gamma 3
ENSMUSG00000062198	0.694918661	1.644200484	7.858246071	0.005058944	0.069216862	2700097O09Rik	protein_coding	RIKEN cDNA 2700097O09 gene
ENSMUSG00000111817	-1.130183937	0.254929527	7.852951497	0.005073781	0.069236502	Gm47154	processed_pseudogene	predicted gene, 47154
ENSMUSG00000000738	-0.324945351	6.966028585	7.852434772	0.005075231	0.069236502	Spg7	protein_coding	SPG7, paraplegin matrix AAA peptidase subunit
ENSMUSG00000078941	0.428556676	3.603226924	7.852034504	0.005076355	0.069236502	Ak6	protein_coding	adenylate kinase 6
ENSMUSG00000020888	0.456936694	2.590141158	7.851385806	0.005078177	0.069236502	Dvl2	protein_coding	dishevelled segment polarity protein 2
ENSMUSG00000001751	-0.541749023	1.566420953	7.850355307	0.005081072	0.069236502	Naglu	protein_coding	alpha-N-acetylglucosaminidase (Sanfilippo disease IIIB)
ENSMUSG00000083111	0.873537588	0.931084791	7.847964937	0.005087795	0.069236502	Gm14421	unprocessed_pseudogene	predicted gene 14421
ENSMUSG00000026814	0.479496703	3.716154264	7.846601574	0.005091633	0.069236502	Eng	protein_coding	endoglin
ENSMUSG00000035245	0.417490721	4.247673401	7.845600433	0.005094453	0.069236502	Eogt	protein_coding	EGF domain-specific O-linked N-acetylglucosamine (GlcNAc) transferase
ENSMUSG00000025366	0.412965167	3.196951876	7.844584644	0.005097317	0.069236502	Esyt1	protein_coding	extended synaptotagmin-like protein 1
ENSMUSG00000018761	-0.448176217	3.868204295	7.84008822	0.005110011	0.069252154	Mpdu1	protein_coding	mannose-P-dolichol utilization defect 1
ENSMUSG00000039515	-0.354652736	6.629336564	7.83874364	0.005113814	0.069252154	Ptpa	protein_coding	protein phosphatase 2 protein activator
ENSMUSG00000057093	0.373801133	3.286077355	7.838415774	0.005114741	0.069252154	Zfp607b	protein_coding	zinc finger protein 607B
ENSMUSG00000014606	-0.400554224	5.346068593	7.837083491	0.005118512	0.069252154	Slc25a11	protein_coding	solute carrier family 25 (mitochondrial carrier oxoglutarate carrier), member 11
ENSMUSG00000006651	-0.442451445	10.23219148	7.836384347	0.005120492	0.069252154	Aplp1	protein_coding	amyloid beta (A4) precursor-like protein 1
ENSMUSG00000018442	0.334716575	3.576995758	7.835464228	0.005123099	0.069252154	Derl2	protein_coding	Der1-like domain family, member 2
ENSMUSG00000036908	-0.366193705	3.371189408	7.833900296	0.005127534	0.069256603	Unc93b1	protein_coding	unc-93 homolog B1, TLR signaling regulator
ENSMUSG00000074743	0.562572317	2.56312068	7.831276625	0.005134982	0.069258513	Thbd	protein_coding	thrombomodulin
ENSMUSG00000046470	0.59278256	1.055989735	7.830958362	0.005135886	0.069258513	Sox18	protein_coding	SRY (sex determining region Y)-box 18
ENSMUSG00000016356	0.539477964	1.552424126	7.829470365	0.005140116	0.069260188	Col20a1	protein_coding	collagen, type XX, alpha 1
ENSMUSG00000033542	0.651163221	1.782265461	7.82373327	0.005156457	0.069284793	Arhgef5	protein_coding	Rho guanine nucleotide exchange factor (GEF) 5
ENSMUSG00000052712	-0.384597341	5.064842259	7.823562359	0.005156945	0.069284793	BC004004	protein_coding	cDNA sequence BC004004
ENSMUSG00000032113	0.80121872	-0.019573428	7.823437448	0.005157301	0.069284793	Chek1	protein_coding	checkpoint kinase 1
ENSMUSG00000091625	0.88258	-0.534803256	7.822615766	0.005159647	0.069284793	Lsm5	protein_coding	LSM5 homolog, U6 small nuclear RNA and mRNA degradation associated
ENSMUSG00000003198	0.458618747	1.639637131	7.821624644	0.005162477	0.069284793	Zfp959	protein_coding	zinc finger protein 959
ENSMUSG00000083902	0.481259475	2.253369288	7.817922973	0.005173061	0.069338359	Tent2-ps1	processed_pseudogene	terminal nucleotidyltransferase 2, pseudogene 1
ENSMUSG00000061517	-0.452632991	3.071222175	7.81659262	0.005176871	0.069338359	Sox21	protein_coding	SRY (sex determining region Y)-box 21
ENSMUSG00000080775	-0.366962064	6.792504091	7.815303622	0.005180564	0.069338359	Gm6368	processed_pseudogene	predicted gene 6368
ENSMUSG00000052676	-0.370879777	5.270040381	7.814485967	0.005182909	0.069338359	Zmat1	protein_coding	zinc finger, matrin type 1
ENSMUSG00000104435	1.090145835	-0.606216508	7.809235049	0.00519799	0.069485021	Gm37422	lncRNA	predicted gene, 37422
ENSMUSG00000045252	-0.36562949	4.093080972	7.806013903	0.005207264	0.069553875	Zfp574	protein_coding	zinc finger protein 574
ENSMUSG00000027966	1.193468201	3.791425701	7.800872031	0.005222103	0.069696892	Col11a1	protein_coding	collagen, type XI, alpha 1
ENSMUSG00000027365	0.614507337	5.313060779	7.798590348	0.005228701	0.069719485	Trpm7	protein_coding	transient receptor potential cation channel, subfamily M, member 7
ENSMUSG00000021432	0.582685087	1.984449192	7.797429619	0.005232061	0.069719485	Slc35b3	protein_coding	solute carrier family 35, member B3
ENSMUSG00000045087	-0.596701472	4.594187777	7.793401752	0.005243737	0.069819929	S1pr5	protein_coding	sphingosine-1-phosphate receptor 5
ENSMUSG00000031097	-1.073972463	-0.368736981	7.788077961	0.005259211	0.06997074	Tnni2	protein_coding	troponin I, skeletal, fast 2
ENSMUSG00000055912	0.628508247	0.338344502	7.781716309	0.005277763	0.070162227	Tmem150a	protein_coding	transmembrane protein 150A
ENSMUSG00000030304	0.297597011	5.371413783	7.779323553	0.005284758	0.070199898	Ergic2	protein_coding	ERGIC and golgi 2
ENSMUSG00000046841	-0.485105598	4.403088363	7.774538567	0.005298775	0.070330711	Ckap4	protein_coding	cytoskeleton-associated protein 4
ENSMUSG00000029703	0.461518718	2.489092629	7.772246013	0.005305504	0.070364664	Lrwd1	protein_coding	leucine-rich repeats and WD repeat domain containing 1
ENSMUSG00000010453	0.322296523	6.145621909	7.765003382	0.00532682	0.070539376	Kansl3	protein_coding	KAT8 regulatory NSL complex subunit 3
ENSMUSG00000019823	-0.420752314	3.056011911	7.763849583	0.005330223	0.070539376	Mical1	protein_coding	microtubule associated monooxygenase, calponin and LIM domain containing 1
ENSMUSG00000106734	1.179689787	-0.330172102	7.763511466	0.005331221	0.070539376	Gm20559	lncRNA	predicted gene, 20559
ENSMUSG00000033543	0.3944298	4.35278009	7.760876175	0.005339005	0.070587008	Gtf2a2	protein_coding	general transcription factor II A, 2
ENSMUSG00000118502	0.569166367	1.13015989	7.759128185	0.005344175	0.070600026	Gm52964	unitary_pseudogene	predicted gene, 52964
ENSMUSG00000004285	-0.441807212	5.234185305	7.756817289	0.005351017	0.070635102	Atp6v1f	protein_coding	ATPase, H+ transporting, lysosomal V1 subunit F
ENSMUSG00000040229	-0.460948718	3.127842829	7.751656148	0.005366331	0.07078186	Gpr34	protein_coding	G protein-coupled receptor 34
ENSMUSG00000005198	-0.455785427	6.566322966	7.747504779	0.005378681	0.070831579	Polr2a	protein_coding	polymerase (RNA) II (DNA directed) polypeptide A
ENSMUSG00000020076	0.342878752	5.372646689	7.746636747	0.005381267	0.070831579	Ddx50	protein_coding	DExD box helicase 50
ENSMUSG00000002870	-0.487689589	1.983036691	7.745842243	0.005383635	0.070831579	Mcm2	protein_coding	minichromosome maintenance complex component 2
ENSMUSG00000035392	-0.352110657	4.968006284	7.744748961	0.005386895	0.070831579	Dennd1a	protein_coding	DENN/MADD domain containing 1A
ENSMUSG00000061882	0.589730565	1.098978551	7.742550867	0.005393456	0.070862617	Ccdc62	protein_coding	coiled-coil domain containing 62
ENSMUSG00000018501	-0.275366404	8.976464552	7.728207565	0.005436469	0.071301768	Ncor1	protein_coding	nuclear receptor co-repressor 1
ENSMUSG00000101970	0.612513644	3.780772809	7.728039879	0.005436974	0.071301768	Chaserr	lncRNA	CHD2 adjacent suppressive regulatory RNA
ENSMUSG00000022211	0.464261617	3.896321821	7.727181409	0.00543956	0.071301768	Carmil3	protein_coding	capping protein regulator and myosin 1 linker 3
ENSMUSG00000002767	-0.487968524	4.720185561	7.724183443	0.0054486	0.071364811	Mrpl2	protein_coding	mitochondrial ribosomal protein L2
ENSMUSG00000059325	-0.562210579	3.830510473	7.721296775	0.005457318	0.071423553	Hopx	protein_coding	HOP homeobox
ENSMUSG00000022335	0.596342348	2.019066583	7.719696724	0.005462157	0.071431466	Zfat	protein_coding	zinc finger and AT hook domain containing
ENSMUSG00000078897	0.41885875	2.367901765	7.71809255	0.005467013	0.071439586	Gm4724	protein_coding	predicted gene 4724
ENSMUSG00000060019	-0.620045951	6.446931978	7.708692268	0.005495555	0.071756975	Gm10073	processed_pseudogene	predicted pseudogene 10073
ENSMUSG00000072235	-0.494369228	9.708095571	7.707285197	0.00549984	0.07175739	Tuba1a	protein_coding	tubulin, alpha 1A
ENSMUSG00000072770	0.794734835	1.34966131	7.702850559	0.005513369	0.071878307	Acrbp	protein_coding	proacrosin binding protein
ENSMUSG00000025950	-0.283781078	5.626854677	7.698081691	0.005527955	0.071959804	Idh1	protein_coding	isocitrate dehydrogenase 1 (NADP+), soluble
ENSMUSG00000057378	0.816498036	4.355266045	7.698017578	0.005528151	0.071959804	Ryr3	protein_coding	ryanodine receptor 3
ENSMUSG00000030231	0.537167122	6.355192163	7.696449364	0.005532956	0.071966823	Plekha5	protein_coding	pleckstrin homology domain containing, family A member 5
ENSMUSG00000028957	0.484522799	4.176063412	7.694965322	0.005537507	0.071970531	Per3	protein_coding	period circadian clock 3
ENSMUSG00000029657	0.402708404	9.376592465	7.682797119	0.005574969	0.072401637	Hsph1	protein_coding	heat shock 105kDa/110kDa protein 1
ENSMUSG00000031708	-0.55633579	6.29001423	7.681268868	0.005579692	0.072407236	Tecr	protein_coding	trans-2,3-enoyl-CoA reductase
ENSMUSG00000002608	-0.334342088	4.89925255	7.674051489	0.005602053	0.072632106	Ccdc97	protein_coding	coiled-coil domain containing 97
ENSMUSG00000042202	0.287073511	4.637218496	7.672899314	0.005605631	0.072632106	Slc35e2	protein_coding	solute carrier family 35, member E2
ENSMUSG00000039285	0.307265821	6.122440041	7.665502123	0.005628659	0.072874508	Azi2	protein_coding	5-azacytidine induced gene 2
ENSMUSG00000103622	-0.66595071	0.464698942	7.662494392	0.00563805	0.072915269	B430319G15Rik	TEC	RIKEN cDNA B430319G15 gene
ENSMUSG00000021969	0.371946126	5.822198167	7.66172597	0.005640452	0.072915269	Zdhhc20	protein_coding	zinc finger, DHHC domain containing 20
ENSMUSG00000004356	0.376660133	5.051060084	7.649484381	0.005678855	0.073355501	Utp20	protein_coding	UTP20 small subunit processome component
ENSMUSG00000111325	0.632306219	0.039014906	7.645717049	0.005690727	0.073452614	Gm47140	lncRNA	predicted gene, 47140
ENSMUSG00000013698	-0.273658496	8.678756988	7.6386593	0.005713036	0.073684194	Pea15a	protein_coding	proliferation and apoptosis adaptor protein 15A
ENSMUSG00000040473	0.696640892	4.110650591	7.631212097	0.005736674	0.073932532	Cfap69	protein_coding	cilia and flagella associated protein 69
ENSMUSG00000067870	-0.513410044	6.187776526	7.623799229	0.005760301	0.074107899	Rpl31-ps8	processed_pseudogene	ribosomal protein L31, pseudogene 8
ENSMUSG00000078877	0.423792971	2.983856722	7.623323578	0.00576182	0.074107899	Gm14295	protein_coding	predicted gene 14295
ENSMUSG00000117257	-0.584639912	3.113065065	7.622810582	0.00576346	0.074107899	Gm4948	processed_pseudogene	predicted gene 4948
ENSMUSG00000058099	-0.506496839	1.375431645	7.618003719	0.005778842	0.074249101	Nfam1	protein_coding	Nfat activating molecule with ITAM motif 1
ENSMUSG00000107160	-1.295237453	0.887118337	7.616295368	0.005784319	0.074262913	Gm42666	processed_pseudogene	predicted gene 42666
ENSMUSG00000047264	-0.468057911	4.411089232	7.614407068	0.00579038	0.074284184	Zfp358	protein_coding	zinc finger protein 358
ENSMUSG00000027628	-0.360079806	3.90881234	7.612726224	0.005795779	0.074285486	Aar2	protein_coding	AAR2 splicing factor homolog
ENSMUSG00000110316	0.537598052	1.644748299	7.611634961	0.005799288	0.074285486	Gm45311	lncRNA	predicted gene 45311
ENSMUSG00000020184	0.344034835	6.046916392	7.609260075	0.005806931	0.074326951	Mdm2	protein_coding	transformed mouse 3T3 cell double minute 2
ENSMUSG00000032002	0.316778074	5.744180344	7.606694254	0.0058152	0.074357865	Dcun1d5	protein_coding	DCN1, defective in cullin neddylation 1, domain containing 5 (S. cerevisiae)
ENSMUSG00000068917	0.343244696	5.176766275	7.605776176	0.005818161	0.074357865	Clk2	protein_coding	CDC-like kinase 2
ENSMUSG00000078919	0.487570675	1.501440651	7.601176408	0.005833023	0.074434623	Dpm1	protein_coding	dolichol-phosphate (beta-D) mannosyltransferase 1
ENSMUSG00000078887	0.40636751	2.047261197	7.601015965	0.005833542	0.074434623	Gm6710	protein_coding	predicted gene 6710
ENSMUSG00000022584	0.693815591	0.013511066	7.599822715	0.005837404	0.074434623	Ly6c2	protein_coding	lymphocyte antigen 6 complex, locus C2
ENSMUSG00000075276	-0.817018216	0.02986091	7.598378824	0.005842081	0.074437992	Gm13653	processed_pseudogene	predicted gene 13653
ENSMUSG00000040840	1.054581084	-0.638210219	7.589702968	0.005870262	0.07474062	4930579G18Rik	lncRNA	RIKEN cDNA 4930579G18 gene
ENSMUSG00000058756	-0.372581748	10.05443788	7.587638452	0.005876989	0.074769831	Thra	protein_coding	thyroid hormone receptor alpha
ENSMUSG00000025094	0.388648498	2.443601441	7.584220586	0.005888142	0.074834554	Slc18a2	protein_coding	solute carrier family 18 (vesicular monoamine), member 2
ENSMUSG00000107257	-0.751076729	0.602310499	7.582630492	0.005893338	0.074834554	Gm43028	processed_pseudogene	predicted gene 43028
ENSMUSG00000005899	0.36137594	4.64635489	7.582004829	0.005895384	0.074834554	Smpd4	protein_coding	sphingomyelin phosphodiesterase 4
ENSMUSG00000082626	-0.859576298	0.016002217	7.579764067	0.005902717	0.0748713	Rps13-ps5	processed_pseudogene	ribosomal protein S13, pseudogene 5
ENSMUSG00000006998	-0.263036298	6.79033284	7.576674887	0.005912841	0.074910287	Psmd2	protein_coding	proteasome (prosome, macropain) 26S subunit, non-ATPase, 2
ENSMUSG00000061111	-0.420906141	5.835266721	7.576117127	0.005914671	0.074910287	Mcrip1	protein_coding	MAPK regulated corepressor interacting protein 1
ENSMUSG00000104913	-0.337263947	7.939074146	7.573722074	0.005922535	0.074953619	Gm6560	processed_pseudogene	predicted gene 6560
ENSMUSG00000017760	-0.348421996	5.724203364	7.569329801	0.005936986	0.07503188	Ctsa	protein_coding	cathepsin A
ENSMUSG00000047875	-0.647973561	0.262824748	7.569137052	0.005937621	0.07503188	Gpr157	protein_coding	G protein-coupled receptor 157
ENSMUSG00000038215	0.400694906	3.27898481	7.566680591	0.005945719	0.07503188	Cep44	protein_coding	centrosomal protein 44
ENSMUSG00000094840	0.916749072	0.48283148	7.566440719	0.00594651	0.07503188	Muc3a	protein_coding	mucin 3A, cell surface associated
ENSMUSG00000039990	0.385108373	4.163723103	7.554280539	0.00598677	0.075483409	Edrf1	protein_coding	erythroid differentiation regulatory factor 1
ENSMUSG00000021520	-0.682569721	3.746678341	7.551846263	0.005994862	0.075528995	Uqcrb	protein_coding	ubiquinol-cytochrome c reductase binding protein
ENSMUSG00000006906	-0.303560544	5.329155891	7.549462292	0.006002798	0.075572544	Stambp	protein_coding	STAM binding protein
ENSMUSG00000026411	-0.326943773	4.851425367	7.547447521	0.006009514	0.075592006	Tmem9	protein_coding	transmembrane protein 9
ENSMUSG00000032782	0.412542314	3.773998439	7.546310853	0.006013306	0.075592006	Cntrob	protein_coding	centrobin, centrosomal BRCA2 interacting protein
ENSMUSG00000102550	-0.30934552	6.985472686	7.54495983	0.006017816	0.075592377	Gm8276	processed_pseudogene	predicted gene 8276
ENSMUSG00000027215	-0.4704789	4.166243665	7.53724156	0.00604365	0.075857635	Cd82	protein_coding	CD82 antigen
ENSMUSG00000040938	0.596087565	1.790345047	7.535224832	0.006050419	0.075857635	Slc16a11	protein_coding	solute carrier family 16 (monocarboxylic acid transporters), member 11
ENSMUSG00000036882	-0.418573036	6.108135199	7.532776692	0.006058646	0.075857635	Arhgap33	protein_coding	Rho GTPase activating protein 33
ENSMUSG00000059040	-0.318471713	7.728707706	7.532206601	0.006060563	0.075857635	Eno1b	protein_coding	enolase 1B, retrotransposed
ENSMUSG00000022561	-0.58682325	3.551672115	7.531953031	0.006061416	0.075857635	Gpaa1	protein_coding	GPI anchor attachment protein 1
ENSMUSG00000021385	0.381865747	3.279347614	7.529791063	0.006068695	0.075860923	Ippk	protein_coding	inositol 1,3,4,5,6-pentakisphosphate 2-kinase
ENSMUSG00000024308	-0.375055234	4.571932592	7.52920397	0.006070673	0.075860923	Tapbp	protein_coding	TAP binding protein
ENSMUSG00000022718	0.522483956	4.85732085	7.526852754	0.006078601	0.07590377	Dgcr8	protein_coding	DGCR8, microprocessor complex subunit
ENSMUSG00000059461	-0.595602609	3.886104076	7.524777093	0.006085608	0.07593507	Gm7331	processed_pseudogene	predicted gene 7331
ENSMUSG00000029119	-0.368488387	3.579457886	7.522902781	0.006091944	0.075957936	Man2b2	protein_coding	mannosidase 2, alpha B2
ENSMUSG00000064356	-0.540583502	10.56440064	7.516493744	0.006113657	0.076172368	mt-Atp8	protein_coding	mitochondrially encoded ATP synthase 8
ENSMUSG00000001445	-0.378966378	3.962221617	7.51387628	0.006122547	0.076226839	Mrpl10	protein_coding	mitochondrial ribosomal protein L10
ENSMUSG00000023994	0.407632543	3.760110234	7.510327809	0.006134621	0.076320833	Nfya	protein_coding	nuclear transcription factor-Y alpha
ENSMUSG00000056267	0.376340735	4.250356884	7.50842283	0.006141112	0.076345294	Cep70	protein_coding	centrosomal protein 70
ENSMUSG00000031309	0.498261939	5.724108748	7.506588815	0.006147369	0.076362242	Rps6ka3	protein_coding	ribosomal protein S6 kinase polypeptide 3
ENSMUSG00000022119	0.356367686	6.059322909	7.504896788	0.006153147	0.076362242	Rbm26	protein_coding	RNA binding motif protein 26
ENSMUSG00000015335	-0.72035	1.384672226	7.504045695	0.006156055	0.076362242	Zdhhc12	protein_coding	zinc finger, DHHC domain containing 12
ENSMUSG00000118018	0.397078981	3.719432876	7.498703264	0.006174343	0.076433918		lncRNA	novel transcript
ENSMUSG00000002602	-0.346993627	5.818900111	7.498492252	0.006175067	0.076433918	Axl	protein_coding	AXL receptor tyrosine kinase
ENSMUSG00000109829	0.516691588	1.336230895	7.498387641	0.006175426	0.076433918	Gm45605	lncRNA	predicted gene 45605
ENSMUSG00000039157	-0.418773798	5.359023863	7.496673488	0.006181306	0.076450615	Fam102a	protein_coding	family with sequence similarity 102, member A
ENSMUSG00000042472	0.48434045	3.630462063	7.492936466	0.006194147	0.076520468	Zfp410	protein_coding	zinc finger protein 410
ENSMUSG00000020801	0.397392141	3.445152725	7.49239021	0.006196026	0.076520468	Med31	protein_coding	mediator complex subunit 31
ENSMUSG00000061028	0.385501276	5.707392998	7.490775414	0.006201585	0.076533089	Clasrp	protein_coding	CLK4-associating serine/arginine rich protein
ENSMUSG00000021482	0.369251072	4.239679404	7.487943151	0.006211346	0.076595915	Prxl2c	protein_coding	peroxiredoxin like 2C
ENSMUSG00000024268	-0.369709813	10.17177082	7.486359559	0.006216811	0.076595915	Celf4	protein_coding	CUGBP, Elav-like family member 4
ENSMUSG00000049336	-0.665358028	5.899426647	7.485350331	0.006220297	0.076595915	Tenm2	protein_coding	teneurin transmembrane protein 2
ENSMUSG00000069835	-0.44641276	3.033454684	7.47762216	0.006247052	0.076869267	Sat2	protein_coding	spermidine/spermine N1-acetyl transferase 2
ENSMUSG00000000530	0.546558196	3.929027008	7.476028544	0.006252584	0.076881258	Acvrl1	protein_coding	activin A receptor, type II-like 1
ENSMUSG00000022325	0.404080294	2.140283968	7.468646059	0.006278275	0.077140931	Pop1	protein_coding	processing of precursor 1, ribonuclease P/MRP family, (S. cerevisiae)
ENSMUSG00000114217	0.474186278	1.605176189	7.459387778	0.006310647	0.07734101	Gm7054	processed_pseudogene	predicted gene 7054
ENSMUSG00000029625	0.467105785	2.803964393	7.457960572	0.006315652	0.07734101	Cpsf4	protein_coding	cleavage and polyadenylation specific factor 4
ENSMUSG00000079363	0.743383492	0.739243591	7.457783065	0.006316275	0.07734101	Gbp4	protein_coding	guanylate binding protein 4
ENSMUSG00000094932	0.484283424	1.622625394	7.457600024	0.006316917	0.07734101	Gm2007	protein_coding	predicted gene 2007
ENSMUSG00000096681	-0.839966306	-0.388177807	7.457439191	0.006317481	0.07734101	Rps19-ps1	processed_pseudogene	ribosomal protein S19, pseudogene 1
ENSMUSG00000085939	-0.423075687	4.964490307	7.449491121	0.006345439	0.07762694	Cd63-ps	transcribed_processed_pseudogene	CD63 antigen, pseudogene
ENSMUSG00000098761	0.70318805	0.048435184	7.447775106	0.006351491	0.07764468	Gm18821	processed_pseudogene	predicted gene, 18821
ENSMUSG00000028444	-0.353275681	6.175362097	7.445066	0.006361059	0.077705329	Cntfr	protein_coding	ciliary neurotrophic factor receptor
ENSMUSG00000072501	0.409946853	6.419756717	7.440026917	0.006378894	0.077823856	Phf20l1	protein_coding	PHD finger protein 20-like 1
ENSMUSG00000021738	0.421857168	4.543572953	7.439718253	0.006379988	0.077823856	Atxn7	protein_coding	ataxin 7
ENSMUSG00000027650	-0.341420292	3.469957697	7.429829775	0.006415141	0.07814642	Tti1	protein_coding	TELO2 interacting protein 1
ENSMUSG00000032267	0.526232346	4.032718604	7.429451595	0.006416489	0.07814642	Usp28	protein_coding	ubiquitin specific peptidase 28
ENSMUSG00000003934	-0.564333928	5.593737533	7.4283753	0.006420328	0.07814642	Efnb3	protein_coding	ephrin B3
ENSMUSG00000022994	0.463659521	4.404833906	7.423058285	0.006439327	0.078321164	Adcy6	protein_coding	adenylate cyclase 6
ENSMUSG00000027997	0.611895482	1.330547687	7.420739387	0.006447631	0.0783228	Casp6	protein_coding	caspase 6
ENSMUSG00000032434	-0.330734664	4.40018585	7.420427998	0.006448747	0.0783228	Cmtm6	protein_coding	CKLF-like MARVEL transmembrane domain containing 6
ENSMUSG00000036931	0.797522234	-0.555050394	7.415178339	0.00646759	0.078495143	Nfkbid	protein_coding	nuclear factor of kappa light polypeptide gene enhancer in B cells inhibitor, delta
ENSMUSG00000063511	0.322647326	8.79472122	7.412471549	0.006477328	0.07855681	Snrnp70	protein_coding	small nuclear ribonucleoprotein 70 (U1)
ENSMUSG00000029228	0.409052723	3.848511397	7.407628099	0.006494789	0.078614407	Lnx1	protein_coding	ligand of numb-protein X 1
ENSMUSG00000034617	0.418963076	3.146794936	7.406826253	0.006497685	0.078614407	Mtrr	protein_coding	5-methyltetrahydrofolate-homocysteine methyltransferase reductase
ENSMUSG00000095562	1.179698368	2.882188124	7.406359123	0.006499372	0.078614407	Erdr1	lncRNA	erythroid differentiation regulator 1
ENSMUSG00000098104	-0.426863015	4.988286332	7.405986913	0.006500717	0.078614407	Gm6085	processed_pseudogene	predicted gene 6085
ENSMUSG00000090936	1.042104895	-0.604679982	7.403993959	0.006507923	0.07864517	Gm17705	lncRNA	predicted gene, 17705
ENSMUSG00000026889	0.2901663	4.802046831	7.401903551	0.00651549	0.078680249	Rbm18	protein_coding	RNA binding motif protein 18
ENSMUSG00000048285	0.351564697	4.745900354	7.399623312	0.006523754	0.078723694	Frmd6	protein_coding	FERM domain containing 6
ENSMUSG00000058135	-0.774634634	5.14466224	7.398069585	0.006529391	0.078735399	Gstm1	protein_coding	glutathione S-transferase, mu 1
ENSMUSG00000021548	0.362160199	6.170444418	7.395759062	0.006537783	0.078747925	Ccnh	protein_coding	cyclin H
ENSMUSG00000099764	-0.503341723	5.834581531	7.395213712	0.006539765	0.078747925	Rps10-ps2	processed_pseudogene	ribosomal protein S10, pseudogene 2
ENSMUSG00000024319	-0.327234264	5.557592394	7.392609683	0.00654924	0.07880576	Vps52	protein_coding	VPS52 GARP complex subunit
ENSMUSG00000020018	0.54509896	1.345972392	7.385767057	0.006574203	0.079049749	Snrpf	protein_coding	small nuclear ribonucleoprotein polypeptide F
ENSMUSG00000007564	-0.371267923	7.473805023	7.381127822	0.006591182	0.079162012	Ppp2r1a	protein_coding	protein phosphatase 2, regulatory subunit A, alpha
ENSMUSG00000031913	-0.294321852	6.829335741	7.380652683	0.006592924	0.079162012	Vps4a	protein_coding	vacuolar protein sorting 4A
ENSMUSG00000023341	1.151095735	0.687369992	7.376720098	0.006607356	0.079278877	Mx2	polymorphic_pseudogene	MX dynamin-like GTPase 2
ENSMUSG00000084106	-0.363240749	7.933895892	7.368814892	0.006636466	0.079571553	Gm6136	processed_pseudogene	predicted pseudogene 6136
ENSMUSG00000005142	-0.316074035	4.82026099	7.364098262	0.006653896	0.079689099	Man2b1	protein_coding	mannosidase 2, alpha B1
ENSMUSG00000027602	-0.49710406	6.552552007	7.362936943	0.006658195	0.079689099	Map1lc3a	protein_coding	microtubule-associated protein 1 light chain 3 alpha
ENSMUSG00000070436	0.427675676	4.269690683	7.362330626	0.00666044	0.079689099	Serpinh1	protein_coding	serine (or cysteine) peptidase inhibitor, clade H, member 1
ENSMUSG00000025786	-0.340567636	5.398790924	7.359722207	0.00667011	0.079712993	Zdhhc3	protein_coding	zinc finger, DHHC domain containing 3
ENSMUSG00000059824	-0.539607661	6.04425882	7.359242947	0.006671888	0.079712993	Dbp	protein_coding	D site albumin promoter binding protein
ENSMUSG00000083107	-0.512474184	2.139358049	7.345379923	0.006723532	0.080273169	Gm5303	processed_pseudogene	predicted gene 5303
ENSMUSG00000030852	-0.268930212	6.561240307	7.343833205	0.006729319	0.080285445	Tacc2	protein_coding	transforming, acidic coiled-coil containing protein 2
ENSMUSG00000110279	0.79610962	-0.332996158	7.342436315	0.00673455	0.080291072	Gm45552	lncRNA	predicted gene 45552
ENSMUSG00000085779	0.880079098	0.14487818	7.331877649	0.006774225	0.080707046	Atcayos	lncRNA	ataxia, cerebellar, Cayman type, opposite strand
ENSMUSG00000046721	-0.403408367	8.245907861	7.330438585	0.006779651	0.080714686	Rpl14-ps1	processed_pseudogene	ribosomal protein L14, pseudogene 1
ENSMUSG00000021832	0.274169943	6.764686559	7.316988846	0.006830576	0.081260903	Psmc6	protein_coding	proteasome (prosome, macropain) 26S subunit, ATPase, 6
ENSMUSG00000044164	-0.403293156	3.239917169	7.315782176	0.006835164	0.081260903	Rnf182	protein_coding	ring finger protein 182
ENSMUSG00000079311	-0.517833864	1.650671314	7.313404668	0.006844213	0.08131118	Gm3222	processed_pseudogene	predicted pseudogene 3222
ENSMUSG00000071302	0.329462183	4.138867463	7.302117118	0.006887341	0.081755517	2610044O15Rik8	protein_coding	RIKEN cDNA 2610044O15 gene
ENSMUSG00000103115	0.866336601	-0.500662488	7.301082812	0.006891307	0.081755517	Gm37584	lncRNA	predicted gene, 37584
ENSMUSG00000082321	0.336342686	3.920285324	7.295500808	0.00691275	0.081904445	Gm14253	processed_pseudogene	predicted gene 14253
ENSMUSG00000030168	0.345445339	5.513052339	7.295287585	0.00691357	0.081904445	Adipor2	protein_coding	adiponectin receptor 2
ENSMUSG00000031387	-0.481199167	1.745922512	7.292079101	0.006925928	0.081993265	Renbp	protein_coding	renin binding protein
ENSMUSG00000035851	0.318051415	7.816099735	7.2893835	0.006936327	0.082058797	Ythdc1	protein_coding	YTH domain containing 1
ENSMUSG00000043165	-0.58898557	2.433651761	7.285516507	0.006951274	0.082177993	Lor	protein_coding	loricrin
ENSMUSG00000038685	0.635119337	2.76931562	7.281493847	0.006966858	0.082304542	Rtel1	protein_coding	regulator of telomere elongation helicase 1
ENSMUSG00000002847	0.588986992	0.50017692	7.276515626	0.006986192	0.082475199	Pla1a	protein_coding	phospholipase A1 member A
ENSMUSG00000091712	0.709454699	3.10538064	7.274325531	0.006994715	0.082518075	Sec14l5	protein_coding	SEC14-like lipid binding 5
ENSMUSG00000027130	0.289283886	5.815297898	7.263730511	0.007036099	0.082948276	Slc12a6	protein_coding	solute carrier family 12, member 6
ENSMUSG00000012076	0.336737766	6.510707551	7.259603915	0.007052284	0.083014857	Brms1l	protein_coding	breast cancer metastasis-suppressor 1-like
ENSMUSG00000019943	-0.355211235	10.3799299	7.259509612	0.007052655	0.083014857	Atp2b1	protein_coding	ATPase, Ca++ transporting, plasma membrane 1
ENSMUSG00000112110	0.693134922	0.341452174	7.258528443	0.007056509	0.083014857	Gm15608	lncRNA	predicted gene 15608
ENSMUSG00000068262	-0.45309022	2.886234065	7.257223888	0.007061637	0.083017291	Gm5879	processed_pseudogene	predicted gene 5879
ENSMUSG00000024914	-0.398378673	8.633977534	7.251513285	0.007084129	0.083223713	Drap1	protein_coding	Dr1 associated protein 1 (negative cofactor 2 alpha)
ENSMUSG00000022223	-0.355505753	3.354767717	7.245388843	0.007108332	0.083449937	Sdr39u1	protein_coding	short chain dehydrogenase/reductase family 39U, member 1
ENSMUSG00000080806	-0.924744818	-0.138432029	7.244116952	0.007113369	0.083450997	Gm13005	processed_pseudogene	predicted gene 13005
ENSMUSG00000032251	0.356829964	4.428095345	7.240066471	0.007129434	0.083560558	Irak1bp1	protein_coding	interleukin-1 receptor-associated kinase 1 binding protein 1
ENSMUSG00000057604	-0.45098832	2.732238692	7.23839222	0.007136085	0.083560558	Lmcd1	protein_coding	LIM and cysteine-rich domains 1
ENSMUSG00000003534	-0.449236133	5.53602775	7.238019339	0.007137568	0.083560558	Ddr1	protein_coding	discoidin domain receptor family, member 1
ENSMUSG00000028954	-0.287752998	6.773905881	7.232180272	0.007160819	0.083699244	Nub1	protein_coding	negative regulator of ubiquitin-like proteins 1
ENSMUSG00000028644	-0.580854281	0.857973935	7.23166235	0.007162885	0.083699244	Ermap	protein_coding	erythroblast membrane-associated protein
ENSMUSG00000013736	0.280711788	5.592849138	7.231308233	0.007164298	0.083699244	Trnt1	protein_coding	tRNA nucleotidyl transferase, CCA-adding, 1
ENSMUSG00000036810	0.315862984	3.986672851	7.227223603	0.007180617	0.083787681	Cnep1r1	protein_coding	CTD nuclear envelope phosphatase 1 regulatory subunit 1
ENSMUSG00000048949	0.343070162	6.253348707	7.226927661	0.007181801	0.083787681	Gm6206	processed_pseudogene	predicted pseudogene 6206
ENSMUSG00000028833	-0.348570173	9.238130358	7.222278492	0.007200425	0.083946908	Ncdn	protein_coding	neurochondrin
ENSMUSG00000037022	0.356151178	3.663389839	7.215387684	0.00722812	0.084211592	Mmaa	protein_coding	methylmalonic aciduria (cobalamin deficiency) type A
ENSMUSG00000009090	-0.394879565	7.267506125	7.213666107	0.007235056	0.084234229	Ap1b1	protein_coding	adaptor protein complex AP-1, beta 1 subunit
ENSMUSG00000038506	0.310452178	4.897933108	7.211338053	0.007244447	0.08428539	Dcun1d2	protein_coding	DCN1, defective in cullin neddylation 1, domain containing 2 (S. cerevisiae)
ENSMUSG00000071074	-0.360089885	5.366151634	7.208463004	0.007256061	0.084335577	Yipf3	protein_coding	Yip1 domain family, member 3
ENSMUSG00000074342	-0.703781132	0.017964534	7.207795777	0.007258759	0.084335577	I830077J02Rik	protein_coding	RIKEN cDNA I830077J02 gene
ENSMUSG00000027716	0.41613253	3.499214544	7.20070561	0.007287492	0.084611145	Trpc3	protein_coding	transient receptor potential cation channel, subfamily C, member 3
ENSMUSG00000056753	-0.546400265	1.008592314	7.193707908	0.007315965	0.084883308	C330011M18Rik	lncRNA	RIKEN cDNA C330011M18 gene
ENSMUSG00000020849	-0.259457653	10.4058701	7.191779957	0.00732383	0.084916154	Ywhae	protein_coding	tyrosine 3-monooxygenase/tryptophan 5-monooxygenase activation protein, epsilon polypeptide
ENSMUSG00000029463	0.28512448	4.821618545	7.182643345	0.007361218	0.085086088	Fam216a	protein_coding	family with sequence similarity 216, member A
ENSMUSG00000014226	0.28591587	6.512323177	7.182626929	0.007361285	0.085086088	Cacybp	protein_coding	calcyclin binding protein
ENSMUSG00000020738	-0.376196943	4.679344691	7.181729342	0.007364968	0.085086088	Sumo2	protein_coding	small ubiquitin-like modifier 2
ENSMUSG00000020898	-0.437543884	4.409821493	7.180511966	0.007369967	0.085086088	Ctc1	protein_coding	CTS telomere maintenance complex component 1
ENSMUSG00000040997	-0.376196239	5.147985321	7.178932857	0.007376457	0.085086088	Abhd4	protein_coding	abhydrolase domain containing 4
ENSMUSG00000031949	0.476069208	1.952974164	7.178700618	0.007377412	0.085086088	Adat1	protein_coding	adenosine deaminase, tRNA-specific 1
ENSMUSG00000063281	0.302161805	4.583885316	7.177277487	0.007383266	0.085086088	Zfp35	protein_coding	zinc finger protein 35
ENSMUSG00000110123	0.568072665	0.088587919	7.177165449	0.007383727	0.085086088	Gm18562	unprocessed_pseudogene	predicted gene, 18562
ENSMUSG00000043991	-0.323150503	7.380336684	7.177128654	0.007383879	0.085086088	Pura	protein_coding	purine rich element binding protein A
ENSMUSG00000034156	0.558026966	7.274256887	7.174329171	0.00739541	0.085160791	Tspoap1	protein_coding	TSPO associated protein 1
ENSMUSG00000083992	-0.447473197	8.961362818	7.170979158	0.007409232	0.085261766	Gm11478	processed_pseudogene	predicted gene 11478
ENSMUSG00000019179	-0.348351648	8.279971727	7.165962996	0.007429979	0.085406215	Mdh2	protein_coding	malate dehydrogenase 2, NAD (mitochondrial)
ENSMUSG00000028369	-0.724876077	2.667454317	7.162375783	0.007444853	0.085406215	Svep1	protein_coding	sushi, von Willebrand factor type A, EGF and pentraxin domain containing 1
ENSMUSG00000006215	0.293193947	5.562362486	7.162088436	0.007446045	0.085406215	Zbtb17	protein_coding	zinc finger and BTB domain containing 17
ENSMUSG00000026463	-0.351478782	7.835577324	7.161923627	0.007446729	0.085406215	Atp2b4	protein_coding	ATPase, Ca++ transporting, plasma membrane 4
ENSMUSG00000038622	-0.397855251	4.109825466	7.16183485	0.007447098	0.085406215	Med30	protein_coding	mediator complex subunit 30
ENSMUSG00000041729	-0.436362737	6.891919313	7.159070013	0.007458586	0.085454395	Coro2b	protein_coding	coronin, actin binding protein, 2B
ENSMUSG00000029993	-0.385687414	3.033780067	7.158386151	0.00746143	0.085454395	Nfu1	protein_coding	NFU1 iron-sulfur cluster scaffold
ENSMUSG00000097162	-0.4480489	2.209605149	7.15515639	0.007474878	0.08555033	2310010J17Rik	lncRNA	RIKEN cDNA 2310010J17 gene
ENSMUSG00000090086	0.687226236	1.320112111	7.151846039	0.007488687	0.085635898	AI480526	lncRNA	expressed sequence AI480526
ENSMUSG00000012017	-0.593260138	1.015292976	7.150814346	0.007492996	0.085635898	Scarf2	protein_coding	scavenger receptor class F, member 2
ENSMUSG00000040242	0.451090269	6.758107629	7.149716728	0.007497583	0.085635898	Fgfr1op2	protein_coding	FGFR1 oncogene partner 2
ENSMUSG00000045136	-0.52419638	7.456364565	7.142253211	0.00752885	0.085934846	Tubb2b	protein_coding	tubulin, beta 2B class IIB
ENSMUSG00000081344	-0.619665992	3.92319333	7.138418354	0.007544968	0.086018537	Gm14303	processed_pseudogene	predicted gene 14303
ENSMUSG00000097148	-0.630016246	3.106650951	7.138082645	0.00754638	0.086018537	Gm3839	protein_coding	predicted pseudogene 3839
ENSMUSG00000073982	-0.529093639	3.481686204	7.132663719	0.00756922	0.086220621	Rhog	protein_coding	ras homolog family member G
ENSMUSG00000057101	0.3282202	5.091865121	7.129629009	0.007582041	0.086233691	Zfp180	protein_coding	zinc finger protein 180
ENSMUSG00000032128	1.498660649	1.98933166	7.128064762	0.007588659	0.086233691	Robo3	protein_coding	roundabout guidance receptor 3
ENSMUSG00000068923	-0.372485524	9.225080901	7.127804037	0.007589762	0.086233691	Syt11	protein_coding	synaptotagmin XI
ENSMUSG00000015476	-0.442624006	6.684734012	7.127555656	0.007590814	0.086233691	Prrt1	protein_coding	proline-rich transmembrane protein 1
ENSMUSG00000035722	0.403653753	2.993264591	7.123813503	0.007606674	0.086316385	Abca7	protein_coding	ATP-binding cassette, sub-family A (ABC1), member 7
ENSMUSG00000019158	-0.650766522	3.192874339	7.12342402	0.007608326	0.086316385	Tmem160	protein_coding	transmembrane protein 160
ENSMUSG00000051236	0.543584004	3.324606414	7.114804475	0.007644994	0.086674094	Msrb3	protein_coding	methionine sulfoxide reductase B3
ENSMUSG00000048368	0.757368571	0.436871948	7.112271921	0.007655802	0.086738335	Omd	protein_coding	osteomodulin
ENSMUSG00000029089	0.364988442	3.152762312	7.104461587	0.007689232	0.087058618	5730480H06Rik	protein_coding	RIKEN cDNA 5730480H06 gene
ENSMUSG00000040616	-0.497072487	1.278536663	7.101082392	0.007703742	0.0871644	Tmem51	protein_coding	transmembrane protein 51
ENSMUSG00000023010	-0.384214426	7.2836325	7.087546679	0.007762143	0.087766327	Tmbim6	protein_coding	transmembrane BAX inhibitor motif containing 6
ENSMUSG00000022443	0.366162022	7.50849618	7.085024217	0.007773077	0.087831083	Myh9	protein_coding	myosin, heavy polypeptide 9, non-muscle
ENSMUSG00000036957	-0.444062569	2.891679235	7.083629185	0.00777913	0.087840649	Lrfn3	protein_coding	leucine rich repeat and fibronectin type III domain containing 3
ENSMUSG00000072889	0.501209534	3.776551285	7.08086388	0.007791144	0.087917458	Nfxl1	protein_coding	nuclear transcription factor, X-box binding-like 1
ENSMUSG00000078773	0.827365837	0.577058719	7.078182436	0.007802812	0.087990261	Rad54b	protein_coding	RAD54 homolog B (S. cerevisiae)
ENSMUSG00000057322	-0.568224997	3.167535771	7.075415584	0.007814869	0.088067366	Rpl38	protein_coding	ribosomal protein L38
ENSMUSG00000020311	-0.25205984	6.577202641	7.071275335	0.007832948	0.088212173	Erlec1	protein_coding	endoplasmic reticulum lectin 1
ENSMUSG00000091735	-0.420370003	3.04072717	7.063318308	0.007867813	0.088545703	Gpr62	protein_coding	G protein-coupled receptor 62
ENSMUSG00000057069	0.321172205	3.676957725	7.052239326	0.007916622	0.088972245	Ero1b	protein_coding	endoplasmic reticulum oxidoreductase 1 beta
ENSMUSG00000029781	-0.293462821	4.905423341	7.051289319	0.007920822	0.088972245	Fkbp9	protein_coding	FK506 binding protein 9
ENSMUSG00000036985	-0.305167294	4.839466582	7.05112781	0.007921536	0.088972245	Zdhhc9	protein_coding	zinc finger, DHHC domain containing 9
ENSMUSG00000037012	-0.437975794	9.021390901	7.046250698	0.007943134	0.089127444	Hk1	protein_coding	hexokinase 1
ENSMUSG00000049796	0.830210167	3.905155843	7.044695588	0.007950034	0.089127444	Crh	protein_coding	corticotropin releasing hormone
ENSMUSG00000067344	-0.489324258	5.09078485	7.044432014	0.007951203	0.089127444	Rps25-ps1	processed_pseudogene	ribosomal protein S25, pseudogene 1
ENSMUSG00000031672	-0.358885108	6.063797613	7.034742912	0.007994335	0.089508675	Got2	protein_coding	glutamatic-oxaloacetic transaminase 2, mitochondrial
ENSMUSG00000050619	0.43185027	3.298402806	7.034409053	0.007995825	0.089508675	Zscan29	protein_coding	zinc finger SCAN domains 29
ENSMUSG00000073791	0.785802435	-0.287459894	7.032978905	0.008002213	0.08952078	Efcab7	protein_coding	EF-hand calcium binding domain 7
ENSMUSG00000105230	-0.508021479	4.701922927	7.029683973	0.00801695	0.08958942	Gm42433	TEC	predicted gene 42433
ENSMUSG00000098192	-0.581501016	0.784977867	7.029232797	0.00801897	0.08958942	Gm3534	processed_pseudogene	predicted pseudogene 3534
ENSMUSG00000024767	-0.35189661	7.225790291	7.027847347	0.008025176	0.089599422	Otub1	protein_coding	OTU domain, ubiquitin aldehyde binding 1
ENSMUSG00000030842	-0.432554361	4.695516314	7.022281424	0.00805016	0.089818911	Lamtor1	protein_coding	late endosomal/lysosomal adaptor, MAPK and MTOR activator 1
ENSMUSG00000024392	-0.306802787	7.683418926	7.017990899	0.008069472	0.089947019	Bag6	protein_coding	BCL2-associated athanogene 6
ENSMUSG00000050043	-0.402915529	5.683557047	7.016911529	0.008074338	0.089947019	Tmx2	protein_coding	thioredoxin-related transmembrane protein 2
ENSMUSG00000039109	0.671450009	1.083541046	7.016180256	0.008077637	0.089947019	F13a1	protein_coding	coagulation factor XIII, A1 subunit
ENSMUSG00000005682	0.643853144	3.371866633	7.001930045	0.008142188	0.090606013	Pan2	protein_coding	PAN2 poly(A) specific ribonuclease subunit
ENSMUSG00000030034	-0.405899054	4.262739252	6.989676696	0.008198116	0.091083016	Ino80b	protein_coding	INO80 complex subunit B
ENSMUSG00000082120	-0.350272613	8.475281081	6.989631779	0.008198322	0.091083016	Gm15720	processed_pseudogene	predicted gene 15720
ENSMUSG00000064259	-0.978758089	0.165370761	6.988992431	0.008201251	0.091083016	Vmn1r13	protein_coding	vomeronasal 1 receptor 13
ENSMUSG00000037257	0.290228905	5.648957745	6.985079932	0.008219198	0.091222286	Aagab	protein_coding	alpha- and gamma-adaptin binding protein
ENSMUSG00000036305	-0.613433172	3.446935422	6.982618191	0.008230511	0.091287788	Rpl39-ps	processed_pseudogene	ribosomal protein L39, pseudogene
ENSMUSG00000044645	0.411447829	2.79676761	6.979702343	0.008243932	0.091376565	Gm7334	processed_pseudogene	predicted gene 7334
ENSMUSG00000087574	-0.515769608	3.254545103	6.973811525	0.008271114	0.091598134	C030037D09Rik	lncRNA	RIKEN cDNA C030037D09 gene
ENSMUSG00000002017	0.311517777	5.134852346	6.973018225	0.008274781	0.091598134	Fam98a	protein_coding	family with sequence similarity 98, member A
ENSMUSG00000114995	0.467712687	1.254009644	6.969117286	0.00829284	0.091737838	Gm49284	TEC	predicted gene, 49284
ENSMUSG00000082895	-0.517394739	4.375544189	6.965653952	0.008308906	0.091855337	Rpsa-ps9	processed_pseudogene	ribosomal protein SA, pseudogene 9
ENSMUSG00000021194	-0.495376852	8.877123613	6.963197549	0.008320321	0.091921289	Chga	protein_coding	chromogranin A
ENSMUSG00000003644	-0.398369481	2.988214535	6.95885902	0.00834052	0.091992419	Rps6ka1	protein_coding	ribosomal protein S6 kinase polypeptide 1
ENSMUSG00000030495	-0.389260302	4.739198757	6.958475342	0.008342309	0.091992419	Slc7a10	protein_coding	solute carrier family 7 (cationic amino acid transporter, y+ system), member 10
ENSMUSG00000032397	-0.315687937	4.335280184	6.958301887	0.008343118	0.091992419	Tipin	protein_coding	timeless interacting protein
ENSMUSG00000080921	-0.567929498	4.486680867	6.956955028	0.008349401	0.092001566	Rpl38-ps2	processed_pseudogene	ribosomal protein L38, pseudogene 2
ENSMUSG00000048644	-0.573865158	7.882127525	6.954950284	0.008358762	0.092044594	Ctxn1	protein_coding	cortexin 1
ENSMUSG00000046230	0.437215147	6.323135179	6.95172744	0.008373834	0.092150406	Vps13a	protein_coding	vacuolar protein sorting 13A
ENSMUSG00000037287	-0.279914449	6.162122648	6.94625432	0.008399492	0.092289129	Tbcel	protein_coding	tubulin folding cofactor E-like
ENSMUSG00000093661	0.298795552	4.315347158	6.946065004	0.008400381	0.092289129	Eif4e3	protein_coding	eukaryotic translation initiation factor 4E member 3
ENSMUSG00000029097	0.506722663	2.03011086	6.94553903	0.008402851	0.092289129	Trmt44	protein_coding	tRNA methyltransferase 44
ENSMUSG00000035413	-0.530871603	2.598982669	6.941223655	0.008423147	0.09245185	Tmem98	protein_coding	transmembrane protein 98
ENSMUSG00000103548	-0.585178046	2.621786879	6.938411903	0.008436398	0.092537086	Gm37670	processed_pseudogene	predicted gene, 37670
ENSMUSG00000031295	0.449131873	3.499246906	6.934788848	0.008453504	0.092664468	Phka2	protein_coding	phosphorylase kinase alpha 2
ENSMUSG00000025743	-0.302425004	6.8402328	6.932285415	0.008465345	0.092734004	Sdc3	protein_coding	syndecan 3
ENSMUSG00000020331	-0.352650154	6.602776139	6.919859399	0.008524368	0.093287488	Hcn2	protein_coding	hyperpolarization-activated, cyclic nucleotide-gated K+ 2
ENSMUSG00000078866	0.43033737	3.2520786	6.918970084	0.008528608	0.093287488	Zfp970	protein_coding	zinc finger protein 970
ENSMUSG00000101612	0.55060479	0.542075642	6.918162714	0.00853246	0.093287488	Gm7933	processed_pseudogene	predicted gene 7933
ENSMUSG00000078427	-0.496617451	3.111854751	6.916737301	0.008539264	0.093301411	Sarnp	protein_coding	SAP domain containing ribonucleoprotein
ENSMUSG00000085894	0.846986843	-0.622697063	6.906646963	0.008587588	0.093715336	Gm15832	lncRNA	predicted gene 15832
ENSMUSG00000055745	-0.341964324	5.806723933	6.906507606	0.008588258	0.093715336	Rtl6	protein_coding	retrotransposon Gag like 6
ENSMUSG00000032705	0.45069676	5.053083847	6.903200557	0.008604158	0.093793447	Exd2	protein_coding	exonuclease 3'-5' domain containing 2
ENSMUSG00000024795	0.640056243	1.033879507	6.902706584	0.008606536	0.093793447	Kif20b	protein_coding	kinesin family member 20B
ENSMUSG00000078812	-0.372308193	6.912892501	6.899618737	0.008621413	0.093894928	Eif5a	protein_coding	eukaryotic translation initiation factor 5A
ENSMUSG00000030605	-0.549429697	6.852503835	6.898274016	0.008627901	0.093904958	Mfge8	protein_coding	milk fat globule EGF and factor V/VIII domain containing
ENSMUSG00000024855	-0.487490186	5.291251784	6.895765316	0.008640017	0.093918804	Pacs1	protein_coding	phosphofurin acidic cluster sorting protein 1
ENSMUSG00000049551	-0.60576934	0.859340431	6.895654915	0.00864055	0.093918804	Fzd9	protein_coding	frizzled class receptor 9
ENSMUSG00000007891	-0.367392926	6.256305806	6.892683462	0.008654925	0.093918804	Ctsd	protein_coding	cathepsin D
ENSMUSG00000047591	-0.824065248	2.31618999	6.89238289	0.00865638	0.093918804	Mafa	protein_coding	v-maf musculoaponeurotic fibrosarcoma oncogene family, protein A (avian)
ENSMUSG00000059734	-0.371979181	4.973854111	6.892253026	0.008657009	0.093918804	Ndufs8	protein_coding	NADH:ubiquinone oxidoreductase core subunit S8
ENSMUSG00000041130	0.387573523	4.579138993	6.886681322	0.008684035	0.094151454	Zfp598	protein_coding	zinc finger protein 598
ENSMUSG00000073374	0.799289674	1.979286785	6.885428578	0.008690123	0.094156951	C030034I22Rik	lncRNA	RIKEN cDNA C030034I22 gene
ENSMUSG00000116398	-0.478128156	2.290468841	6.881130672	0.008711044	0.09432305	Gm5216	processed_pseudogene	predicted gene 5216
ENSMUSG00000095159	-0.361381302	5.506924586	6.879037241	0.008721253	0.094336032	Tubb4b-ps1	processed_pseudogene	tubulin, beta 4B class IVB, pseudogene 1
ENSMUSG00000030695	-0.444909218	8.87216754	6.878591802	0.008723427	0.094336032	Aldoa	protein_coding	aldolase A, fructose-bisphosphate
ENSMUSG00000029125	0.274107679	5.193534863	6.875944166	0.008736359	0.094415362	Stx18	protein_coding	syntaxin 18
ENSMUSG00000094936	0.513684051	1.088279514	6.874016758	0.008745786	0.094426156	Rbm4	protein_coding	RNA binding motif protein 4
ENSMUSG00000082876	0.426643585	5.955212569	6.873451512	0.008748553	0.094426156	Gm11889	processed_pseudogene	predicted gene 11889
ENSMUSG00000071532	-0.50776081	5.453209965	6.870458955	0.008763214	0.094466589	Gm10335	processed_pseudogene	predicted gene 10335
ENSMUSG00000034009	0.492531683	3.401640896	6.869399517	0.008768411	0.094466589	Rxfp1	protein_coding	relaxin/insulin-like family peptide receptor 1
ENSMUSG00000031608	0.412559524	3.778362725	6.869259553	0.008769098	0.094466589	Galnt7	protein_coding	polypeptide N-acetylgalactosaminyltransferase 7
ENSMUSG00000010142	-0.601813952	-0.071946398	6.8674682	0.008777892	0.094498203	Tnfrsf13b	protein_coding	tumor necrosis factor receptor superfamily, member 13b
ENSMUSG00000042505	0.388177855	2.565334446	6.866380789	0.008783235	0.094498203	Sdhaf3	protein_coding	succinate dehydrogenase complex assembly factor 3
ENSMUSG00000033096	-0.297906066	5.192751862	6.863715882	0.008796344	0.094578915	Apmap	protein_coding	adipocyte plasma membrane associated protein
ENSMUSG00000034768	-0.50778951	0.680916046	6.859505636	0.008817094	0.09474164	Asb16	protein_coding	ankyrin repeat and SOCS box-containing 16
ENSMUSG00000008435	0.467241895	3.464256176	6.85227183	0.008852863	0.095065436	Rdh13	protein_coding	retinol dehydrogenase 13 (all-trans and 9-cis)
ENSMUSG00000102496	0.897191403	0.569469397	6.850291969	0.008862679	0.0951103	Gm36989	TEC	predicted gene, 36989
ENSMUSG00000027173	0.67467954	0.786903014	6.843006064	0.008898897	0.095370332	Depdc7	protein_coding	DEP domain containing 7
ENSMUSG00000096401	0.705723158	2.70288477	6.842453594	0.008901649	0.095370332	Gm21811	unprocessed_pseudogene	predicted gene, 21811
ENSMUSG00000086155	0.550799897	0.931175054	6.840380842	0.008911984	0.095370332	9430041J12Rik	lncRNA	RIKEN cDNA 9430041J12 gene
ENSMUSG00000036353	-0.373660956	4.953743652	6.839311613	0.00891732	0.095370332	P2ry12	protein_coding	purinergic receptor P2Y, G-protein coupled 12
ENSMUSG00000010554	0.312807473	5.52099946	6.839243427	0.00891766	0.095370332	Mettl16	protein_coding	methyltransferase like 16
ENSMUSG00000050919	0.908007157	2.590983426	6.83860875	0.008920829	0.095370332	Zfp366	protein_coding	zinc finger protein 366
ENSMUSG00000083356	0.577505991	-0.066420971	6.834491216	0.008941416	0.095448339	Gm11708	processed_pseudogene	predicted gene 11708
ENSMUSG00000039740	-0.273695846	6.708248516	6.834040273	0.008943673	0.095448339	Alg2	protein_coding	asparagine-linked glycosylation 2 (alpha-1,3-mannosyltransferase)
ENSMUSG00000011837	-0.410307661	2.906534557	6.833738091	0.008945187	0.095448339	Snapc2	protein_coding	small nuclear RNA activating complex, polypeptide 2
ENSMUSG00000060708	0.35907299	3.435954163	6.832467546	0.008951552	0.095448339	Bloc1s4	protein_coding	biogenesis of lysosomal organelles complex-1, subunit 4, cappuccino
ENSMUSG00000048087	-0.429907669	3.00284378	6.831497383	0.008956415	0.095448339	Gm4737	protein_coding	predicted gene 4737
ENSMUSG00000029528	0.3460788	3.189554747	6.830237329	0.008962736	0.095455397	Pxn	protein_coding	paxillin
ENSMUSG00000080885	-0.492478375	3.93107065	6.820841374	0.009010011	0.095898351	Rpl10-ps6	processed_pseudogene	ribosomal protein L10, pseudogene 6
ENSMUSG00000116694	-0.780436	0.937013556	6.818192258	0.009023386	0.095980153	Gm6440	processed_pseudogene	predicted gene 6440
ENSMUSG00000085316	0.586827659	0.120289507	6.812236713	0.009053529	0.096191768	D330050G23Rik	lncRNA	RIKEN cDNA D330050G23 gene
ENSMUSG00000043670	-0.599594448	7.497032221	6.812008839	0.009054684	0.096191768	Diras1	protein_coding	DIRAS family, GTP-binding RAS-like 1
ENSMUSG00000026961	0.704344975	-0.296045594	6.80717058	0.009079252	0.096350575	Lrrc26	protein_coding	leucine rich repeat containing 26
ENSMUSG00000071711	-0.462464792	3.126601264	6.806815779	0.009081056	0.096350575	Mpst	protein_coding	mercaptopyruvate sulfurtransferase
ENSMUSG00000033739	-0.390820866	3.155081769	6.797436427	0.009128886	0.096653531	Fkbpl	protein_coding	FK506 binding protein-like
ENSMUSG00000089992	-0.490691874	1.895133662	6.797402011	0.009129062	0.096653531	G6pd2	protein_coding	glucose-6-phosphate dehydrogenase 2
ENSMUSG00000040502	-0.354540624	3.958442787	6.79704755	0.009130874	0.096653531	Marchf9	protein_coding	membrane associated ring-CH-type finger 9
ENSMUSG00000039117	0.433002345	4.35267109	6.796724449	0.009132527	0.096653531	Taf4	protein_coding	TATA-box binding protein associated factor 4
ENSMUSG00000058050	-0.461809482	1.352404136	6.788863212	0.00917283	0.097019214	Gm9234	processed_pseudogene	predicted pseudogene 9234
ENSMUSG00000062949	0.725501827	3.557303571	6.780598378	0.009215399	0.097408386	Atp11c	protein_coding	ATPase, class VI, type 11C
ENSMUSG00000014470	0.322119516	4.925732213	6.779033523	0.009223482	0.097432773	Rnf166	protein_coding	ring finger protein 166
ENSMUSG00000087128	0.572196309	0.547905602	6.770256459	0.009268951	0.097851822	Gm12655	lncRNA	predicted gene 12655
ENSMUSG00000022199	-0.433598739	7.323586336	6.768565911	0.009277736	0.097883303	Slc22a17	protein_coding	solute carrier family 22 (organic cation transporter), member 17
ENSMUSG00000033768	-0.317283969	8.41137092	6.76169374	0.009313532	0.098199552	Nrxn2	protein_coding	neurexin II
ENSMUSG00000050875	-0.384525241	4.619044525	6.759660207	0.009324151	0.09820186	Minar2	protein_coding	membrane integral NOTCH2 associated receptor 2
ENSMUSG00000022255	-0.34253425	8.055218577	6.75898342	0.009327688	0.09820186	Mtdh	protein_coding	metadherin
ENSMUSG00000022043	-0.25208637	6.627189624	6.758309076	0.009331214	0.09820186	Trim35	protein_coding	tripartite motif-containing 35
ENSMUSG00000061079	0.466847817	3.476553937	6.753454152	0.009356637	0.098408025	Zfp143	protein_coding	zinc finger protein 143
ENSMUSG00000002341	-0.309911426	7.669782231	6.749979779	0.009374875	0.098538403	Ncan	protein_coding	neurocan
ENSMUSG00000114844	-0.354584904	3.015828993	6.745439038	0.009398764	0.09871579	Gm19222	processed_pseudogene	predicted gene, 19222
ENSMUSG00000067629	-0.320600546	7.760713915	6.744549026	0.009403454	0.09871579	Syngap1	protein_coding	synaptic Ras GTPase activating protein 1 homolog (rat)
ENSMUSG00000097280	-0.557547527	1.032482565	6.742828433	0.009412528	0.09874959	AI849053	lncRNA	expressed sequence AI849053
ENSMUSG00000022505	-0.453232609	4.774897955	6.738707694	0.009434294	0.098907966	Emp2	protein_coding	epithelial membrane protein 2
ENSMUSG00000043572	-0.442888187	1.619783984	6.737342379	0.009441518	0.098907966	Pars2	protein_coding	prolyl-tRNA synthetase (mitochondrial)(putative)
ENSMUSG00000028677	-0.316533677	8.204331257	6.736644402	0.009445212	0.098907966	Rnf220	protein_coding	ring finger protein 220
ENSMUSG00000029466	-0.27695714	5.855749692	6.731830919	0.009470734	0.099113697	Anapc7	protein_coding	anaphase promoting complex subunit 7
ENSMUSG00000002804	-0.50310984	2.706222899	6.727815962	0.009492075	0.099259777	Nudt14	protein_coding	nudix (nucleoside diphosphate linked moiety X)-type motif 14
ENSMUSG00000033106	0.280150233	4.999630893	6.726992237	0.00949646	0.099259777	Slc7a6os	protein_coding	solute carrier family 7, member 6 opposite strand
ENSMUSG00000041220	0.398624765	5.477987333	6.7222273	0.009521864	0.099463682	Elovl6	protein_coding	ELOVL family member 6, elongation of long chain fatty acids (yeast)
ENSMUSG00000093483	0.887925968	0.317404791	6.718836648	0.009539984	0.099569606	AA465934	lncRNA	expressed sequence AA465934
ENSMUSG00000107877	0.568140142	3.596589949	6.718121707	0.009543809	0.099569606		protein_coding	novel protein
ENSMUSG00000103997	-0.963481399	-0.155514428	6.71180234	0.009577687	0.099861302	Gm38027	processed_pseudogene	predicted gene, 38027
ENSMUSG00000020766	-0.53299291	2.736555465	6.710674932	0.009583744	0.099862736	Galk1	protein_coding	galactokinase 1
ENSMUSG00000039357	0.318150781	3.762209375	6.706414098	0.009606672	0.100039845	Fut11	protein_coding	fucosyltransferase 11
ENSMUSG00000036188	-0.262629578	5.840909162	6.697119092	0.009656882	0.10050068	Ankmy2	protein_coding	ankyrin repeat and MYND domain containing 2
ENSMUSG00000021982	0.26077723	6.105348153	6.688477474	0.009703804	0.100926745	Cdadc1	protein_coding	cytidine and dCMP deaminase domain containing 1
ENSMUSG00000022529	0.383590458	3.518728671	6.68533003	0.009720952	0.101042802	Zfp263	protein_coding	zinc finger protein 263
ENSMUSG00000024579	-0.49787432	5.076344719	6.679356019	0.009753586	0.101319575	Pcyox1l	protein_coding	prenylcysteine oxidase 1 like
ENSMUSG00000045763	-0.395704146	10.28498322	6.677915605	0.009761471	0.101339083	Basp1	protein_coding	brain abundant, membrane attached signal protein 1
ENSMUSG00000031442	0.496206014	7.039345177	6.670420291	0.009802607	0.101703554	Mcf2l	protein_coding	mcf.2 transforming sequence-like
ENSMUSG00000091514	0.517342009	0.681552218	6.666884178	0.009822076	0.101842911	Gm17484	lncRNA	predicted gene, 17484
ENSMUSG00000094410	0.974105339	3.264097535	6.664590336	0.009834726	0.101885806	Zbed6	protein_coding	zinc finger, BED type containing 6
ENSMUSG00000089756	0.66102331	0.901948209	6.663944366	0.009838292	0.101885806	Zfp966	protein_coding	zinc finger protein 966
ENSMUSG00000084131	-0.427383681	5.029877346	6.656147756	0.00988143	0.10224369	Rpl3-ps2	processed_pseudogene	ribosomal protein L3, pseudogene 2
ENSMUSG00000113328	0.790411847	0.784768655	6.654520911	0.009890456	0.10224369	Gm47260	TEC	predicted gene, 47260
ENSMUSG00000030340	-0.825223859	0.442890715	6.654417223	0.009891032	0.10224369	Scnn1a	protein_coding	sodium channel, nonvoltage-gated 1 alpha
ENSMUSG00000040701	0.524812003	1.688127161	6.653123248	0.009898217	0.102255309	Ap1g2	protein_coding	adaptor protein complex AP-1, gamma 2 subunit
ENSMUSG00000026965	-0.261332465	6.586967277	6.650987153	0.00991009	0.102315316	Anapc2	protein_coding	anaphase promoting complex subunit 2
ENSMUSG00000038332	0.289540531	5.09777673	6.644586327	0.009945757	0.10256447	Sesn1	protein_coding	sestrin 1
ENSMUSG00000032101	-0.319838969	6.630781381	6.643732065	0.009950527	0.10256447	Ddx25	protein_coding	DEAD box helicase 25
ENSMUSG00000026803	0.472172791	3.302575807	6.642067355	0.009959829	0.10256447	Ttf1	protein_coding	transcription termination factor, RNA polymerase I
ENSMUSG00000025893	0.388164968	3.27504078	6.64123791	0.009964467	0.10256447	Kbtbd3	protein_coding	kelch repeat and BTB (POZ) domain containing 3
ENSMUSG00000020492	0.535504431	1.967779599	6.640245366	0.00997002	0.10256447	Ska2	protein_coding	spindle and kinetochore associated complex subunit 2
ENSMUSG00000038406	-0.359754045	7.374010974	6.640123671	0.009970701	0.10256447	Scaf1	protein_coding	SR-related CTD-associated factor 1
ENSMUSG00000026519	-0.442501897	4.229987193	6.630720889	0.010023469	0.102956846	Tmem63a	protein_coding	transmembrane protein 63a
ENSMUSG00000048794	0.807752209	0.975930496	6.630481608	0.010024816	0.102956846	Cfap100	protein_coding	cilia and flagella associated protein 100
ENSMUSG00000024421	1.007999825	2.790836482	6.630066056	0.010027155	0.102956846	Lama3	protein_coding	laminin, alpha 3
ENSMUSG00000044475	-0.376806533	4.374616304	6.627402871	0.010042158	0.103048177	Ascc1	protein_coding	activating signal cointegrator 1 complex subunit 1
ENSMUSG00000104649	-0.571727396	4.861094934	6.62403297	0.010061175	0.103180564	Gm43712	unprocessed_pseudogene	predicted gene 43712
ENSMUSG00000056073	0.478933069	5.337130684	6.61178979	0.010130579	0.103829205	Grik2	protein_coding	glutamate receptor, ionotropic, kainate 2 (beta 2)
ENSMUSG00000042167	0.506946775	2.315822715	6.599142915	0.010202787	0.104481241	Tent2	protein_coding	terminal nucleotidyltransferase 2
ENSMUSG00000040648	0.502046835	4.372244406	6.597216287	0.010213833	0.104481241	Ppip5k2	protein_coding	diphosphoinositol pentakisphosphate kinase 2
ENSMUSG00000024948	0.330236506	4.698081687	6.595965792	0.01022101	0.104481241	Map4k2	protein_coding	mitogen-activated protein kinase kinase kinase kinase 2
ENSMUSG00000005442	-0.324829668	7.26433654	6.595317418	0.010224733	0.104481241	Cic	protein_coding	capicua transcriptional repressor
ENSMUSG00000028854	-0.399265184	4.969279498	6.595242159	0.010225165	0.104481241	Slc9a1	protein_coding	solute carrier family 9 (sodium/hydrogen exchanger), member 1
ENSMUSG00000074826	0.602090616	0.30928904	6.591703413	0.010245509	0.104625752	Gm10767	protein_coding	predicted gene 10767
ENSMUSG00000031700	0.42182986	5.129147731	6.58860817	0.010263338	0.104734852	Gpt2	protein_coding	glutamic pyruvate transaminase (alanine aminotransferase) 2
ENSMUSG00000042286	0.498050638	2.800195361	6.587694043	0.01026861	0.104734852	Stab1	protein_coding	stabilin 1
ENSMUSG00000023988	-0.26573786	5.382669906	6.585729839	0.010279946	0.104787124	Bysl	protein_coding	bystin-like
ENSMUSG00000037816	0.546966502	1.44300873	6.579516275	0.010315892	0.105090038	Fbxw17	protein_coding	F-box and WD-40 domain protein 17
ENSMUSG00000083458	-0.381402403	2.868767161	6.578204423	0.010323498	0.10510405	Gm5510	processed_pseudogene	predicted pseudogene 5510
ENSMUSG00000041889	-0.593546352	6.662772913	6.574629811	0.010344252	0.105251824	Shisa4	protein_coding	shisa family member 4
ENSMUSG00000023883	0.284506189	6.150469013	6.570088346	0.01037068	0.105457129	Phf10	protein_coding	PHD finger protein 10
ENSMUSG00000026797	-0.344666382	9.828214023	6.562591938	0.010414457	0.105838484	Stxbp1	protein_coding	syntaxin binding protein 1
ENSMUSG00000029504	0.360699581	3.588478357	6.556673017	0.010449155	0.106127177	Ddx51	protein_coding	DEAD box helicase 51
ENSMUSG00000025995	0.30446376	4.139350167	6.552195253	0.010475483	0.106330568	Wdr75	protein_coding	WD repeat domain 75
ENSMUSG00000058603	-0.603728557	5.086748644	6.547912967	0.010500726	0.1065227	Rpl28-ps1	processed_pseudogene	ribosomal protein L28, pseudogene 1
ENSMUSG00000040451	0.527734535	5.148683262	6.543179665	0.0105287	0.10674229	Sgms1	protein_coding	sphingomyelin synthase 1
ENSMUSG00000045333	-0.297409854	4.293322601	6.538877574	0.010554192	0.106881145	Zfp423	protein_coding	zinc finger protein 423
ENSMUSG00000062012	-0.299095878	4.21626681	6.538730008	0.010555067	0.106881145	Zfp13	protein_coding	zinc finger protein 13
ENSMUSG00000025374	-0.361034908	6.174244252	6.532421494	0.010592566	0.107139298	Nabp2	protein_coding	nucleic acid binding protein 2
ENSMUSG00000001555	-0.575775466	2.223478667	6.532304409	0.010593263	0.107139298	Fkbp10	protein_coding	FK506 binding protein 10
ENSMUSG00000066842	1.205562396	1.461238562	6.523761442	0.010644265	0.10759062	Hmcn1	protein_coding	hemicentin 1
ENSMUSG00000028093	0.415887307	2.347696345	6.520177701	0.010665735	0.107636102	Acp6	protein_coding	acid phosphatase 6, lysophosphatidic
ENSMUSG00000006369	-0.542780455	3.19097334	6.519869441	0.010667583	0.107636102	Fbln1	protein_coding	fibulin 1
ENSMUSG00000030410	-0.341631334	5.858018681	6.519815767	0.010667905	0.107636102	Dmwd	protein_coding	dystrophia myotonica-containing WD repeat motif
ENSMUSG00000023066	0.670178192	1.042274234	6.516924754	0.010685261	0.10769514	Rttn	protein_coding	rotatin
ENSMUSG00000020309	0.286635613	4.820842112	6.51671454	0.010686524	0.10769514	Chac2	protein_coding	ChaC, cation transport regulator 2
ENSMUSG00000078162	-0.456786602	3.975204505	6.514043086	0.01070259	0.107792649	Gm2574	processed_pseudogene	predicted pseudogene 2574
ENSMUSG00000034891	-0.411004327	8.978940165	6.512040391	0.01071465	0.10781211	Sncb	protein_coding	synuclein, beta
ENSMUSG00000107043	1.063569447	-0.736450389	6.51044617	0.01072426	0.10781211	Gm42849	lncRNA	predicted gene 42849
ENSMUSG00000082424	-0.458463968	3.847219767	6.509630358	0.010729181	0.10781211	Gm13292	processed_pseudogene	predicted gene 13292
ENSMUSG00000117613	0.643899406	0.464722681	6.509480532	0.010730085	0.10781211	Gm2629	lncRNA	predicted gene 2629
ENSMUSG00000028261	0.352484022	5.297018249	6.506591425	0.010747533	0.107923144	Ndufaf4	protein_coding	NADH:ubiquinone oxidoreductase complex assembly factor 4
ENSMUSG00000028458	-0.433170655	5.47524277	6.504241453	0.010761746	0.108001584	Tesk1	protein_coding	testis specific protein kinase 1
ENSMUSG00000068290	-0.303985795	7.6193306	6.502223054	0.01077397	0.108059972	Ddrgk1	protein_coding	DDRGK domain containing 1
ENSMUSG00000031537	0.316776876	5.110892173	6.497360567	0.010803476	0.108240976	Ikbkb	protein_coding	inhibitor of kappaB kinase beta
ENSMUSG00000030738	-0.34288592	8.768308309	6.496963346	0.01080589	0.108240976	Eif3c	protein_coding	eukaryotic translation initiation factor 3, subunit C
ENSMUSG00000052539	0.463657725	6.187662198	6.496079151	0.010811265	0.108240976	Magi3	protein_coding	membrane associated guanylate kinase, WW and PDZ domain containing 3
ENSMUSG00000061848	-0.689444315	3.676529604	6.493938263	0.010824292	0.108283409	Gm5805	processed_pseudogene	predicted gene 5805
ENSMUSG00000017344	-0.379918302	5.525269369	6.492454293	0.010833331	0.108283409	Vtn	protein_coding	vitronectin
ENSMUSG00000001127	0.285047804	6.584692328	6.491425585	0.010839602	0.108283409	Araf	protein_coding	Araf proto-oncogene, serine/threonine kinase
ENSMUSG00000083093	0.53094921	1.151252707	6.490609965	0.010844576	0.108283409	Gm15385	unprocessed_pseudogene	predicted gene 15385
ENSMUSG00000097321	-0.76107539	-0.31050824	6.490114831	0.010847597	0.108283409	1700028E10Rik	lncRNA	RIKEN cDNA 1700028E10 gene
ENSMUSG00000040511	-0.534974297	3.069487868	6.487645242	0.010862677	0.10836982	Pvr	protein_coding	poliovirus receptor
ENSMUSG00000059142	0.428129268	3.517003589	6.483700516	0.01088681	0.108546384	Zfp945	protein_coding	zinc finger protein 945
ENSMUSG00000024927	-0.331426954	3.83135414	6.482119769	0.010896496	0.108578785	Rela	protein_coding	v-rel reticuloendotheliosis viral oncogene homolog A (avian)
ENSMUSG00000057580	-0.902671809	0.844479457	6.477084499	0.010927408	0.108822534	Cox7c-ps1	transcribed_processed_pseudogene	cytochrome c oxidase subunit 7C, pseudogene 1
ENSMUSG00000023009	-0.36131898	3.947218983	6.463321216	0.011012363	0.10960387	Nckap5l	protein_coding	NCK-associated protein 5-like
ENSMUSG00000093979	0.637987682	-0.320119826	6.460353822	0.011030768	0.10962725	Gm2237	protein_coding	predicted gene 2237
ENSMUSG00000102861	0.669758191	-0.469667096	6.460313137	0.01103102	0.10962725	Gm37637	lncRNA	predicted gene, 37637
ENSMUSG00000063681	-0.713486196	0.271276308	6.459799909	0.011034207	0.10962725	Crb1	protein_coding	crumbs family member 1, photoreceptor morphogenesis associated
ENSMUSG00000028034	0.410589384	6.827034142	6.451456272	0.011086144	0.110078425	Fubp1	protein_coding	far upstream element (FUSE) binding protein 1
ENSMUSG00000116516	0.703335402	-0.033835515	6.44663333	0.011116279	0.110312726	Gm49444	processed_pseudogene	predicted gene, 49444
ENSMUSG00000021569	-0.607027849	-0.355606951	6.435400194	0.011186795	0.110765073	Trip13	protein_coding	thyroid hormone receptor interactor 13
ENSMUSG00000079426	-0.370249091	5.946336482	6.435096893	0.011188705	0.110765073	Arpc4	protein_coding	actin related protein 2/3 complex, subunit 4
ENSMUSG00000022174	-0.593782965	5.42178161	6.434469205	0.01119266	0.110765073	Dad1	protein_coding	defender against cell death 1
ENSMUSG00000051790	-0.313910834	7.330269483	6.434391729	0.011193148	0.110765073	Nlgn2	protein_coding	neuroligin 2
ENSMUSG00000091831	-0.33873005	3.816123985	6.434146789	0.011194692	0.110765073	Gm4707	processed_pseudogene	predicted gene 4707
ENSMUSG00000036570	-0.533243712	4.93759986	6.431788337	0.011209566	0.110847231	Fxyd1	protein_coding	FXYD domain-containing ion transport regulator 1
ENSMUSG00000045312	-0.416655466	3.545184715	6.423866451	0.011259676	0.11127752	Lhfpl2	protein_coding	lipoma HMGIC fusion partner-like 2
ENSMUSG00000029270	-0.385352517	3.560102896	6.416573643	0.011306009	0.111670009	Dipk1a	protein_coding	divergent protein kinase domain 1A
ENSMUSG00000025468	-0.422952013	7.16563284	6.413058337	0.011328413	0.111825821	Caly	protein_coding	calcyon neuron-specific vesicular protein
ENSMUSG00000102413	0.723930755	0.625518187	6.407252806	0.011365513	0.112083644	Gm36937	lncRNA	predicted gene, 36937
ENSMUSG00000053841	0.316845888	5.554581017	6.406186021	0.011372343	0.112083644	Txlna	protein_coding	taxilin alpha
ENSMUSG00000082575	-0.344146892	6.216094686	6.405855067	0.011374463	0.112083644	Eef2-ps2	processed_pseudogene	eukaryotic translation elongation factor 2, pseudogene 2
ENSMUSG00000027088	0.317741446	4.302460308	6.400869808	0.011406447	0.11233319	Phospho2	protein_coding	phosphatase, orphan 2
ENSMUSG00000021666	0.320793842	3.951317549	6.396899716	0.011431983	0.112518992	Gfm2	protein_coding	G elongation factor, mitochondrial 2
ENSMUSG00000001507	-0.410718565	2.925991456	6.392287238	0.011461725	0.112745947	Itga3	protein_coding	integrin alpha 3
ENSMUSG00000113275	-0.422146901	3.420438528	6.386397455	0.011499819	0.113054744	Tubb2a-ps2	processed_pseudogene	tubulin, beta 2a, pseudogene 2
ENSMUSG00000047466	0.320428904	5.038800903	6.379741949	0.011543021	0.113413378	8030462N17Rik	protein_coding	RIKEN cDNA 8030462N17 gene
ENSMUSG00000080198	-0.516251248	1.50686857	6.377369174	0.011558464	0.113499002	Rpl10a-ps4	processed_pseudogene	ribosomal protein L10A, pseudogene 4
ENSMUSG00000085442	-0.437599815	4.272197101	6.375921315	0.011567897	0.113525554	Gm3362	processed_pseudogene	predicted pseudogene 3362
ENSMUSG00000058254	-0.411496958	9.731257946	6.374429772	0.011577624	0.113554948	Tspan7	protein_coding	tetraspanin 7
ENSMUSG00000024558	0.29440204	5.905317382	6.361141186	0.01166465	0.114342033	Mapk4	protein_coding	mitogen-activated protein kinase 4
ENSMUSG00000055069	0.581838149	0.674039162	6.358898029	0.011679406	0.114420197	Rab39	protein_coding	RAB39, member RAS oncogene family
ENSMUSG00000086158	-0.405242367	2.384878865	6.349705125	0.011740081	0.114947862	Ccpg1os	protein_coding	cell cycle progression 1, opposite strand
ENSMUSG00000108381	0.380869849	3.926364779	6.346476032	0.01176147	0.115071515	Gm9299	processed_pseudogene	predicted gene 9299
ENSMUSG00000038422	-0.654187054	0.544330671	6.345400045	0.011768607	0.115071515	Hdhd3	protein_coding	haloacid dehalogenase-like hydrolase domain containing 3
ENSMUSG00000109610	-0.59499886	1.724708043	6.344711834	0.011773173	0.115071515	Gm7432	processed_pseudogene	predicted gene 7432
ENSMUSG00000030314	-0.376998321	3.848484046	6.342286919	0.011789279	0.115145915	Atg7	protein_coding	autophagy related 7
ENSMUSG00000021895	0.263700602	5.80224451	6.341511062	0.011794436	0.115145915	Arhgef3	protein_coding	Rho guanine nucleotide exchange factor (GEF) 3
ENSMUSG00000019027	-0.422903004	2.169300273	6.340463251	0.011801406	0.115147318	Dnah1	protein_coding	dynein, axonemal, heavy chain 1
ENSMUSG00000095600	-0.759851586	0.634618985	6.338826274	0.011812302	0.115187014	Gm9457	processed_pseudogene	predicted gene 9457
ENSMUSG00000106743	-0.346771332	2.981320786	6.334939333	0.011838217	0.115373029	Gm42847	TEC	predicted gene 42847
ENSMUSG00000005469	-0.254627766	6.851132336	6.328905944	0.011878557	0.115699343	Prkaca	protein_coding	protein kinase, cAMP dependent, catalytic, alpha
ENSMUSG00000036390	0.642136475	3.018209225	6.316454151	0.01196226	0.116421329	Gadd45a	protein_coding	growth arrest and DNA-damage-inducible 45 alpha
ENSMUSG00000024253	-0.332011091	4.624135506	6.315828176	0.011966484	0.116421329	Dync2li1	protein_coding	dynein cytoplasmic 2 light intermediate chain 1
ENSMUSG00000026426	-0.26875056	7.179241445	6.313007468	0.011985536	0.116539478	Arl8a	protein_coding	ADP-ribosylation factor-like 8A
ENSMUSG00000081051	-0.488909066	7.14404172	6.309815169	0.012007136	0.11661739	Gm15427	processed_pseudogene	predicted pseudogene 15427
ENSMUSG00000032643	-0.775049306	0.022860364	6.309779915	0.012007374	0.11661739	Fhl3	protein_coding	four and a half LIM domains 3
ENSMUSG00000066407	-0.756388158	2.208654528	6.307613074	0.012022059	0.116685716	Gm10263	processed_pseudogene	predicted gene 10263
ENSMUSG00000081087	-0.472239325	3.405514636	6.306701298	0.012028243	0.116685716	Rps15a-ps7	processed_pseudogene	ribosomal protein S15A, pseudogene 7
ENSMUSG00000066357	-0.497182296	5.314098474	6.304366964	0.012044091	0.116772311	Wdr6	protein_coding	WD repeat domain 6
ENSMUSG00000007850	0.538140398	8.608477116	6.302791516	0.0120548	0.116809	Hnrnph1	protein_coding	heterogeneous nuclear ribonucleoprotein H1
ENSMUSG00000024870	-0.362948897	6.019461097	6.29977629	0.012075321	0.116940681	Rab1b	protein_coding	RAB1B, member RAS oncogene family
ENSMUSG00000032523	-0.422299981	3.209632634	6.295616991	0.012103688	0.117081834	Hhatl	protein_coding	hedgehog acyltransferase-like
ENSMUSG00000105452	-0.406137534	3.751735498	6.294736961	0.012109699	0.117081834	Gm5276	processed_pseudogene	predicted gene 5276
ENSMUSG00000097331	0.719213895	-0.329058788	6.294085639	0.012114149	0.117081834	F420014N23Rik	lncRNA	RIKEN cDNA F420014N23 gene
ENSMUSG00000071793	0.714078551	3.290622023	6.293572386	0.012117657	0.117081834	2610005L07Rik	transcribed_unprocessed_pseudogene	RIKEN cDNA 2610005L07 gene
ENSMUSG00000028572	0.605219472	5.209583543	6.292434139	0.012125442	0.117089983	Hook1	protein_coding	hook microtubule tethering protein 1
ENSMUSG00000030739	-0.36804327	7.164749984	6.291344981	0.012132895	0.117094929	Myh14	protein_coding	myosin, heavy polypeptide 14
ENSMUSG00000023048	-0.426034594	4.9396471	6.282935321	0.012190602	0.117584591	Prr13	protein_coding	proline rich 13
ENSMUSG00000061559	0.339139801	5.187707312	6.281094941	0.012203268	0.117636907	Wdr61	protein_coding	WD repeat domain 61
ENSMUSG00000028108	-0.511529297	2.236232461	6.27982204	0.012212036	0.117636907	Ecm1	protein_coding	extracellular matrix protein 1
ENSMUSG00000020805	-0.416730722	3.794407078	6.278435189	0.012221597	0.117636907	Slc13a5	protein_coding	solute carrier family 13 (sodium-dependent citrate transporter), member 5
ENSMUSG00000113216	0.641611738	4.08493261	6.274926453	0.01224582	0.117636907	Gm40841	lncRNA	predicted gene, 40841
ENSMUSG00000039834	0.304588527	3.38723423	6.274842761	0.012246399	0.117636907	Zfp335	protein_coding	zinc finger protein 335
ENSMUSG00000000202	-0.388420098	3.21764674	6.274761702	0.012246959	0.117636907	Btbd17	protein_coding	BTB (POZ) domain containing 17
ENSMUSG00000071078	-0.748832698	1.266800521	6.270874965	0.012273852	0.117636907	Nr2c2ap	protein_coding	nuclear receptor 2C2-associated protein
ENSMUSG00000006599	0.269059223	5.863826636	6.270081266	0.012279351	0.117636907	Gtf2h1	protein_coding	general transcription factor II H, polypeptide 1
ENSMUSG00000030256	-0.306977735	5.336145151	6.268299518	0.012291705	0.117636907	Bhlhe41	protein_coding	basic helix-loop-helix family, member e41
ENSMUSG00000105388	-0.501485313	6.17445123	6.267969861	0.012293992	0.117636907	Rpl36a-ps2	processed_pseudogene	ribosomal protein L36A, pseudogene 2
ENSMUSG00000047473	-0.323966105	4.688270496	6.267954177	0.012294101	0.117636907	Zfp30	protein_coding	zinc finger protein 30
ENSMUSG00000062444	-0.250587463	8.012351918	6.267944194	0.012294171	0.117636907	Ap3b2	protein_coding	adaptor-related protein complex 3, beta 2 subunit
ENSMUSG00000015053	0.553454185	2.337247795	6.266486527	0.012304289	0.117636907	Gata2	protein_coding	GATA binding protein 2
ENSMUSG00000031149	-0.429134075	4.633705445	6.266427677	0.012304698	0.117636907	Praf2	protein_coding	PRA1 domain family 2
ENSMUSG00000039860	0.242470004	6.815846525	6.265133092	0.012313692	0.117636907	Srrm3	protein_coding	serine/arginine repetitive matrix 3
ENSMUSG00000006019	-0.339364157	2.46558489	6.265057646	0.012314216	0.117636907	Dhx34	protein_coding	DEAH (Asp-Glu-Ala-His) box polypeptide 34
ENSMUSG00000044005	0.440274911	3.638993256	6.26485328	0.012315637	0.117636907	Gls2	protein_coding	glutaminase 2 (liver, mitochondrial)
ENSMUSG00000002007	0.724229957	1.14968356	6.264003949	0.012321542	0.117636907	Srpk3	protein_coding	serine/arginine-rich protein specific kinase 3
ENSMUSG00000026315	0.850571619	3.226584779	6.262280652	0.012333533	0.117641121	Serpinb8	protein_coding	serine (or cysteine) peptidase inhibitor, clade B, member 8
ENSMUSG00000025791	-0.310848901	4.944851195	6.261936326	0.01233593	0.117641121	Pgm1	protein_coding	phosphoglucomutase 1
ENSMUSG00000044628	-0.554723393	4.69806615	6.257330561	0.012368043	0.117880725	Rnf208	protein_coding	ring finger protein 208
ENSMUSG00000026784	0.45480395	2.194941597	6.255960674	0.012377611	0.117905303	Pdss1	protein_coding	prenyl (solanesyl) diphosphate synthase, subunit 1
ENSMUSG00000087119	0.398202926	1.386265644	6.253464846	0.012395062	0.117961193	Atg4a-ps	protein_coding	autophagy related 4A, pseudogene
ENSMUSG00000033799	0.694681707	4.25812182	6.253121785	0.012397463	0.117961193	Tasor2	protein_coding	transcription activation suppressor family member 2
ENSMUSG00000021713	0.393672793	3.451050468	6.251277921	0.012410374	0.117998698	Ppwd1	protein_coding	peptidylprolyl isomerase domain and WD repeat containing 1
ENSMUSG00000020758	-0.563789002	3.245906085	6.250561627	0.012415394	0.117998698	Itgb4	protein_coding	integrin beta 4
ENSMUSG00000031029	-0.371400316	6.009307266	6.247913085	0.012433972	0.118108727	Eif3f	protein_coding	eukaryotic translation initiation factor 3, subunit F
ENSMUSG00000046138	-0.330031888	6.984301535	6.244399562	0.012458661	0.118160834	9930021J03Rik	protein_coding	RIKEN cDNA 9930021J03 gene
ENSMUSG00000004902	-0.320865831	6.063475771	6.243377453	0.012465853	0.118160834	Slc25a18	protein_coding	solute carrier family 25 (mitochondrial carrier), member 18
ENSMUSG00000020922	-0.296075925	4.502710641	6.243267319	0.012466628	0.118160834	Lsm12	protein_coding	LSM12 homolog
ENSMUSG00000097063	0.810789503	0.079294306	6.242211344	0.012474063	0.118160834	Pantr2	lncRNA	POU domain, class 3, transcription factor 3 adjacent noncoding transcript 2
ENSMUSG00000057244	-0.562972488	1.529380594	6.241170101	0.012481399	0.118160834	Gm6139	processed_pseudogene	predicted gene 6139
ENSMUSG00000031400	-0.355637232	4.632020183	6.240191053	0.0124883	0.118160834	G6pdx	protein_coding	glucose-6-phosphate dehydrogenase X-linked
ENSMUSG00000026767	0.272613829	4.989384304	6.239697155	0.012491783	0.118160834	Mindy3	protein_coding	MINDY lysine 48 deubiquitinase 3
ENSMUSG00000115205	-0.474283788	1.504573974	6.239171646	0.012495491	0.118160834	Gm16374	processed_pseudogene	predicted pseudogene 16374
ENSMUSG00000022961	0.277499782	8.496934123	6.232095266	0.012545521	0.118517505	Son	protein_coding	Son DNA binding protein
ENSMUSG00000059659	0.630461465	-0.032078416	6.231849866	0.012547259	0.118517505	Gm10069	lncRNA	predicted gene 10069
ENSMUSG00000086837	0.600170699	0.672548157	6.228467241	0.012571251	0.11858233	Gm16618	lncRNA	predicted gene, 16618
ENSMUSG00000069206	0.313936858	2.938753542	6.22722039	0.012580106	0.11858233	Zfp874a	protein_coding	zinc finger protein 874a
ENSMUSG00000031486	0.553700239	3.219442163	6.226951366	0.012582017	0.11858233	Adgra2	protein_coding	adhesion G protein-coupled receptor A2
ENSMUSG00000082938	-0.408202054	5.252419423	6.226920162	0.012582239	0.11858233	Gm2810	processed_pseudogene	predicted pseudogene 2810
ENSMUSG00000084111	-0.469463408	6.160439871	6.222550854	0.012613326	0.118775843	Gm15710	processed_pseudogene	predicted gene 15710
ENSMUSG00000030802	-0.388429193	4.231438146	6.222055806	0.012616853	0.118775843	Bckdk	protein_coding	branched chain ketoacid dehydrogenase kinase
ENSMUSG00000048696	-0.315741231	3.238200093	6.220790536	0.012625873	0.118794462	Mex3d	protein_coding	mex3 RNA binding family member D
ENSMUSG00000045538	-0.466696213	3.037438159	6.217442163	0.012649774	0.118836714	Ddx28	protein_coding	DEAD box helicase 28
ENSMUSG00000027822	0.295338495	3.793774444	6.217209839	0.012651434	0.118836714	Slc33a1	protein_coding	solute carrier family 33 (acetyl-CoA transporter), member 1
ENSMUSG00000112640	0.595201926	1.098461256	6.217201101	0.012651496	0.118836714	Gm32687	protein_coding	predicted gene, 32687
ENSMUSG00000118252	0.301550586	5.564988239	6.214691135	0.012669445	0.11893909	Gm5521	processed_pseudogene	predicted gene 5521
ENSMUSG00000062380	-0.351517569	7.883722787	6.209306413	0.012708041	0.119235069	Tubb3	protein_coding	tubulin, beta 3 class III
ENSMUSG00000084349	-0.36886866	7.971253954	6.207960881	0.012717704	0.119259406	Rpl3-ps1	processed_pseudogene	ribosomal protein L3, pseudogene 1
ENSMUSG00000028578	0.409182385	3.820480954	6.206687073	0.012726859	0.119278953	Caap1	protein_coding	caspase activity and apoptosis inhibitor 1
ENSMUSG00000026274	0.614396437	0.540853012	6.205004874	0.01273896	0.119289847	Pask	protein_coding	PAS domain containing serine/threonine kinase
ENSMUSG00000042599	0.388144638	5.954923983	6.204559725	0.012742164	0.119289847	Kdm7a	protein_coding	lysine (K)-specific demethylase 7A
ENSMUSG00000029036	0.370336222	2.608298806	6.200164425	0.012773845	0.11952011	Atad3a	protein_coding	ATPase family, AAA domain containing 3A
ENSMUSG00000002031	-0.271806975	4.867746256	6.199065877	0.012781775	0.119528021	Ift46	protein_coding	intraflagellar transport 46
ENSMUSG00000058486	-0.364817206	3.6466216	6.195495683	0.012807585	0.119644225	Wdr91	protein_coding	WD repeat domain 91
ENSMUSG00000042079	0.27544333	6.449768799	6.195384994	0.012808386	0.119644225	Hnrnpf	protein_coding	heterogeneous nuclear ribonucleoprotein F
ENSMUSG00000034951	-0.294205743	6.826567722	6.193503935	0.012822007	0.119705176	Cog7	protein_coding	component of oligomeric golgi complex 7
ENSMUSG00000081358	-1.071034683	-0.508444986	6.190678441	0.012842494	0.119773893	Gm14746	processed_pseudogene	predicted gene 14746
ENSMUSG00000058291	0.355038821	5.137671547	6.19053065	0.012843567	0.119773893	Zfp68	protein_coding	zinc finger protein 68
ENSMUSG00000023973	-0.310817761	6.569072077	6.177993127	0.012934891	0.120558897	Cnpy3	protein_coding	canopy FGF signaling regulator 3
ENSMUSG00000042763	-0.271809338	5.207504566	6.171086983	0.01298548	0.12078319	Maneal	protein_coding	mannosidase, endo-alpha-like
ENSMUSG00000025521	-0.419980326	3.942353881	6.170666515	0.012988567	0.12078319	Tmem192	protein_coding	transmembrane protein 192
ENSMUSG00000020605	-0.317212987	2.453560393	6.170267774	0.012991494	0.12078319	Hs1bp3	protein_coding	HCLS1 binding protein 3
ENSMUSG00000078517	-0.292495917	5.394602803	6.169885451	0.012994302	0.12078319	Emc1	protein_coding	ER membrane protein complex subunit 1
ENSMUSG00000024014	0.600423464	1.664326482	6.169086651	0.013000171	0.12078319	Pim1	protein_coding	proviral integration site 1
ENSMUSG00000005087	-0.48437149	0.651661021	6.168849584	0.013001913	0.12078319	Cd44	protein_coding	CD44 antigen
ENSMUSG00000037221	-0.520381867	3.071289842	6.167077365	0.013014945	0.120837709	Mospd3	protein_coding	motile sperm domain containing 3
ENSMUSG00000028344	0.392443293	2.518542928	6.164066024	0.013037119	0.120977005	Invs	protein_coding	inversin
ENSMUSG00000094683	0.395288371	2.860694942	6.155336758	0.013101617	0.121461433	Ap3m1-ps	processed_pseudogene	adaptor-related protein complex 3, mu 1 subunit, pseudogene
ENSMUSG00000112546	-0.742540591	2.468898067	6.154351075	0.01310892	0.121461433	Gm6992	processed_pseudogene	predicted gene 6992
ENSMUSG00000074517	-1.152531701	-0.28896422	6.154080911	0.013110923	0.121461433	Gm10710	lncRNA	predicted gene 10710
ENSMUSG00000081845	-0.404112633	3.848974268	6.151356422	0.013131135	0.121581916	Prkaca-ps1	processed_pseudogene	protein kinase, cAMP dependent, catalytic, alpha pseudogene 1
ENSMUSG00000003813	-0.287265442	5.798444867	6.144321996	0.01318347	0.121999529	Rad23a	protein_coding	RAD23 homolog A, nucleotide excision repair protein
ENSMUSG00000074283	0.448190357	2.715949878	6.14059177	0.013211309	0.122190125	Zfp109	protein_coding	zinc finger protein 109
ENSMUSG00000020747	-0.342148876	5.347502583	6.139316091	0.013220844	0.122211306	Tmem94	protein_coding	transmembrane protein 94
ENSMUSG00000113529	0.801898024	0.046032358	6.137711444	0.013232847	0.122255273	Gm47484	lncRNA	predicted gene, 47484
ENSMUSG00000026754	0.461262025	4.963454974	6.13585282	0.013246764	0.122313676	Golga1	protein_coding	golgi autoantigen, golgin subfamily a, 1
ENSMUSG00000039176	0.378179384	5.28814938	6.134919328	0.013253759	0.122313676	Polg	protein_coding	polymerase (DNA directed), gamma
ENSMUSG00000030600	-0.665078421	4.811744295	6.133964384	0.01326092	0.122313676	Lrfn1	protein_coding	leucine rich repeat and fibronectin type III domain containing 1
ENSMUSG00000056666	-0.380005978	2.822136012	6.130475378	0.013287114	0.122488313	Retsat	protein_coding	retinol saturase (all trans retinol 13,14 reductase)
ENSMUSG00000090256	0.615177487	0.846743341	6.129152273	0.013297061	0.122513067	Alms1-ps1	unprocessed_pseudogene	ALMS1, centrosome and basal body associated, pseudogene 1
ENSMUSG00000044950	0.329130615	4.789912026	6.127692753	0.013308043	0.122536209	Pwwp2a	protein_coding	PWWP domain containing 2A
ENSMUSG00000095403	0.748488454	2.477847341	6.126723891	0.013315338	0.122536209	Gm21092	unprocessed_pseudogene	predicted gene, 21092
ENSMUSG00000094708	-0.404239672	4.950075261	6.125429777	0.013325089	0.122536209	Gm10359	processed_pseudogene	predicted gene 10359
ENSMUSG00000039347	-0.364411811	7.294970457	6.124207253	0.013334307	0.122536209	Atp6v0e2	protein_coding	ATPase, H+ transporting, lysosomal V0 subunit E2
ENSMUSG00000050211	-0.697529799	1.640930555	6.122643973	0.013346104	0.122536209	Pla2g4e	protein_coding	phospholipase A2, group IVE
ENSMUSG00000061833	-0.469470315	2.940769446	6.122002178	0.01335095	0.122536209	Gm6311	processed_pseudogene	predicted gene 6311
ENSMUSG00000003123	-0.491526295	2.511403726	6.121857541	0.013352042	0.122536209	Lipe	protein_coding	lipase, hormone sensitive
ENSMUSG00000022037	-0.488776134	9.2542005	6.120279573	0.013363966	0.122536209	Clu	protein_coding	clusterin
ENSMUSG00000064281	-0.480467151	3.641697334	6.120112032	0.013365233	0.122536209	Rpl19-ps1	processed_pseudogene	ribosomal protein L19, pseudogene 1
ENSMUSG00000110206	0.726700297	-0.029219653	6.118439973	0.013377881	0.122536209	Flt3l	protein_coding	FMS-like tyrosine kinase 3 ligand
ENSMUSG00000051390	-0.337894443	4.626121678	6.118229754	0.013379472	0.122536209	Zbtb22	protein_coding	zinc finger and BTB domain containing 22
ENSMUSG00000029433	0.526341618	1.494054866	6.113173313	0.013417801	0.122730552	Diablo	protein_coding	diablo, IAP-binding mitochondrial protein
ENSMUSG00000053395	-0.391692342	4.801256776	6.11260349	0.013422127	0.122730552	Cacng8	protein_coding	calcium channel, voltage-dependent, gamma subunit 8
ENSMUSG00000068391	-0.376584912	4.644091956	6.110779379	0.013435987	0.122730552	Chrac1	protein_coding	chromatin accessibility complex 1
ENSMUSG00000103477	0.592839151	1.522248843	6.110730277	0.01343636	0.122730552	5930409G06Rik	TEC	RIKEN cDNA 5930409G06 gene
ENSMUSG00000032294	-0.33555157	8.535666462	6.110433896	0.013438613	0.122730552	Pkm	protein_coding	pyruvate kinase, muscle
ENSMUSG00000022175	-0.416196682	3.428683749	6.109680553	0.013444343	0.122730552	Lrp10	protein_coding	low-density lipoprotein receptor-related protein 10
ENSMUSG00000082264	0.352633867	4.8089146	6.105451313	0.013476553	0.122958059	Gm12799	processed_pseudogene	predicted gene 12799
ENSMUSG00000035713	-0.558352363	4.140439823	6.104332792	0.013485085	0.122969398	Usp35	protein_coding	ubiquitin specific peptidase 35
ENSMUSG00000021900	-0.485327585	2.140471538	6.101883927	0.013503785	0.123067518	Btd	protein_coding	biotinidase
ENSMUSG00000035606	0.59974195	0.357161674	6.100456694	0.013514695	0.123067518	Ky	protein_coding	kyphoscoliosis peptidase
ENSMUSG00000037742	-0.346380115	9.327245217	6.100059857	0.01351773	0.123067518	Eef1a1	protein_coding	eukaryotic translation elongation factor 1 alpha 1
ENSMUSG00000018677	-0.464453162	5.411247307	6.088685229	0.013605029	0.123776259	Slc25a39	protein_coding	solute carrier family 25, member 39
ENSMUSG00000094685	0.347947593	3.443025087	6.088006996	0.013610253	0.123776259	Gm5900	processed_pseudogene	predicted pseudogene 5900
ENSMUSG00000049038	0.342043043	2.776515306	6.086372016	0.013622853	0.123784409	Mterf2	protein_coding	mitochondrial transcription termination factor 2
ENSMUSG00000108601	-0.580978361	2.288309831	6.085986815	0.013625824	0.123784409	Gm44645	TEC	predicted gene 44645
ENSMUSG00000103735	-0.686929526	0.316171148	6.084751505	0.013635354	0.123804322	Gm38317	processed_pseudogene	predicted gene, 38317
ENSMUSG00000025036	0.623280385	0.541589078	6.08255649	0.013652306	0.123862555	Sfxn2	protein_coding	sideroflexin 2
ENSMUSG00000031357	0.265676712	5.364867497	6.082020047	0.013656452	0.123862555	Syap1	protein_coding	synapse associated protein 1
ENSMUSG00000063801	-0.284521731	5.357682245	6.078729262	0.013681915	0.123969277	Ap3s2	protein_coding	adaptor-related protein complex 3, sigma 2 subunit
ENSMUSG00000108591	-0.354459029	3.145046925	6.078600069	0.013682916	0.123969277	Particl	TEC	promoter of Mat2a antisense radiation induced circulating long non-coding RNA
ENSMUSG00000095098	-0.467321898	6.637368704	6.074989095	0.013710915	0.12415627	Ccdc85b	protein_coding	coiled-coil domain containing 85B
ENSMUSG00000075478	-0.38619272	5.444076721	6.072689911	0.013728773	0.12419754	Slitrk1	protein_coding	SLIT and NTRK-like family, member 1
ENSMUSG00000084129	-0.392346095	4.378791553	6.072506765	0.013730196	0.12419754	Hmgb1-ps1	processed_pseudogene	high mobility group box 1, pseudogene 1
ENSMUSG00000086774	-1.066996176	-0.666278911	6.07099254	0.013741972	0.124237441	Gm11915	lncRNA	predicted gene 11915
ENSMUSG00000087159	1.134049462	-0.489476278	6.069930422	0.013750238	0.124245587	Gm15246	lncRNA	predicted gene 15246
ENSMUSG00000038034	-0.500011715	7.493796157	6.063525757	0.01380019	0.124630196	Igsf8	protein_coding	immunoglobulin superfamily, member 8
ENSMUSG00000057666	-0.387087474	5.12972533	6.061147492	0.013818787	0.12473137	Gapdh	protein_coding	glyceraldehyde-3-phosphate dehydrogenase
ENSMUSG00000110080	0.383261877	3.655169549	6.058248387	0.013841491	0.12486949	Gm6145	lncRNA	predicted gene 6145
ENSMUSG00000014418	0.46123882	3.584246354	6.055723388	0.013861296	0.124953362	Hps5	protein_coding	HPS5, biogenesis of lysosomal organelles complex 2 subunit 2
ENSMUSG00000033845	-0.343180077	5.397558567	6.054227825	0.013873041	0.124953362	Mrpl15	protein_coding	mitochondrial ribosomal protein L15
ENSMUSG00000112850	-0.667374411	2.126801001	6.053304089	0.0138803	0.124953362	Gm9176	processed_pseudogene	predicted gene 9176
ENSMUSG00000029202	0.448851285	5.756442156	6.053289436	0.013880415	0.124953362	Pds5a	protein_coding	PDS5 cohesin associated factor A
ENSMUSG00000032570	0.284270567	7.199340819	6.050655308	0.013901137	0.125073162	Atp2c1	protein_coding	ATPase, Ca++-sequestering
ENSMUSG00000002103	-0.294809591	6.05330358	6.045149702	0.013944551	0.125396892	Acp2	protein_coding	acid phosphatase 2, lysosomal
ENSMUSG00000026698	0.320521408	2.983118808	6.043970686	0.013953866	0.125413807	Pigc	protein_coding	phosphatidylinositol glycan anchor biosynthesis, class C
ENSMUSG00000020733	-0.270959234	6.357679403	6.033964287	0.014033182	0.126059521	Slc9a3r1	protein_coding	solute carrier family 9 (sodium/hydrogen exchanger), member 3 regulator 1
ENSMUSG00000049047	0.255205348	6.234005269	6.026740567	0.014090729	0.126441324	Armcx3	protein_coding	armadillo repeat containing, X-linked 3
ENSMUSG00000029614	-0.254414278	6.308620819	6.026610359	0.014091769	0.126441324	Rpl6	protein_coding	ribosomal protein L6
ENSMUSG00000071644	-0.355144965	4.223436891	6.025808765	0.01409817	0.126441324	Eef1g	protein_coding	eukaryotic translation elongation factor 1 gamma
ENSMUSG00000104033	0.948065533	-0.304420813	6.023628541	0.014115596	0.126530342	Gm37773	TEC	predicted gene, 37773
ENSMUSG00000038014	0.27101995	7.017108376	6.022395437	0.014125461	0.126551532	Fam120a	protein_coding	family with sequence similarity 120, member A
ENSMUSG00000024660	-0.296305767	6.731710641	6.019115433	0.014151738	0.126613969	Incenp	protein_coding	inner centromere protein
ENSMUSG00000095937	-0.405222238	5.058081635	6.018970962	0.014152897	0.126613969	Gm12671	processed_pseudogene	predicted gene 12671
ENSMUSG00000030786	-0.393140498	4.581216776	6.018715375	0.014154946	0.126613969	Itgam	protein_coding	integrin alpha M
ENSMUSG00000050063	-1.023634429	2.020588229	6.015414188	0.01418145	0.126783813	Klk6	protein_coding	kallikrein related-peptidase 6
ENSMUSG00000026289	0.309948797	4.823154764	6.010166452	0.014223686	0.127094056	Atg16l1	protein_coding	autophagy related 16-like 1 (S. cerevisiae)
ENSMUSG00000027263	0.472313475	3.199712914	6.005563052	0.014260842	0.127358609	Tubgcp4	protein_coding	tubulin, gamma complex associated protein 4
ENSMUSG00000110656	-0.541038605	0.996161978	6.003926091	0.014274079	0.127409375	Gm20735	lncRNA	predicted gene, 20735
ENSMUSG00000018395	-0.34148961	8.848243701	6.00153476	0.014293439	0.127514711	Kif3a	protein_coding	kinesin family member 3A
ENSMUSG00000022185	0.266207478	8.310688694	6.000585828	0.014301129	0.12751588	Acin1	protein_coding	apoptotic chromatin condensation inducer 1
ENSMUSG00000026656	-0.371479811	3.301902781	5.995410761	0.014343141	0.127777716	Fcgr2b	protein_coding	Fc receptor, IgG, low affinity IIb
ENSMUSG00000018927	-0.623338941	1.01418989	5.995103079	0.014345643	0.127777716	Ccl6	protein_coding	chemokine (C-C motif) ligand 6
ENSMUSG00000019774	0.385981827	3.78001181	5.993404556	0.014359462	0.12783331	Mtrf1l	protein_coding	mitochondrial translational release factor 1-like
ENSMUSG00000016349	-0.408580508	10.27164711	5.992301431	0.014368444	0.127845809	Eef1a2	protein_coding	eukaryotic translation elongation factor 1 alpha 2
ENSMUSG00000020456	-0.270672926	7.454054836	5.981172926	0.014459383	0.128587133	Ogdh	protein_coding	oxoglutarate (alpha-ketoglutarate) dehydrogenase (lipoamide)
ENSMUSG00000030235	0.459302931	5.09484893	5.979724808	0.01447126	0.128624951	Slco1c1	protein_coding	solute carrier organic anion transporter family, member 1c1
ENSMUSG00000020427	0.371508658	3.398686301	5.978767888	0.014479114	0.128626989	Igfbp3	protein_coding	insulin-like growth factor binding protein 3
ENSMUSG00000059475	0.330894369	4.434360293	5.977535484	0.014489235	0.128649158	Zfp426	protein_coding	zinc finger protein 426
ENSMUSG00000024645	0.432418976	2.550936465	5.972136972	0.014533658	0.1289757	Timm21	protein_coding	translocase of inner mitochondrial membrane 21
ENSMUSG00000035863	-0.266349327	8.077445763	5.970165178	0.014549918	0.129020072	Palm	protein_coding	paralemmin
ENSMUSG00000110469	-0.500108523	3.476089938	5.969676134	0.014553954	0.129020072	Gm10358	protein_coding	predicted gene 10358
ENSMUSG00000037593	1.027511495	0.93545789	5.967598028	0.014571116	0.129050746	Rskr	protein_coding	ribosomal protein S6 kinase related
ENSMUSG00000078868	0.699427614	0.511012413	5.967404709	0.014572713	0.129050746	Gm14412	protein_coding	predicted gene 14412
ENSMUSG00000029136	-0.547260118	0.019361355	5.959157634	0.014641035	0.129587752	Rbks	protein_coding	ribokinase
ENSMUSG00000022359	0.453401718	2.4202522	5.954426852	0.014680375	0.129867815	Wdyhv1	protein_coding	WDYHV motif containing 1
ENSMUSG00000042178	-0.447259168	3.074586581	5.952412846	0.014697156	0.129948123	Armc5	protein_coding	armadillo repeat containing 5
ENSMUSG00000057551	0.322466172	3.865562823	5.949495371	0.0147215	0.130095182	Zfp317	protein_coding	zinc finger protein 317
ENSMUSG00000117875	-0.412060315	6.329684868	5.941642134	0.014787235	0.130607673	Gm6789	processed_pseudogene	predicted gene 6789
ENSMUSG00000052407	0.631418094	1.410046647	5.939730562	0.014803282	0.130628056	Ccdc171	protein_coding	coiled-coil domain containing 171
ENSMUSG00000018740	-0.540356628	1.636766523	5.939522489	0.014805029	0.130628056	Slc25a35	protein_coding	solute carrier family 25, member 35
ENSMUSG00000090877	0.658596255	4.030463389	5.937022926	0.014826041	0.130745067	Hspa1b	protein_coding	heat shock protein 1B
ENSMUSG00000071398	-0.80119296	-0.31252316	5.932404954	0.014864942	0.130961571	2410004P03Rik	protein_coding	RIKEN cDNA 2410004P03 gene
ENSMUSG00000021993	-0.309679431	4.609405582	5.932265512	0.014866118	0.130961571	Mipep	protein_coding	mitochondrial intermediate peptidase
ENSMUSG00000035293	0.46755648	2.74881835	5.929410604	0.014890221	0.131105445	G2e3	protein_coding	G2/M-phase specific E3 ubiquitin ligase
ENSMUSG00000026305	0.408254406	6.410812624	5.922407341	0.014949519	0.131558887	Lrrfip1	protein_coding	leucine rich repeat (in FLII) interacting protein 1
ENSMUSG00000114951	0.597079404	2.593677196	5.918048337	0.01498655	0.131816007	Gm20784	processed_pseudogene	predicted gene, 20784
ENSMUSG00000018604	0.764253751	1.5077217	5.913989748	0.015021114	0.132001016	Tbx3	protein_coding	T-box 3
ENSMUSG00000032872	0.310680347	3.206842269	5.913208704	0.015027775	0.132001016	Cyb5r4	protein_coding	cytochrome b5 reductase 4
ENSMUSG00000038178	-0.277177597	6.120959911	5.912823874	0.015031058	0.132001016	Slc43a2	protein_coding	solute carrier family 43, member 2
ENSMUSG00000002679	0.292878568	4.128169802	5.909847552	0.015056475	0.132155426	Med6	protein_coding	mediator complex subunit 6
ENSMUSG00000031918	0.297055257	4.393124225	5.898535864	0.015153476	0.132894639	Mtmr2	protein_coding	myotubularin related protein 2
ENSMUSG00000014959	-0.293272295	6.299334395	5.898190462	0.015156448	0.132894639	Gorasp2	protein_coding	golgi reassembly stacking protein 2
ENSMUSG00000071691	0.626404705	0.162837052	5.89369148	0.015195215	0.133165342	Gm960	protein_coding	predicted gene 960
ENSMUSG00000065979	-0.291259713	5.065916908	5.888898345	0.015236629	0.133458949	Cpped1	protein_coding	calcineurin-like phosphoesterase domain containing 1
ENSMUSG00000026811	-0.432286105	6.205823161	5.887674705	0.01524722	0.133482412	St6galnac6	protein_coding	ST6 (alpha-N-acetyl-neuraminyl-2,3-beta-galactosyl-1,3)-N-acetylgalactosaminide alpha-2,6-sialyltransferase 6
ENSMUSG00000031409	-0.301433488	8.482138505	5.885266645	0.015268085	0.133595748	Tceal6	protein_coding	transcription elongation factor A (SII)-like 6
ENSMUSG00000069862	-0.588765654	3.786465169	5.883358123	0.015284643	0.133652391	Rps12-ps9	processed_pseudogene	ribosomal protein S12, pseudogene 9
ENSMUSG00000064193	-0.307929618	7.583406456	5.882694582	0.015290404	0.133652391	Gm4735	processed_pseudogene	predicted gene 4735
ENSMUSG00000038429	-0.314489954	7.057121999	5.876905369	0.015340762	0.134023123	Usp5	protein_coding	ubiquitin specific peptidase 5 (isopeptidase T)
ENSMUSG00000025241	0.563341156	5.333564478	5.874528203	0.015361489	0.134069787	Fyco1	protein_coding	FYVE and coiled-coil domain containing 1
ENSMUSG00000044916	0.745700456	-0.127145729	5.874469925	0.015361998	0.134069787	1700029I15Rik	protein_coding	RIKEN cDNA 1700029I15 gene
ENSMUSG00000039278	-0.63098541	7.984379384	5.871566417	0.015387354	0.134221648	Pcsk1n	protein_coding	proprotein convertase subtilisin/kexin type 1 inhibitor
ENSMUSG00000047369	0.656280548	-0.218317627	5.858101554	0.015505509	0.135127356	Dnah14	protein_coding	dynein, axonemal, heavy chain 14
ENSMUSG00000039917	-0.346546675	5.240258717	5.857909014	0.015507206	0.135127356	Rhbdd2	protein_coding	rhomboid domain containing 2
ENSMUSG00000043448	-0.559428327	3.488286364	5.855312695	0.015530099	0.135248677	Gjc2	protein_coding	gap junction protein, gamma 2
ENSMUSG00000051671	0.387252535	2.886945657	5.854512313	0.015537163	0.135248677	Coa6	protein_coding	cytochrome c oxidase assembly factor 6
ENSMUSG00000031360	0.417261317	4.451547786	5.852924124	0.01555119	0.135300969	Ctps2	protein_coding	cytidine 5'-triphosphate synthase 2
ENSMUSG00000102070	-0.443874659	11.40967504	5.848667466	0.015588851	0.135558718	Gm28661	unprocessed_pseudogene	predicted gene 28661
ENSMUSG00000040747	-0.433579209	2.718297096	5.843004154	0.015639103	0.135914883	Cd53	protein_coding	CD53 antigen
ENSMUSG00000032254	0.697022822	0.826878067	5.842237063	0.015645922	0.135914883	Kif23	protein_coding	kinesin family member 23
ENSMUSG00000083372	0.476084727	1.174879623	5.839705727	0.015668447	0.135985174	Gm11235	processed_pseudogene	predicted gene 11235
ENSMUSG00000032593	0.591234401	-0.195981314	5.839516177	0.015670135	0.135985174	Amigo3	protein_coding	adhesion molecule with Ig like domain 3
ENSMUSG00000110617	-0.254983111	5.027953944	5.837564646	0.015687525	0.136021105	Gm5910	processed_pseudogene	predicted gene 5910
ENSMUSG00000004730	-0.533664523	1.831406887	5.83670857	0.01569516	0.136021105	Adgre1	protein_coding	adhesion G protein-coupled receptor E1
ENSMUSG00000032754	-0.491821631	1.447756442	5.836338256	0.015698464	0.136021105	Slc8b1	protein_coding	solute carrier family 8 (sodium/lithium/calcium exchanger), member B1
ENSMUSG00000025353	0.505866279	0.048439823	5.833838358	0.015720786	0.136144592	Ormdl2	protein_coding	ORM1-like 2 (S. cerevisiae)
ENSMUSG00000000916	0.459414227	2.578973848	5.82876192	0.015766216	0.136450781	Nsun5	protein_coding	NOL1/NOP2/Sun domain family, member 5
ENSMUSG00000005069	0.369318404	4.967800028	5.828081037	0.015772319	0.136450781	Pex5	protein_coding	peroxisomal biogenesis factor 5
ENSMUSG00000020280	0.414792339	2.886815264	5.826018208	0.015790826	0.136540864	Pus10	protein_coding	pseudouridylate synthase 10
ENSMUSG00000026193	0.447615791	6.551703088	5.823944852	0.015809449	0.136631866	Fn1	protein_coding	fibronectin 1
ENSMUSG00000117458	-0.350201395	5.487020138	5.819517704	0.01584929	0.136906056	Gm6552	processed_pseudogene	predicted gene 6552
ENSMUSG00000024235	0.811614056	-0.143871782	5.817347646	0.015868857	0.13695187	Map3k8	protein_coding	mitogen-activated protein kinase kinase kinase 8
ENSMUSG00000082189	-0.30490798	3.890229071	5.815165112	0.015888562	0.13695187	Gm4784	processed_pseudogene	predicted gene 4784
ENSMUSG00000023905	0.622786897	0.641831037	5.814674668	0.015892993	0.13695187	Tnfrsf12a	protein_coding	tumor necrosis factor receptor superfamily, member 12a
ENSMUSG00000003378	-0.380224685	6.897396147	5.814499607	0.015894575	0.13695187	Grik5	protein_coding	glutamate receptor, ionotropic, kainate 5 (gamma 2)
ENSMUSG00000032425	0.251519016	4.583238795	5.813018325	0.015907968	0.13695187	Zfp949	protein_coding	zinc finger protein 949
ENSMUSG00000026768	0.708697076	1.683366802	5.812990175	0.015908223	0.13695187	Itga8	protein_coding	integrin alpha 8
ENSMUSG00000024647	0.611377804	4.432560897	5.812636682	0.015911421	0.13695187	Cbln2	protein_coding	cerebellin 2 precursor protein
ENSMUSG00000047658	-0.527170602	4.590594414	5.809585693	0.015939049	0.137077489	Gal3st3	protein_coding	galactose-3-O-sulfotransferase 3
ENSMUSG00000001783	-0.230558095	7.052402121	5.809230746	0.015942266	0.137077489	Rtcb	protein_coding	RNA 2',3'-cyclic phosphate and 5'-OH ligase
ENSMUSG00000022146	0.541141889	1.944166123	5.806799999	0.015964318	0.137121211	Osmr	protein_coding	oncostatin M receptor
ENSMUSG00000017764	-0.371547587	3.132024231	5.8054192	0.015976859	0.137121211	Zswim1	protein_coding	zinc finger SWIM-type containing 1
ENSMUSG00000106651	0.690592102	-0.291900187	5.805210615	0.015978754	0.137121211	Gm42608	TEC	predicted gene 42608
ENSMUSG00000018672	-0.44324437	2.328176489	5.805088481	0.015979864	0.137121211	Copz2	protein_coding	coatomer protein complex, subunit zeta 2
ENSMUSG00000069920	-0.591609762	0.947075093	5.80179207	0.016009849	0.137308669	B3gnt9	protein_coding	UDP-GlcNAc:betaGal beta-1,3-N-acetylglucosaminyltransferase 9
ENSMUSG00000064341	-0.47669747	12.84626522	5.799633377	0.016029517	0.137344252	mt-Nd1	protein_coding	mitochondrially encoded NADH dehydrogenase 1
ENSMUSG00000062110	-0.310299206	3.979864208	5.799549585	0.01603028	0.137344252	Scfd2	protein_coding	Sec1 family domain containing 2
ENSMUSG00000095042	-0.461470884	4.9563974	5.798453221	0.016040279	0.137360159	Gm12537	processed_pseudogene	predicted gene 12537
ENSMUSG00000044937	0.670738744	-0.153538254	5.796082844	0.016061919	0.137475686	Ttc41	protein_coding	tetratricopeptide repeat domain 41
ENSMUSG00000029016	-0.305337105	5.373172769	5.790056824	0.016117068	0.137877759	Clcn6	protein_coding	chloride channel, voltage-sensitive 6
ENSMUSG00000051851	-0.373728742	5.225285185	5.78472862	0.016165993	0.138226209	Rtl8c	protein_coding	retrotransposon Gag like 8C
ENSMUSG00000028601	0.655972579	1.649295991	5.780714956	0.016202949	0.138472014	Echdc2	protein_coding	enoyl Coenzyme A hydratase domain containing 2
ENSMUSG00000049299	-0.523146039	4.188817473	5.77861451	0.016222324	0.138549043	Trappc1	protein_coding	trafficking protein particle complex 1
ENSMUSG00000084915	0.525754347	0.525584086	5.777957599	0.016228388	0.138549043	C230037L18Rik	lncRNA	RIKEN cDNA C230037L18 gene
ENSMUSG00000064354	-0.443017672	11.40815427	5.773150352	0.016272837	0.138823275	mt-Co2	protein_coding	mitochondrially encoded cytochrome c oxidase II
ENSMUSG00000026893	0.412998405	3.131554135	5.77270438	0.016276967	0.138823275	Gca	protein_coding	grancalcin
ENSMUSG00000051146	-0.426590034	6.069679506	5.770264112	0.016299585	0.138945929	Camk2n2	protein_coding	calcium/calmodulin-dependent protein kinase II inhibitor 2
ENSMUSG00000003039	-0.319235734	6.673856581	5.768654135	0.016314524	0.139003043	Fam32a	protein_coding	family with sequence similarity 32, member A
ENSMUSG00000022040	-0.28173228	4.898073391	5.764081549	0.016357032	0.139294868	Ephx2	protein_coding	epoxide hydrolase 2, cytoplasmic
ENSMUSG00000035476	0.304398022	4.436687897	5.761660725	0.016379583	0.139416532	Tab3	protein_coding	TGF-beta activated kinase 1/MAP3K7 binding protein 3
ENSMUSG00000111108	0.503261872	0.161452592	5.76071031	0.016388445	0.13942162	Gm17795	processed_pseudogene	predicted gene, 17795
ENSMUSG00000029823	0.338690342	7.238958235	5.758925559	0.016405101	0.139430017	Luc7l2	protein_coding	LUC7-like 2 (S. cerevisiae)
ENSMUSG00000031072	0.279975981	4.168617899	5.758833288	0.016405962	0.139430017	LTO1	protein_coding	ABCE maturation factor
ENSMUSG00000071533	0.271774064	6.093362705	5.757540577	0.016418037	0.139462382	Pcnp	protein_coding	PEST proteolytic signal containing nuclear protein
ENSMUSG00000032580	0.294166715	7.677539187	5.754553426	0.016445975	0.139543708	Rbm5	protein_coding	RNA binding motif protein 5
ENSMUSG00000028188	0.485502495	1.080045679	5.753684068	0.016454116	0.139543708	Spata1	protein_coding	spermatogenesis associated 1
ENSMUSG00000005907	0.330613338	4.109962405	5.753549977	0.016455371	0.139543708	Pex1	protein_coding	peroxisomal biogenesis factor 1
ENSMUSG00000050121	-0.713482841	3.684142764	5.752981361	0.016460698	0.139543708	Opalin	protein_coding	oligodendrocytic myelin paranodal and inner loop protein
ENSMUSG00000064262	0.736087838	1.390717955	5.749404961	0.016494243	0.139725763	Gimap8	protein_coding	GTPase, IMAP family member 8
ENSMUSG00000056211	0.334016359	8.181983631	5.748926199	0.016498739	0.139725763	R3hdm1	protein_coding	R3H domain containing 1
ENSMUSG00000048538	-0.555706794	1.254215469	5.747294297	0.016514073	0.139785451	Gm9826	processed_pseudogene	predicted gene 9826
ENSMUSG00000110424	0.633392349	-0.346127038	5.745333235	0.016532519	0.139871411	1700012D14Rik	lncRNA	RIKEN cDNA 1700012D14 gene
ENSMUSG00000031853	-0.925865704	0.179809122	5.74091362	0.016574169	0.1401535	Map3k21	protein_coding	mitogen-activated protein kinase kinase kinase 21
ENSMUSG00000009092	0.903458625	-0.626712064	5.738327957	0.016598586	0.140289656	Derl3	protein_coding	Der1-like domain family, member 3
ENSMUSG00000084390	0.482614038	1.071407783	5.735236189	0.016627832	0.140392529	Gm15425	processed_pseudogene	predicted gene 15425
ENSMUSG00000026848	0.283618376	4.690388021	5.734142273	0.016638192	0.140392529	Tor1b	protein_coding	torsin family 1, member B
ENSMUSG00000030880	0.305021098	4.213489802	5.733128657	0.016647798	0.140392529	Polr3e	protein_coding	polymerase (RNA) III (DNA directed) polypeptide E
ENSMUSG00000067597	1.201981926	0.174324168	5.731800317	0.016660394	0.140392529	Dgat2l6	protein_coding	diacylglycerol O-acyltransferase 2-like 6
ENSMUSG00000095427	-0.531517086	2.718909321	5.730999898	0.01666799	0.140392529	Rps2-ps6	processed_pseudogene	ribosomal protein S2, pseudogene 6
[truncated: 14,835 more rows]
