# Supplementary material for: Repeated Clozapine Administration Causes Extensive Changes to the Expression of Coding and Non-coding RNAs, Including miR-124, in the Mouse Frontal Cortex
Source: Mol Neurobiol. 2025 Jul 21;62(12):15564–75. doi: 10.1007/s12035-025-05199-4 (PMC12559144; doi:10.1007/s12035-025-05199-4)
Supplement: Supplementary file 2 — Supplementary Table 2 (XLSX 14.7 KB) [file 12035_2025_5199_MOESM2_ESM.xlsx]

## Sheet: Sheet1
Analysis Type:	PANTHER Overrepresentation Test (Released 20240807)
Annotation Version and Release Date:	GO Ontology database DOI: 10.5281/zenodo.12173881 Released 2024-06-17
Analyzed List:	upload_1 (Mus musculus)
Reference List:	Mus musculus (all genes in database)
Test Type:	FISHER
Correction:	FDR
GO biological process complete	Mus musculus - REFLIST (21836)	observed (795)	expected	over/under	Fold Enrichment	raw P-value	FDR
sensory perception of chemical stimulus (GO:0007606)	1256	3	45.73	-	0.07	7.76e-17	1.19e-12
sensory perception of smell (GO:0007608)	1156	3	42.09	-	0.07	2.68e-15	2.06e-11
macromolecule metabolic process (GO:0043170)	5832	312	212.33	+	1.47	5.47e-15	2.8e-11
primary metabolic process (GO:0044238)	6893	353	250.96	+	1.41	1.29e-14	4.95e-11
sensory perception (GO:0007600)	1672	14	60.87	-	0.23	1.32e-13	4.06e-10
metabolic process (GO:0008152)	8059	391	293.41	+	1.33	6.71e-13	1.71e-09
nucleic acid metabolic process (GO:0090304)	2023	136	73.65	+	1.85	1.5e-12	3.28e-09
regulation of nucleobase-containing compound metabolic process (GO:0019219)	3742	214	136.24	+	1.57	2.42e-12	4.12e-09
RNA metabolic process (GO:0016070)	1454	107	52.94	+	2.02	2.41e-12	4.61e-09
mRNA metabolic process (GO:0016071)	587	58	21.37	+	2.71	5.75e-12	8.81e-09
nucleobase-containing compound metabolic process (GO:0006139)	2559	157	93.17	+	1.69	3.21e-11	4.47e-08
regulation of gene expression (GO:0010468)	4741	249	172.61	+	1.44	1.29e-10	1.42e-07
RNA biosynthetic process (GO:0032774)	1307	95	47.58	+	2	1.24e-10	1.46e-07
regulation of RNA metabolic process (GO:0051252)	3440	194	125.24	+	1.55	1.2e-10	1.53e-07
gene expression (GO:0010467)	2707	161	98.56	+	1.63	2.03e-10	1.94e-07
detection of chemical stimulus (GO:0009593)	614	0	22.35	-	< 0.01	1.95e-10	1.99e-07
regulation of macromolecule biosynthetic process (GO:0010556)	4868	253	177.23	+	1.43	2.56e-10	2.31e-07
mRNA processing (GO:0006397)	436	45	15.87	+	2.83	3.6e-10	3.06e-07
regulation of primary metabolic process (GO:0080090)	5571	281	202.83	+	1.39	4.21e-10	3.39e-07
nucleic acid biosynthetic process (GO:0141187)	1365	96	49.7	+	1.93	5.11e-10	3.91e-07
regulation of biosynthetic process (GO:0009889)	5069	260	184.55	+	1.41	5.91e-10	4.31e-07
detection of chemical stimulus involved in sensory perception (GO:0050907)	583	0	21.23	-	< 0.01	6.55e-10	4.36e-07
regulation of cellular biosynthetic process (GO:0031326)	4984	256	181.46	+	1.41	6.33e-10	4.41e-07
macromolecule biosynthetic process (GO:0009059)	3121	177	113.63	+	1.56	8.55e-10	5.24e-07
cellular component organization or biogenesis (GO:0071840)	5738	286	208.91	+	1.37	8.31e-10	5.3e-07
regulation of macromolecule metabolic process (GO:0060255)	6031	296	219.58	+	1.35	1.94e-09	1.15e-06
regulation of DNA-templated transcription (GO:0006355)	3162	177	115.12	+	1.54	2.06e-09	1.17e-06
regulation of RNA biosynthetic process (GO:2001141)	3173	177	115.52	+	1.53	2.96e-09	1.51e-06
regulation of transcription by RNA polymerase II (GO:0006357)	2455	145	89.38	+	1.62	2.92e-09	1.54e-06
biosynthetic process (GO:0009058)	4114	217	149.78	+	1.45	2.84e-09	1.55e-06
RNA splicing (GO:0008380)	357	38	13	+	2.92	3.66e-09	1.81e-06
G protein-coupled receptor signaling pathway (GO:0007186)	1916	28	69.76	-	0.4	4.4e-09	2.11e-06
cellular component organization (GO:0016043)	5525	274	201.15	+	1.36	5.15e-09	2.32e-06
cellular biosynthetic process (GO:0044249)	3644	196	132.67	+	1.48	5.13e-09	2.38e-06
nucleobase-containing compound biosynthetic process (GO:0034654)	1618	105	58.91	+	1.78	6.98e-09	3.05e-06
detection of chemical stimulus involved in sensory perception of smell (GO:0050911)	522	0	19	-	< 0.01	7.44e-09	3.17e-06
regulation of cellular metabolic process (GO:0031323)	5768	282	210	+	1.34	1.08e-08	4.48e-06
RNA processing (GO:0006396)	811	63	29.53	+	2.13	1.56e-08	6.27e-06
cellular metabolic process (GO:0044237)	5881	285	214.11	+	1.33	2.15e-08	8.44e-06
regulation of metabolic process (GO:0019222)	6551	311	238.51	+	1.3	2.45e-08	9.39e-06
nervous system process (GO:0050877)	2216	38	80.68	-	0.47	2.99e-08	1.12e-05
protein folding (GO:0006457)	169	22	6.15	+	3.58	2.34e-07	8.55e-05
detection of stimulus involved in sensory perception (GO:0050906)	675	4	24.58	-	0.16	3.47e-07	0.000124
cilium assembly (GO:0060271)	345	33	12.56	+	2.63	4.78e-07	0.000167
regulation of RNA splicing (GO:0043484)	192	22	6.99	+	3.15	2.11e-06	0.000718
RNA splicing, via transesterification reactions (GO:0000375)	226	24	8.23	+	2.92	2.86e-06	0.000914
detection of stimulus (GO:0051606)	771	7	28.07	-	0.25	2.95e-06	0.000922
RNA splicing, via transesterification reactions with bulged adenosine as nucleophile (GO:0000377)	226	24	8.23	+	2.92	2.86e-06	0.000934
mRNA splicing, via spliceosome (GO:0000398)	226	24	8.23	+	2.92	2.86e-06	0.000954
positive regulation of nucleobase-containing compound metabolic process (GO:0045935)	1941	109	70.67	+	1.54	4.43e-06	0.00136
cilium organization (GO:0044782)	383	33	13.94	+	2.37	5.36e-06	0.00161
protein-containing complex organization (GO:0043933)	1872	106	68.16	+	1.56	5.48e-06	0.00161
protein metabolic process (GO:0019538)	3604	180	131.21	+	1.37	5.58e-06	0.00161
cell projection assembly (GO:0030031)	458	37	16.67	+	2.22	6.39e-06	0.00181
cell projection organization (GO:0030030)	1297	79	47.22	+	1.67	7.74e-06	0.00216
positive regulation of transcription by RNA polymerase II (GO:0045944)	1265	77	46.06	+	1.67	9.01e-06	0.00246
organonitrogen compound metabolic process (GO:1901564)	4652	221	169.37	+	1.3	9.78e-06	0.00263
cellular component biogenesis (GO:0044085)	2620	137	95.39	+	1.44	1.04e-05	0.00275
protein-containing complex assembly (GO:0065003)	1166	72	42.45	+	1.7	1.2e-05	0.00311
cellular component assembly (GO:0022607)	2371	125	86.32	+	1.45	2.07e-05	0.00528
system process (GO:0003008)	2791	64	101.61	-	0.63	2.27e-05	0.00571
plasma membrane bounded cell projection assembly (GO:0120031)	445	35	16.2	+	2.16	2.75e-05	0.00679
organelle organization (GO:0006996)	3044	151	110.83	+	1.36	5.65e-05	0.0137
spliceosomal complex assembly (GO:0000245)	49	9	1.78	+	5.04	5.97e-05	0.0143
blood vessel development (GO:0001568)	577	41	21.01	+	1.95	6.09e-05	0.0143
tissue development (GO:0009888)	1861	100	67.75	+	1.48	7.46e-05	0.0173
positive regulation of RNA metabolic process (GO:0051254)	1727	94	62.88	+	1.5	9.51e-05	0.0217
skeletal muscle organ development (GO:0060538)	179	18	6.52	+	2.76	9.91e-05	0.0223
skeletal muscle tissue development (GO:0007519)	164	17	5.97	+	2.85	0.000106	0.0234
lipopolysaccharide-mediated signaling pathway (GO:0031663)	32	7	1.17	+	6.01	0.000125	0.0274
nucleobase-containing compound transport (GO:0015931)	200	19	7.28	+	2.61	0.000137	0.0296
vasculature development (GO:0001944)	607	41	22.1	+	1.86	0.000155	0.033
response to stress (GO:0006950)	3308	159	120.44	+	1.32	0.000185	0.0379
nucleic acid transport (GO:0050657)	140	15	5.1	+	2.94	0.000183	0.038
RNA transport (GO:0050658)	140	15	5.1	+	2.94	0.000183	0.0385
establishment of RNA localization (GO:0051236)	142	15	5.17	+	2.9	0.000215	0.0422
regulation of cellular response to stress (GO:0080135)	530	37	19.3	+	1.92	0.000218	0.0423
negative regulation of cellular process (GO:0048523)	4998	226	181.97	+	1.24	0.000213	0.0424
positive regulation of DNA-templated transcription (GO:0045893)	1595	86	58.07	+	1.48	0.000224	0.0429
cellular process (GO:0009987)	15353	605	558.97	+	1.08	0.000232	0.0438
macromolecule catabolic process (GO:0009057)	997	59	36.3	+	1.63	0.000252	0.0471
