# Supplementary material for: Repeated Clozapine Administration Causes Extensive Changes to the Expression of Coding and Non-coding RNAs, Including miR-124, in the Mouse Frontal Cortex
Source: Mol Neurobiol. 2025 Jul 21;62(12):15564–75. doi: 10.1007/s12035-025-05199-4 (PMC12559144; doi:10.1007/s12035-025-05199-4)
Supplement: Supplementary file 3 — Supplementary Table 3 (XLSX 446 KB) [file 12035_2025_5199_MOESM3_ESM.xlsx]

## Sheet: CLOZ4_DEXseq_batch
groupID	featureID	exonBaseMean	dispersion	stat	pvalue	padj	CLOZ4	SAL	log2fold_SAL_CLOZ4	genomicData.seqnames	genomicData.start	genomicData.end	genomicData.width	genomicData.strand	countData.CLOZ4-1Aligned.sortedByCoord.out.bam	countData.CLOZ4-2Aligned.sortedByCoord.out.bam	countData.CLOZ4-3Aligned.sortedByCoord.out.bam	countData.CLOZ4-4Aligned.sortedByCoord.out.bam	countData.CLOZ4-5Aligned.sortedByCoord.out.bam	countData.CLOZ4-6Aligned.sortedByCoord.out.bam	countData.SAL-1Aligned.sortedByCoord.out.bam	countData.SAL-2Aligned.sortedByCoord.out.bam	countData.SAL-4Aligned.sortedByCoord.out.bam	countData.SAL-7Aligned.sortedByCoord.out.bam	countData.SAL-9Aligned.sortedByCoord.out.bam	countData.SAL-12Aligned.sortedByCoord.out.bam
ENSMUSG00000062444.15	E006	18.1857	0.021515	78.8266	6.78079e-19	5.97001e-14	1.41662	1.0238	-1.39202	chr7	81463684	81463912	229	-	22	33	17	24	41	54	7	11	9	3	9	10
ENSMUSG00000019432.15	E023	6.09143	0.0179472	69.599	7.26728e-17	2.87586e-12	0.393589	1.15788	3.18164	chr17	35253473	35253676	204	+	0	4	4	1	4	0	12	7	7	10	6	17
ENSMUSG00000020591.11	E009	462.156	0.0276215	69.0094	9.79928e-17	2.87586e-12	2.78811	2.47677	-1.03669	chr12	16656871	16658364	1494	+	635	765	662	591	780	880	215	236	255	294	212	438
ENSMUSG00000007617.18	E027	870.209	0.0094828	66.0095	4.48754e-16	9.8774e-12	2.88608	2.98835	0.340127	chr13	93402307	93403681	1375	+	1210	916	1034	1141	1081	1076	682	507	596	719	934	1016
ENSMUSG00000032316.8	E033	24.6736	0.0106485	63.9153	1.29887e-15	2.28713e-11	1.2239	1.59196	1.27412	chr9	57765190	57765860	671	-	25	23	22	21	24	33	24	17	23	30	34	29
ENSMUSG00000020591.11	E013	167.262	0.029041	58.3387	2.2066e-14	3.23793e-10	2.09811	2.32978	0.774389	chr12	16659747	16660063	317	+	182	142	94	111	176	175	268	155	166	207	134	214
ENSMUSG00000115987.1	E004	138.438	0.0578876	56.9683	4.42886e-14	5.06001e-10	1.86894	2.18651	1.06515	chr15	76622109	76622350	242	-	50	55	41	44	72	72	373	195	160	186	161	164
ENSMUSG00000029247.17	E024	110.988	0.0116894	56.8947	4.59776e-14	5.06001e-10	2.10595	1.98911	-0.391671	chr5	76966842	76967313	472	+	106	132	91	114	181	118	142	78	94	94	104	120
ENSMUSG00000040907.15	E015	85.6763	0.0224961	54.7639	1.35914e-13	1.32959e-09	2.06529	1.80359	-0.879748	chr7	24992177	24994131	1955	-	86	141	69	76	161	129	112	45	68	67	42	88
ENSMUSG00000009079.16	E023	85.1149	0.0183638	54.3806	1.65187e-13	1.45435e-09	2.02264	1.77862	-0.821091	chr11	5080418	5080688	271	-	118	183	110	107	127	182	31	24	35	53	59	97
ENSMUSG00000020070.18	E023	570.764	0.0102751	51.9684	5.64013e-13	4.51431e-09	2.68618	2.82849	0.473573	chr10	63002946	63004439	1494	+	598	921	547	488	554	691	478	441	489	547	618	784
ENSMUSG00000040006.13	E014	21.35	0.0355285	50.2672	1.34171e-12	9.65629e-09	1.51104	0.995761	-1.8201	chr10	7791420	7792507	1088	-	30	37	32	27	42	68	16	8	4	3	6	9
ENSMUSG00000019986.17	E003	35.3725	0.0315989	50.0384	1.50764e-12	9.65629e-09	1.72172	1.22904	-1.69675	chr10	20952753	20953999	1247	+	39	86	58	47	65	92	13	8	15	12	9	27
ENSMUSG00000031134.16	E005	143.473	0.018386	49.9969	1.53987e-12	9.65629e-09	2.05477	2.26184	0.692721	chrX	57386362	57386915	554	-	115	264	71	94	123	198	147	115	127	156	142	264
ENSMUSG00000040006.13	E003	194.938	0.0196562	49.8672	1.64515e-12	9.65629e-09	2.22381	2.35631	0.442422	chr10	7767956	7768585	630	-	166	235	191	172	252	222	211	185	181	195	161	220
ENSMUSG00000031134.16	E001	373.964	0.0195774	49.5159	1.9677e-12	1.08276e-08	2.66236	2.4319	-0.767785	chrX	57383530	57384561	1032	-	282	1074	341	347	587	937	266	161	172	158	178	495
ENSMUSG00000059554.12	E009	22.0749	0.0275982	48.5567	3.20873e-12	1.6618e-08	1.41832	1.17711	-0.844465	chr10	18216784	18218392	1609	-	46	39	46	29	31	32	3	5	15	16	8	14
ENSMUSG00000020886.17	E041	225.38	0.0256878	48.1715	3.90519e-12	1.81014e-08	2.49576	2.18841	-1.02575	chr11	70031914	70037296	5383	+	307	296	296	216	378	399	162	114	167	167	161	204
ENSMUSG00000061755.10	E001	247.828	0.00312023	48.1709	3.90635e-12	1.81014e-08	2.46109	2.31373	-0.491544	chr5	41787538	41788949	1412	-	265	369	267	299	380	402	213	156	178	176	197	231
ENSMUSG00000003273.14	E010	6.39535	0.0487332	47.1726	6.50027e-12	2.86152e-08	1.04381	0.41217	-2.66786	chr7	45703062	45703134	73	+	21	8	9	8	11	20	0	1	2	4	1	0
ENSMUSG00000049550.17	E026	15.0179	0.0113968	46.4929	9.19522e-12	3.85512e-08	1.38776	0.885864	-1.80794	chr5	123613068	123615335	2268	-	20	35	19	25	27	40	3	3	3	5	6	17
ENSMUSG00000040459.11	E011	368.837	0.0115538	45.9295	1.22586e-11	4.90583e-08	2.4991	2.63784	0.462149	chr8	8683748	8683973	226	-	430	447	284	323	513	518	285	258	320	420	371	466
ENSMUSG00000026554.15	E028	28.1824	0.0175946	45.5286	1.50424e-11	5.75816e-08	1.62316	1.23229	-1.35072	chr1	172187461	172188581	1121	+	48	57	30	36	48	64	12	8	7	14	23	28
ENSMUSG00000014763.8	E006	66.0261	0.0158406	44.8901	2.08414e-11	7.49213e-08	1.9459	1.64036	-1.03193	chr17	15404398	15405754	1357	+	79	114	90	80	125	152	18	25	27	34	50	78
ENSMUSG00000041328.16	E009	16.4017	0.0340199	44.8498	2.12741e-11	7.49213e-08	1.37097	0.90609	-1.67277	chr7	92648926	92649031	106	-	16	38	30	32	40	25	9	5	2	2	5	11
ENSMUSG00000007617.18	E017	2525.4	0.0467397	44.7094	2.28559e-11	7.73963e-08	3.50059	3.12729	-1.24071	chr13	93356080	93360462	4383	+	4193	3390	4062	5058	5336	4527	985	514	534	712	1420	2306
ENSMUSG00000000759.14	E015	47.006	0.0393707	44.6186	2.39412e-11	7.80686e-08	1.75584	1.44401	-1.06319	chr8	12637983	12639525	1543	-	65	103	57	72	108	106	15	12	14	17	12	48
ENSMUSG00000022300.10	E002	11.7593	0.0207433	44.0737	3.16235e-11	9.94367e-08	0.845088	1.31588	1.71489	chr15	39118711	39118910	200	+	11	10	5	6	6	10	16	9	9	24	16	22
ENSMUSG00000042133.16	E034	50.5196	0.00406601	43.8991	3.45753e-11	1.04969e-07	1.60054	1.78521	0.626243	chr2	69743613	69743780	168	+	39	41	27	33	53	50	69	43	56	70	53	81
ENSMUSG00000060036.14	E017	11.5802	0.0209146	42.7247	6.30123e-11	1.84926e-07	1.3266	0.79923	-1.93164	chr15	80081212	80081614	403	-	15	22	10	19	22	28	9	8	0	3	6	10
ENSMUSG00000017428.16	E047	167.439	0.0952513	41.9402	9.41088e-11	2.67278e-07	1.73016	2.33207	2.01987	chr11	80473093	80473248	156	+	37	74	29	15	52	58	583	202	233	210	218	153
ENSMUSG00000053510.12	E006	10.8343	0.0193344	41.7937	1.01431e-10	2.79072e-07	1.26162	0.763425	-1.84676	chr4	109016786	109017626	841	+	20	28	10	15	26	22	2	2	1	2	7	13
ENSMUSG00000035953.14	E003	72.4065	0.0152599	40.9068	1.59665e-10	4.25983e-07	1.81051	1.91589	0.354951	chr14	50927217	50927865	649	-	89	86	54	48	76	92	88	49	56	117	70	69
ENSMUSG00000058407.12	E010	18.1283	0.0120545	40.5393	1.92703e-10	4.95661e-07	1.42021	1.04789	-1.31629	chr1	37994111	37995632	1522	-	36	31	26	23	26	40	13	6	4	8	9	15
ENSMUSG00000022194.15	E016	103.25	0.0179724	40.4958	1.97041e-10	4.95661e-07	2.1071	1.83379	-0.917895	chr14	54897558	54898016	459	+	135	209	152	129	188	202	61	34	68	55	23	85
ENSMUSG00000017210.14	E033	29.8604	0.0343827	40.297	2.18145e-10	5.33503e-07	1.58999	1.23667	-1.2223	chr11	98716526	98717708	1183	-	39	70	49	41	61	62	5	7	11	11	13	29
ENSMUSG00000030795.18	E014	57.2392	0.0289478	39.8966	2.67775e-10	6.37181e-07	1.5987	1.91102	1.0565	chr7	127972554	127972770	217	+	53	75	18	33	51	65	57	40	53	88	80	105
ENSMUSG00000037608.16	E028	20.2327	0.0103422	39.8161	2.79036e-10	6.38631e-07	1.46212	1.10995	-1.23583	chr10	20332558	20333253	696	+	35	36	30	28	37	37	10	6	5	5	12	26
ENSMUSG00000067786.16	E012	37.8368	0.031627	39.7893	2.82892e-10	6.38631e-07	1.7149	1.39298	-1.10091	chr2	157561009	157561212	204	+	24	72	48	27	101	94	20	25	20	23	8	33
ENSMUSG00000070544.6	E031	1000.87	0.00417697	39.7047	2.95415e-10	6.5023e-07	3.03041	2.96642	-0.212771	chr2	160721452	160722764	1313	+	1070	1505	997	1110	1345	1581	904	543	728	862	798	1269
ENSMUSG00000009079.16	E022	220.85	0.0341422	39.0752	4.07784e-10	8.58719e-07	2.42145	2.20826	-0.711689	chr11	5079529	5079899	371	-	273	424	279	209	424	489	74	96	86	143	112	319
ENSMUSG00000029001.15	E008	17.6216	0.00892951	39.0664	4.09643e-10	8.58719e-07	1.37546	1.0617	-1.11111	chr4	148155498	148156145	648	-	37	32	24	20	29	33	4	8	12	13	6	10
ENSMUSG00000029169.11	E010	156.975	0.0324606	38.7046	4.93039e-10	1.0095e-06	2.29605	1.98061	-1.05574	chr5	52158665	52160229	1565	-	167	418	176	208	287	390	40	56	37	83	61	194
ENSMUSG00000029701.15	E020	4.83771	0.0253075	38.4032	5.75374e-10	1.15131e-06	0.892213	0.169521	-3.83248	chr6	29156680	29157067	388	-	4	11	8	15	14	11	0	0	0	0	1	1
ENSMUSG00000056342.16	E016	498.493	0.00585677	38.2772	6.13753e-10	1.20081e-06	2.64206	2.72464	0.274902	chr11	23363791	23364512	722	+	468	394	303	379	416	534	596	386	483	669	758	719
ENSMUSG00000071650.6	E035	430.986	0.0141588	38.1381	6.59088e-10	1.26148e-06	2.5819	2.68149	0.33163	chr19	8915625	8916672	1048	+	363	591	324	355	487	466	580	410	390	413	411	489
ENSMUSG00000025512.15	E020	23.3395	0.0238995	38.0172	7.01245e-10	1.31361e-06	1.52824	1.17719	-1.22204	chr7	141522702	141526431	3730	-	32	30	43	38	37	37	9	9	12	13	14	25
ENSMUSG00000017428.16	E009	1.47287	0.0721986	37.5974	8.69606e-10	1.59506e-06	0.702915	0.0515345	-5.00498	chr11	80429887	80429941	55	+	1	5	0	2	6	6	0	0	0	1	0	0
ENSMUSG00000005204.12	E013	53.6293	0.0431467	37.5521	8.90033e-10	1.59921e-06	1.89407	1.45437	-1.4937	chr11	69676622	69676947	326	-	67	121	73	71	92	146	14	13	11	26	18	72
ENSMUSG00000038619.12	E009	3078.57	0.00758355	37.2719	1.02754e-09	1.80935e-06	3.53572	3.43205	-0.34449	chr3	95628708	95631431	2724	+	3993	3264	3661	4336	4225	3927	2249	2214	2207	2547	2648	3112
ENSMUSG00000003273.14	E002	13.6803	0.0820442	37.1352	1.10215e-09	1.89753e-06	1.32108	0.795771	-1.92608	chr7	45700426	45700500	75	+	30	15	36	26	23	18	1	5	5	1	4	11
ENSMUSG00000004264.17	E010	12.9153	0.0353044	37.1026	1.12072e-09	1.89753e-06	1.2971	0.790069	-1.86488	chr6	124714169	124714775	607	+	20	42	21	17	19	27	3	5	4	5	2	7
ENSMUSG00000020070.18	E033	255.183	0.0130862	36.8317	1.28776e-09	2.13921e-06	2.45954	2.31593	-0.479039	chr10	63011844	63013955	2112	+	374	389	368	294	378	426	159	164	131	192	161	208
ENSMUSG00000004892.13	E021	12.9138	0.0121252	36.5988	1.45122e-09	2.36611e-06	1.3244	0.896911	-1.54565	chr3	87997745	87997855	111	-	17	21	19	14	26	25	2	10	9	6	7	10
ENSMUSG00000028414.17	E019	881.226	0.00143624	36.4638	1.5553e-09	2.48969e-06	2.96157	2.92078	-0.135675	chr4	53763272	53765785	2514	+	1100	1010	1016	1052	1270	1120	606	617	726	746	821	932
ENSMUSG00000021413.9	E042	158.61	0.0149506	36.1797	1.79934e-09	2.82891e-06	2.26973	2.07031	-0.667001	chr13	34904861	34905882	1022	+	175	331	209	177	285	336	93	65	71	83	93	161
ENSMUSG00000022338.8	E009	15.509	0.022503	36.0653	1.90814e-09	2.92641e-06	1.39329	0.964834	-1.52936	chr15	44428243	44429559	1317	+	27	36	20	16	32	30	4	1	5	8	11	19
ENSMUSG00000003814.8	E010	9.58346	0.0222957	36.0334	1.93967e-09	2.92641e-06	1.21896	0.713491	-1.89937	chr8	84845437	84845749	313	-	16	16	13	19	16	21	5	3	1	5	1	10
ENSMUSG00000028969.10	E001	83.7362	0.0186961	36.012	1.96106e-09	2.92641e-06	1.86764	1.98013	0.378209	chr5	24418241	24419375	1135	-	98	82	71	91	110	88	85	79	87	81	76	71
ENSMUSG00000067889.6	E004	12.2719	0.0325494	35.979	1.99458e-09	2.92681e-06	1.34261	0.814048	-1.92908	chr19	4721079	4721532	454	+	32	19	15	17	15	28	5	2	4	5	10	10
ENSMUSG00000027706.8	E014	484.181	0.00198488	35.8935	2.08404e-09	3.00795e-06	2.71519	2.65421	-0.202968	chr3	30820033	30821263	1231	+	519	607	434	548	608	661	467	352	371	477	453	546
ENSMUSG00000009079.16	E005	988.862	0.0381701	35.7906	2.19702e-09	3.11987e-06	2.85885	3.12224	0.875882	chr11	5070228	5070480	253	-	963	1232	458	668	1202	1283	976	682	918	1471	1073	1446
ENSMUSG00000096929.7	E017	130.697	0.0252673	35.7158	2.28303e-09	3.19055e-06	2.15096	1.97718	-0.582326	chr1	195033823	195036929	3107	+	213	224	151	158	222	381	52	41	29	56	71	152
ENSMUSG00000038619.12	E010	4511.06	0.00788217	35.5807	2.44698e-09	3.34983e-06	3.60598	3.69922	0.30983	chr3	95631432	95632102	671	+	5299	3737	3946	4946	5265	4364	4187	3984	4718	5480	4323	4594
ENSMUSG00000022629.17	E036	65.632	0.0295521	35.56	2.4731e-09	3.34983e-06	1.6468	1.92132	0.927459	chr15	90980795	90980998	204	-	66	29	30	39	45	51	73	51	65	137	132	71
ENSMUSG00000029623.14	E006	13.829	0.0360352	35.5074	2.54078e-09	3.38937e-06	1.38937	0.887781	-1.8062	chr5	145133175	145135064	1890	-	18	23	18	20	22	33	2	11	4	7	10	12
ENSMUSG00000031906.9	E011	50.6994	0.0190565	35.0121	3.27663e-09	4.30574e-06	1.51174	1.81274	1.02265	chr8	106337812	106337988	177	-	36	20	26	26	41	36	41	48	76	100	97	55
ENSMUSG00000058135.12	E003	19.747	0.0329447	34.5929	4.06395e-09	5.26181e-06	1.12662	1.42459	1.04653	chr3	108012391	108012626	236	-	18	13	8	8	21	10	35	20	27	25	25	23
ENSMUSG00000027067.16	E023	13.0319	0.015252	34.4559	4.36009e-09	5.56341e-06	1.28225	0.94983	-1.19868	chr2	85044319	85044448	130	+	18	26	18	15	23	24	9	6	6	6	7	11
ENSMUSG00000001248.15	E016	357.722	0.00653327	34.287	4.75551e-09	5.98128e-06	2.52761	2.47472	-0.176255	chr7	31134581	31135525	945	-	525	618	431	482	815	731	113	135	159	228	160	297
ENSMUSG00000021066.9	E009	56.475	0.0237947	33.9799	5.56832e-09	6.8872e-06	1.87267	1.58322	-0.980202	chr12	69932322	69934869	2548	+	116	81	74	64	92	105	27	27	12	46	29	62
ENSMUSG00000003273.14	E001	1678.29	0.0365362	33.9577	5.63223e-09	6.8872e-06	3.09333	3.34437	0.834449	chr7	45699843	45700339	497	+	1826	869	1176	1950	1858	1602	1333	1451	1850	2553	2066	1784
ENSMUSG00000002833.11	E015	7.22256	0.0159685	33.9078	5.77852e-09	6.96929e-06	1.12703	0.63253	-1.91361	chr17	56096277	56096820	544	+	10	13	9	10	12	18	3	2	7	3	2	5
ENSMUSG00000028809.16	E037	28.934	0.0547207	33.7911	6.13592e-09	7.30033e-06	1.64038	1.15616	-1.67954	chr4	135344670	135345195	526	-	30	46	45	51	61	80	3	6	7	15	13	29
ENSMUSG00000025982.13	E032	31.8681	0.0394013	33.5472	6.95572e-09	8.16537e-06	1.64985	1.22055	-1.48297	chr1	55015194	55015800	607	-	49	83	41	43	53	83	4	11	7	16	6	34
ENSMUSG00000021134.17	E025	84.4773	0.0447201	33.1816	8.39408e-09	9.72421e-06	1.99029	1.70669	-0.955899	chr12	80948129	80948504	376	+	118	185	96	110	173	245	38	12	26	32	19	87
ENSMUSG00000030122.12	E011	44.5498	0.0417034	33.1299	8.62012e-09	9.85638e-06	1.8378	1.45646	-1.29703	chr6	124915360	124915529	170	-	55	64	71	45	58	80	20	20	35	37	40	43
ENSMUSG00000007038.5	E007	38.5568	0.0272985	33.0756	8.86442e-09	1.00058e-05	1.7241	1.37347	-1.19968	chr17	34932829	34934002	1174	+	48	67	81	47	61	72	17	20	11	20	21	32
ENSMUSG00000026150.14	E014	8.6434	0.0190489	32.6406	1.10873e-08	1.23564e-05	0.763789	1.20953	1.66156	chr1	82731113	82731282	170	+	9	11	8	4	5	7	8	5	5	17	9	21
ENSMUSG00000007670.10	E001	47.1496	0.011122	32.5391	1.16821e-08	1.28566e-05	1.52168	1.77776	0.870476	chr17	57021051	57021403	353	-	52	37	19	21	27	44	73	54	52	53	54	82
ENSMUSG00000029169.11	E019	14.3664	0.021058	32.3781	1.26909e-08	1.37944e-05	1.04935	1.34472	1.04933	chr5	52169921	52170139	219	-	14	18	11	6	11	24	15	6	11	10	23	37
ENSMUSG00000022706.16	E009	18.0956	0.0268378	32.3339	1.2983e-08	1.39398e-05	1.08159	1.38933	1.08701	chr16	18876610	18876862	253	-	12	11	14	6	18	7	20	18	24	29	33	23
ENSMUSG00000020719.14	E007	107.096	0.0248966	32.0759	1.48267e-08	1.56139e-05	2.12997	1.86569	-0.886954	chr11	106782760	106783170	411	-	107	231	134	121	196	253	56	42	44	60	48	124
ENSMUSG00000026204.15	E019	37.5682	0.102048	32.0667	1.48969e-08	1.56139e-05	1.74554	1.2112	-1.84044	chr1	75257425	75257944	520	-	52	110	46	41	73	113	10	6	7	11	13	33
ENSMUSG00000030591.17	E009	9.86857	0.0193627	31.9263	1.60137e-08	1.6587e-05	1.21548	0.738372	-1.78528	chr7	29176841	29177065	225	-	19	23	13	15	14	19	3	5	1	10	2	5
ENSMUSG00000016503.18	E004	2.93422	0.0567484	31.8469	1.66818e-08	1.70464e-05	0.830866	0.12427	-4.12352	chr5	146950007	146950532	526	+	4	7	9	2	9	6	1	0	0	1	0	0
ENSMUSG00000020680.15	E018	22.033	0.0160258	31.828	1.68445e-08	1.70464e-05	1.46451	1.21309	-0.87597	chr11	83499073	83499182	110	+	32	33	24	25	40	52	6	13	11	16	11	25
ENSMUSG00000057649.6	E013	11.4826	0.0971823	31.763	1.74183e-08	1.74268e-05	1.28825	0.669357	-2.32727	chr13	73939152	73940236	1085	+	12	11	20	30	34	20	4	6	1	4	1	4
ENSMUSG00000045038.14	E022	13.5668	0.0203996	31.7342	1.76778e-08	1.74877e-05	0.852606	1.30304	1.64094	chr17	86630061	86630207	147	+	9	6	2	5	10	5	16	24	13	25	20	24
ENSMUSG00000031214.13	E026	27.7812	0.0496583	31.3221	2.1858e-08	2.13827e-05	1.5289	1.21163	-1.10207	chrX	98712471	98714106	1636	-	36	84	40	27	46	81	5	6	10	9	5	30
ENSMUSG00000021500.17	E018	20.9989	0.0289428	31.2389	2.28146e-08	2.20733e-05	1.50252	1.07702	-1.49358	chr13	55659170	55660716	1547	+	20	39	26	34	45	54	4	5	11	10	11	20
ENSMUSG00000035401.9	E037	3.91414	0.0223675	31.1732	2.35999e-08	2.24033e-05	0.894167	0.275624	-2.94747	chr7	98643057	98645166	2110	-	9	8	7	7	9	7	0	0	0	4	0	1
ENSMUSG00000019432.15	E018	135.637	0.0122283	31.1679	2.36646e-08	2.24033e-05	2.17445	2.0194	-0.519229	chr17	35249070	35249870	801	+	126	340	182	151	200	331	74	61	64	74	43	143
ENSMUSG00000057738.14	E040	2.56239	0.0350777	31.1027	2.44726e-08	2.29217e-05	0.814382	0.118786	-4.1337	chr2	30001884	30002230	347	+	3	9	4	3	7	8	0	0	0	0	0	2
ENSMUSG00000063511.11	E007	1944.7	0.0332014	31.051	2.51336e-08	2.3293e-05	3.17361	3.4045	0.767387	chr7	45376714	45377145	432	-	2052	2618	1243	1691	2831	2746	1658	1479	1778	2182	1687	2444
ENSMUSG00000061904.12	E004	9.77845	0.0790187	30.9464	2.65258e-08	2.43272e-05	0.695572	1.30777	2.28561	chr10	91116808	91117010	203	-	7	8	2	5	8	7	21	10	7	17	9	16
ENSMUSG00000026643.16	E004	20.7657	0.027262	30.9081	2.70545e-08	2.45563e-05	1.07435	1.52729	1.58814	chr2	3284281	3284406	126	+	14	16	16	8	15	13	33	17	15	43	33	26
ENSMUSG00000031166.13	E010	26.1484	0.0525606	30.4299	3.46152e-08	3.07841e-05	1.57218	1.15604	-1.44761	chrX	8128215	8128517	303	-	30	55	26	34	64	70	10	11	12	11	9	15
ENSMUSG00000039686.14	E015	52.0201	0.0490449	30.3454	3.61555e-08	3.18324e-05	1.8115	1.53768	-0.9296	chr2	30105569	30106799	1231	-	77	85	79	66	97	112	18	20	31	27	17	49
ENSMUSG00000016503.18	E003	26.4481	0.0256518	30.2652	3.76835e-08	3.28492e-05	1.3767	1.48156	0.361841	chr5	146948705	146948975	271	+	32	24	18	23	25	24	38	25	24	20	34	35
ENSMUSG00000018196.18	E037	537.507	0.0050134	30.1715	3.95473e-08	3.41359e-05	2.70072	2.7616	0.202637	chr1	143747310	143749401	2092	+	583	661	545	574	589	661	396	389	467	519	638	691
ENSMUSG00000029328.15	E005	11.2741	0.0117053	30.1322	4.0358e-08	3.42942e-05	1.26047	0.868433	-1.43072	chr5	100034985	100035425	441	-	13	24	14	14	21	21	9	6	3	7	2	13
ENSMUSG00000026872.18	E033	21.1003	0.0216015	30.1249	4.05097e-08	3.42942e-05	1.49989	1.11019	-1.36471	chr2	45095583	45097197	1615	-	18	48	26	28	45	45	9	12	5	15	5	22
ENSMUSG00000036427.5	E005	4.37897	0.0425454	30.0713	4.16456e-08	3.49201e-05	0.40695	0.973969	2.43901	chr7	34202407	34202547	141	-	6	0	1	0	3	3	5	5	9	6	3	11
ENSMUSG00000062444.15	E001	122.354	0.118429	30.0199	4.27626e-08	3.55184e-05	1.67979	2.33175	2.18952	chr7	81460399	81460632	234	-	57	88	31	34	87	64	323	226	142	110	118	98
ENSMUSG00000024571.15	E006	13.6427	0.0205255	29.9671	4.39434e-08	3.6158e-05	1.31201	0.922717	-1.40467	chr18	80210131	80210767	637	+	22	18	20	18	31	27	11	4	5	5	5	11
ENSMUSG00000044465.19	E016	126.731	0.0303546	29.8708	4.61828e-08	3.73655e-05	1.96411	2.19043	0.758238	chr7	105384121	105384374	254	-	140	102	57	47	82	126	121	107	129	163	271	220
ENSMUSG00000049299.14	E013	27.7588	0.0939063	29.8675	4.62596e-08	3.73655e-05	1.18573	1.58586	1.38857	chr11	69325558	69325793	236	+	14	14	7	12	17	23	94	35	32	18	17	34
ENSMUSG00000020315.18	E005	39.5032	0.00842318	29.792	4.80978e-08	3.8497e-05	1.75024	1.44071	-1.05564	chr11	30101656	30103247	1592	-	47	90	41	47	59	75	15	14	18	32	39	43
ENSMUSG00000007872.3	E004	3.81227	0.0347106	29.7051	5.03018e-08	3.97192e-05	0.912204	0.376083	-2.38006	chr4	136144377	136144716	340	+	5	8	5	4	12	9	1	0	1	2	0	5
ENSMUSG00000041966.18	E031	11.4263	0.0179831	29.6965	5.05271e-08	3.97192e-05	0.858114	1.27133	1.5086	chr2	71089934	71090278	345	+	8	11	3	6	9	7	10	10	13	21	11	33
ENSMUSG00000026142.15	E003	7.9533	0.0160981	29.4648	5.69404e-08	4.43646e-05	1.10809	0.696249	-1.57518	chr1	82316649	82319730	3082	+	10	17	7	17	16	16	1	1	6	3	6	5
ENSMUSG00000028648.13	E003	64.6142	0.0457784	29.3467	6.05195e-08	4.67396e-05	1.7342	1.86448	0.439785	chr4	123715864	123716081	218	-	53	79	22	38	65	60	107	42	52	125	51	100
ENSMUSG00000040022.14	E011	86.3696	0.0190701	29.2355	6.40925e-08	4.90687e-05	1.77966	2.02465	0.824294	chr19	59943510	59943654	145	-	86	60	35	50	48	67	94	97	96	135	122	152
ENSMUSG00000032067.6	E002	35.2456	0.0752541	29.1499	6.69906e-08	5.08453e-05	1.38937	1.72875	1.1603	chr9	50521618	50522193	576	-	35	30	17	29	68	40	39	24	32	39	41	45
ENSMUSG00000047547.14	E005	33.5674	0.0139117	29.0848	6.92772e-08	5.21314e-05	1.66779	1.37592	-1.00023	chr13	54596040	54597025	986	-	59	63	34	25	56	60	20	23	22	19	20	32
ENSMUSG00000029422.15	E028	145.806	0.0165751	29.0538	7.03957e-08	5.25241e-05	2.08682	2.23327	0.489896	chr5	123739492	123739670	179	-	120	195	64	91	140	197	136	98	140	248	171	225
ENSMUSG00000097451.11	E121	124.762	0.0250175	28.9656	7.36758e-08	5.45096e-05	2.16623	1.87627	-0.972661	chr12	109650239	109650662	424	+	257	173	152	187	243	310	26	36	52	78	36	94
ENSMUSG00000006307.16	E013	25.8153	0.0175891	28.8848	7.6813e-08	5.61078e-05	1.5698	1.24449	-1.12589	chr7	30573169	30573959	791	-	32	61	31	32	35	52	12	8	11	22	15	29
ENSMUSG00000026034.17	E028	78.328	0.015277	28.8727	7.72927e-08	5.61078e-05	1.9265	1.71857	-0.701401	chr1	58420399	58421082	684	-	108	153	105	80	189	226	12	16	16	39	30	89
ENSMUSG00000067786.16	E011	13.6209	0.0151998	28.8614	7.77478e-08	5.61078e-05	1.3151	0.936283	-1.36437	chr2	157560448	157560535	88	+	4	27	18	12	43	36	5	2	7	11	6	11
ENSMUSG00000044465.19	E001	1718.26	0.0224815	28.5922	8.93435e-08	6.38065e-05	3.30092	3.16931	-0.437443	chr7	105371211	105378609	7399	-	2139	2028	1767	1951	1940	2082	1259	1166	1317	1721	2254	1832
ENSMUSG00000020591.11	E005	39.7762	0.0146184	28.5809	8.98653e-08	6.38065e-05	1.52811	1.67776	0.509908	chr12	16653758	16654123	366	+	52	36	33	33	30	46	46	35	48	33	40	53
ENSMUSG00000002332.16	E001	6.14825	0.0247556	28.5485	9.13795e-08	6.43626e-05	0.605338	0.989494	1.53163	chr14	55739020	55739233	214	-	5	3	2	2	5	3	14	7	6	12	7	5
ENSMUSG00000066037.14	E026	1228.29	0.00258173	28.3783	9.97796e-08	6.97214e-05	3.06103	3.11317	0.173369	chr4	136339419	136340681	1263	+	1179	1500	990	997	1327	1436	1224	985	1134	1282	1527	1654
ENSMUSG00000021767.19	E031	10.0896	0.0356592	28.1676	1.1125e-07	7.71244e-05	1.25367	0.718965	-1.99928	chr14	21625762	21626718	957	+	9	30	12	10	10	44	1	4	1	3	4	12
ENSMUSG00000032174.5	E006	74.3694	0.00785844	28.0467	1.1842e-07	8.13342e-05	1.95993	1.77658	-0.617525	chr9	21035394	21035642	249	+	88	119	77	102	105	101	63	49	60	45	46	83
ENSMUSG00000030122.12	E005	41.2406	0.0276646	27.9008	1.27698e-07	8.64838e-05	1.76881	1.47927	-0.985728	chr6	124914408	124914466	59	-	45	73	40	36	55	73	32	28	28	36	31	50
ENSMUSG00000060206.11	E002	71.424	0.0159872	27.8577	1.30577e-07	8.77585e-05	1.74012	1.94455	0.689101	chr4	54947976	54948232	257	+	59	82	30	34	72	67	83	57	71	106	110	110
ENSMUSG00000019232.14	E015	11.6095	0.0244071	27.7988	1.34611e-07	8.87662e-05	1.19615	0.841416	-1.30794	chr3	130625468	130625558	91	+	10	40	13	15	29	26	3	4	0	4	3	12
ENSMUSG00000097392.4	E003	1200.64	0.00504358	27.798	1.34668e-07	8.87662e-05	3.03941	3.11826	0.26216	chr5	104517423	104522383	4961	+	1088	1840	1060	1197	1669	1949	1374	786	850	1037	828	1480
ENSMUSG00000024588.9	E030	20.1326	0.0240437	27.7918	1.35101e-07	8.87662e-05	1.46094	1.12464	-1.17891	chr18	64480038	64483333	3296	-	29	34	24	28	28	53	5	12	6	10	14	22
ENSMUSG00000063623.4	E014	8.85346	0.18531	27.722	1.40064e-07	9.13454e-05	0.44163	1.24763	3.24123	chr7	29965132	29965229	98	+	0	5	1	1	4	2	41	12	11	6	3	11
ENSMUSG00000032526.11	E019	41.491	0.0167694	27.6793	1.43188e-07	9.2512e-05	1.54342	1.71671	0.58958	chr9	121712922	121713388	467	+	57	66	29	43	44	57	39	31	26	36	42	55
ENSMUSG00000034891.13	E008	11.4035	0.0169854	27.6577	1.44792e-07	9.2512e-05	1.29039	0.855659	-1.5849	chr13	54765059	54765562	504	-	17	20	18	10	22	16	6	6	8	5	9	9
ENSMUSG00000032526.11	E011	33.3203	0.0182775	27.6549	1.45005e-07	9.2512e-05	1.5959	1.37541	-0.757497	chr9	121710716	121712564	1849	+	47	64	49	38	60	77	21	12	15	9	16	29
ENSMUSG00000001472.17	E038	72.9413	0.0117312	27.6076	1.48591e-07	9.35944e-05	1.96077	1.76061	-0.674303	chr8	123401893	123403146	1254	+	98	97	97	82	96	102	50	50	51	62	60	71
ENSMUSG00000026204.15	E008	42.3245	0.0715803	27.6046	1.48828e-07	9.35944e-05	1.76294	1.3814	-1.30354	chr1	75252771	75252844	74	-	50	89	55	52	83	119	14	14	9	22	19	41
ENSMUSG00000042042.14	E007	3.16202	0.0317212	27.3928	1.66051e-07	0.000103686	0.810114	0.141759	-3.82181	chr6	118124414	118126121	1708	-	9	12	6	6	4	4	0	0	0	0	0	2
ENSMUSG00000028414.17	E018	228.676	0.00414389	27.3624	1.68678e-07	0.000104584	2.29726	2.4183	0.40388	chr4	53762788	53763271	484	+	238	229	225	195	263	273	215	191	223	253	239	269
ENSMUSG00000030854.17	E005	18.4071	0.0145345	27.3106	1.73262e-07	0.000106675	1.36863	1.10055	-0.946676	chr7	47081425	47081661	237	-	38	15	25	27	41	28	5	12	11	21	4	4
ENSMUSG00000026764.15	E014	29.8236	0.00628543	27.2865	1.75429e-07	0.000107259	1.38622	1.53004	0.495088	chr2	49722977	49723149	173	+	31	5	23	22	27	24	25	25	37	56	50	31
ENSMUSG00000031229.16	E001	1410.97	0.0109067	27.2686	1.77061e-07	0.00010751	3.23133	3.06421	-0.555547	chrX	105797615	105800416	2802	-	1504	2318	1534	1500	1757	1927	1140	906	1019	1242	1270	1727
ENSMUSG00000027134.4	E021	30.6034	0.0301652	27.2348	1.80187e-07	0.000108659	1.31536	1.60684	1.0037	chr2	112246712	112246973	262	+	41	18	20	14	20	15	40	47	45	35	36	22
ENSMUSG00000024941.9	E008	7.70796	0.0363711	27.2099	1.82525e-07	0.00010932	0.752913	1.06291	1.17964	chr19	5758941	5759146	206	-	4	7	2	4	5	8	10	6	10	10	16	12
ENSMUSG00000022456.18	E009	11.4497	0.0376669	27.0939	1.93811e-07	0.000114902	1.29176	0.809215	-1.77059	chr15	82282533	82283058	526	+	21	16	8	23	20	28	1	7	5	4	8	9
ENSMUSG00000023055.10	E004	16.082	0.0292744	27.0875	1.94455e-07	0.000114902	1.37238	1.03242	-1.20731	chr15	102707585	102708280	696	-	26	23	15	23	35	32	6	6	9	13	5	17
ENSMUSG00000042156.16	E035	24.4951	0.0409238	27.065	1.96725e-07	0.000115469	1.50779	1.17262	-1.16823	chr14	118913211	118913750	540	-	37	52	36	27	44	71	7	2	4	13	7	33
ENSMUSG00000028106.13	E001	989.399	0.00841398	27.0433	1.98952e-07	0.000116002	3.02463	2.96714	-0.191174	chr3	95760341	95766420	6080	-	1004	1539	947	1014	1026	1151	887	757	770	812	1204	1281
ENSMUSG00000097392.4	E021	412.161	0.00414391	26.8518	2.19665e-07	0.000127092	2.63876	2.56972	-0.229922	chr5	104552075	104554207	2133	+	442	749	458	470	637	723	331	233	279	277	208	477
ENSMUSG00000053565.10	E006	2.57901	0.0416886	26.8295	2.22217e-07	0.000127092	0.751308	0.132356	-3.70307	chr7	28972917	28974148	1232	-	5	7	9	4	2	5	0	0	0	1	0	1
ENSMUSG00000021692.9	E010	34.9047	0.0291974	26.8288	2.22302e-07	0.000127092	1.59303	1.35467	-0.81971	chr13	106948788	106949554	767	+	35	104	46	51	55	96	9	12	8	6	13	38
ENSMUSG00000017221.14	E013	11.4694	0.0256347	26.7556	2.30879e-07	0.000131144	1.24962	0.869841	-1.38715	chr11	98691470	98692517	1048	+	18	28	8	14	21	24	6	6	5	11	4	5
ENSMUSG00000059857.15	E003	604.507	0.00807526	26.6789	2.40228e-07	0.000135199	2.81346	2.7571	-0.187543	chr3	109781115	109782681	1567	-	182	1725	204	261	728	1297	890	412	322	267	467	1195
ENSMUSG00000029752.12	E008	8.48678	0.0172805	26.672	2.4109e-07	0.000135199	1.12424	0.807401	-1.18423	chr6	7680085	7680211	127	-	13	10	8	9	19	15	4	3	9	4	8	7
ENSMUSG00000002833.11	E023	259.507	0.00917119	26.4354	2.72507e-07	0.00015185	2.36347	2.44206	0.262106	chr17	56097235	56097526	292	+	243	225	121	203	276	272	263	223	275	441	274	356
ENSMUSG00000046434.16	E015	200.546	0.0298574	26.3625	2.82984e-07	0.000154853	2.38072	2.17051	-0.702035	chr15	103244956	103245966	1011	+	213	443	212	204	344	483	103	109	75	141	70	253
ENSMUSG00000087178.7	E008	21.8591	0.0078317	26.3551	2.84064e-07	0.000154853	1.455	1.16236	-1.02346	chr7	55980039	55980424	386	+	34	29	34	45	37	29	9	11	12	9	14	14
ENSMUSG00000022462.7	E017	80.846	0.00523324	26.3542	2.84201e-07	0.000154853	1.97386	1.81519	-0.533959	chr15	96695510	96697921	2412	-	86	163	102	91	120	169	45	41	35	59	60	81
ENSMUSG00000029675.12	E002	17.6097	0.0191992	26.3492	2.84931e-07	0.000154853	1.20421	1.31376	0.385197	chr5	134702838	134703824	987	-	17	19	21	16	20	24	19	25	16	11	5	20
ENSMUSG00000020277.10	E018	1.74229	0.0361267	26.3141	2.90159e-07	0.000156727	0.685786	8.91308e-10	-30.8051	chr10	77996581	77996758	178	-	5	4	3	6	2	3	0	0	0	0	0	0
ENSMUSG00000098912.7	E010	176.211	0.0339351	26.2521	2.99627e-07	0.000160854	2.36876	2.10336	-0.886873	chr3	88821696	88824481	2786	-	236	299	207	200	268	295	100	68	96	116	150	258
ENSMUSG00000024081.9	E005	4.89021	0.0235671	26.1517	3.15621e-07	0.000168413	0.968243	0.468154	-2.09714	chr17	78921635	78921721	87	-	7	8	5	11	12	9	1	3	0	2	3	3
ENSMUSG00000061911.15	E048	928.66	0.00791097	26.0866	3.26445e-07	0.000172103	3.02233	2.91225	-0.366075	chr12	29921324	29923213	1890	+	1111	1004	1092	1058	1178	922	755	708	809	966	977	850
ENSMUSG00000028664.14	E001	29.8766	0.0196492	26.0402	3.34389e-07	0.000175242	1.58929	1.33777	-0.865729	chr4	136647539	136653607	6069	-	68	31	39	49	32	36	20	23	13	25	15	21
ENSMUSG00000029761.16	E017	84.765	0.00465755	25.9935	3.42568e-07	0.000178466	1.86458	1.98131	0.392489	chr6	34745619	34745951	333	+	63	95	63	58	80	86	78	71	95	100	132	122
ENSMUSG00000063511.11	E016	429.155	0.0397167	25.9689	3.46968e-07	0.000179695	2.66925	2.52698	-0.473827	chr7	45381825	45383124	1300	-	549	951	548	452	711	907	126	191	240	217	195	588
ENSMUSG00000063623.4	E019	14.0814	0.114713	25.9563	3.49227e-07	0.000179807	1.34738	0.826611	-1.8965	chr7	29968230	29969621	1392	+	23	6	26	31	47	17	5	1	5	6	4	10
ENSMUSG00000032482.9	E010	172.257	0.0182533	25.8999	3.59594e-07	0.000184068	2.34517	2.12725	-0.728193	chr9	110256302	110262059	5758	+	185	195	248	157	239	220	120	127	138	185	146	182
ENSMUSG00000038398.8	E009	36.7846	0.0156941	25.803	3.78109e-07	0.000192427	1.70615	1.43838	-0.914419	chr8	13792211	13795234	3024	+	38	74	36	35	55	73	26	22	18	26	29	46
ENSMUSG00000044349.16	E016	63.2441	0.0694152	25.7501	3.88615e-07	0.000196637	1.5776	2.03394	1.54118	chr2	158378355	158379062	708	+	68	36	74	55	82	75	88	38	70	67	68	43
ENSMUSG00000025428.15	E018	6.2393	0.0381074	25.7293	3.92821e-07	0.000197591	1.09371	0.539119	-2.21315	chr18	77781212	77781356	145	+	8	17	12	10	9	8	2	4	0	3	4	4
ENSMUSG00000039630.10	E001	90.4856	0.020175	25.7141	3.9592e-07	0.000197591	2.063	1.79012	-0.917553	chr1	178321108	178323073	1966	-	108	185	109	97	195	173	51	37	46	59	45	77
ENSMUSG00000020866.17	E024	10.4747	0.0532413	25.7077	3.97234e-07	0.000197591	1.20314	0.663136	-2.05381	chr11	94423725	94424343	619	-	24	17	11	15	25	34	4	1	0	0	4	8
ENSMUSG00000039942.15	E003	10.8579	0.0345206	25.6493	4.09445e-07	0.000202521	1.07154	1.05534	-0.0589228	chr15	5233399	5235222	1824	-	13	17	23	10	10	6	10	9	5	7	16	7
ENSMUSG00000024516.13	E022	5.40111	0.0246766	25.5836	4.23618e-07	0.000208361	0.590571	1.01363	1.68631	chr18	65814838	65814957	120	+	5	2	3	3	5	6	0	4	5	11	12	12
ENSMUSG00000020863.15	E005	76.3589	0.019799	25.5609	4.2864e-07	0.00020966	1.98977	1.71449	-0.927711	chr11	94291579	94292393	815	-	92	155	96	82	114	208	44	27	36	48	21	86
ENSMUSG00000029148.15	E045	46.5401	0.0406782	25.5047	4.41295e-07	0.000214657	1.58314	1.76248	0.608787	chr5	31251025	31251449	425	+	50	57	18	35	60	55	66	37	46	49	51	49
ENSMUSG00000021115.15	E017	10.3876	0.0278372	25.3736	4.72347e-07	0.000228499	0.79238	1.2083	1.54323	chr12	106062630	106062808	179	+	8	9	2	1	8	6	21	11	12	18	7	21
ENSMUSG00000002985.16	E023	10.2215	0.0137675	25.267	4.99186e-07	0.000240163	1.24078	0.844685	-1.45308	chr7	19698524	19698621	98	-	7	20	10	13	14	25	8	5	7	8	6	9
ENSMUSG00000052296.7	E018	8.32906	0.0139144	25.2451	5.04885e-07	0.000241585	1.09837	0.726482	-1.41547	chr7	4640558	4641045	488	-	10	14	13	17	17	13	4	3	3	6	2	5
ENSMUSG00000115987.1	E012	4.84905	0.163032	25.2281	5.09336e-07	0.000242397	1.0498	0.472606	-2.37519	chr15	76623495	76624085	591	-	7	8	8	3	6	15	2	2	5	0	0	8
ENSMUSG00000051451.6	E016	28.6561	0.0257255	25.1792	5.22425e-07	0.000247289	1.31229	1.6305	1.09494	chr7	90444733	90445424	692	+	32	34	14	22	21	44	35	28	21	20	35	53
ENSMUSG00000001844.10	E003	42.5611	0.0429106	25.0688	5.53217e-07	0.000260464	1.55029	1.71666	0.565924	chr5	143316497	143316832	336	-	37	50	27	34	41	58	44	39	55	53	23	61
ENSMUSG00000028137.9	E042	47.6143	0.0490876	25.055	5.57193e-07	0.000260941	1.80557	1.47755	-1.11576	chr3	94489608	94490460	853	+	47	151	49	54	88	100	12	19	18	22	19	64
ENSMUSG00000022961.18	E022	73.9619	0.0640399	25.0327	5.6365e-07	0.000262568	2.01748	1.61895	-1.34508	chr16	91672711	91673440	730	+	81	175	74	98	143	206	10	19	25	24	44	108
ENSMUSG00000027067.16	E026	78.3517	0.0398773	24.941	5.91113e-07	0.000273913	1.73158	2.02454	0.986518	chr2	85045410	85045580	171	+	64	108	34	27	54	83	98	69	62	142	99	128
ENSMUSG00000066037.14	E033	33.3458	0.0270295	24.9305	5.94342e-07	0.000273967	1.67713	1.33979	-1.15752	chr4	136358043	136359447	1405	+	42	54	57	45	36	64	19	21	26	10	20	29
ENSMUSG00000030869.11	E006	2.63523	0.044636	24.9168	5.98574e-07	0.000274481	0.198613	0.806204	3.21933	chr7	122090833	122090963	131	-	2	0	1	0	0	2	5	5	6	3	2	3
ENSMUSG00000031791.8	E008	10.5379	0.0164221	24.8803	6.10026e-07	0.000278282	1.21279	0.803622	-1.5147	chr8	72584700	72584817	118	+	16	9	18	18	21	24	3	3	5	8	3	8
ENSMUSG00000017677.11	E002	375.392	0.0330468	24.7561	6.50635e-07	0.000295278	2.46171	2.64741	0.618611	chr11	79239388	79240275	888	-	394	611	378	470	715	804	238	178	213	257	185	437
ENSMUSG00000098912.7	E004	313.768	0.0135087	24.7192	6.63214e-07	0.000299443	2.42916	2.54927	0.40031	chr3	88805289	88807018	1730	-	302	314	261	240	322	277	317	312	321	401	387	353
ENSMUSG00000028639.14	E007	28.3187	0.0450824	24.6412	6.90598e-07	0.000310216	1.62737	1.25826	-1.27361	chr4	119281143	119281569	427	-	24	51	41	33	55	64	12	8	9	17	28	32
ENSMUSG00000050663.8	E002	225.819	0.00664853	24.5665	7.17896e-07	0.000320841	2.38785	2.3309	-0.190005	chr10	114398823	114401538	2716	-	264	469	200	199	195	338	190	135	104	182	279	361
ENSMUSG00000035953.14	E005	12.325	0.0618442	24.5321	7.30837e-07	0.000324975	1.29983	0.821387	-1.75108	chr14	50928038	50928820	783	-	20	25	20	18	19	30	1	5	3	5	4	14
ENSMUSG00000021775.11	E006	10.36	0.0128222	24.4513	7.62102e-07	0.000337174	1.17926	0.806624	-1.38392	chr14	18211965	18212372	408	-	14	25	19	13	16	23	2	4	3	4	6	8
ENSMUSG00000025204.10	E004	31.3884	0.0139215	24.4415	7.66023e-07	0.000337215	1.41066	1.56093	0.516128	chr19	44550255	44550412	158	-	19	28	23	18	31	31	43	36	37	48	29	30
ENSMUSG00000022300.10	E010	59.8339	0.0148282	24.3299	8.11706e-07	0.000354153	1.83675	1.69361	-0.483856	chr15	39132253	39138083	5831	+	106	103	68	76	89	99	19	28	25	44	50	73
ENSMUSG00000024163.17	E063	9.58986	0.0274976	24.3279	8.12544e-07	0.000354153	1.19185	0.734824	-1.71597	chr17	24916568	24917994	1427	-	10	16	25	16	16	12	3	5	4	5	4	5
ENSMUSG00000028962.14	E041	65.9765	0.00931445	24.2973	8.25531e-07	0.000356465	1.86481	1.76654	-0.331513	chr5	24436760	24438694	1935	+	61	96	83	69	126	116	59	29	37	59	39	70
ENSMUSG00000028837.8	E009	1.2893	0.110364	24.2964	8.25947e-07	0.000356465	0.648204	0.0492604	-4.84351	chr4	126707604	126707762	159	+	1	1	1	5	3	5	0	0	1	0	0	0
ENSMUSG00000026260.12	E007	1.81231	0.0840321	24.1941	8.70965e-07	0.00037406	0.688528	0.0638504	-4.61506	chr1	92460466	92460717	252	-	1	3	2	4	5	9	0	0	0	1	0	0
ENSMUSG00000021134.17	E031	270.063	0.0517633	24.1376	8.96916e-07	0.000383336	2.31116	2.55378	0.808982	chr12	80949720	80950497	778	+	288	376	235	258	402	368	238	223	252	206	232	296
ENSMUSG00000025066.10	E002	1.55344	0.0526435	24.0781	9.25069e-07	0.000393458	0.66467	7.76277e-05	-14.3058	chr19	47732204	47732461	258	+	1	5	2	6	3	4	0	0	0	0	0	0
ENSMUSG00000015090.13	E004	49.4381	0.0136314	24.0508	9.38268e-07	0.000397153	1.70495	1.51044	-0.662657	chr2	25466832	25467286	455	-	123	105	65	74	85	81	19	17	22	14	17	24
ENSMUSG00000037149.10	E023	1.53439	0.042139	24.0241	9.51394e-07	0.000400783	0.629742	0.0635666	-4.37178	chr12	13240851	13240934	84	-	5	4	0	3	4	4	0	0	1	0	0	0
ENSMUSG00000026213.15	E033	7.77243	0.0499059	24.0071	9.59822e-07	0.000402408	1.11687	0.648162	-1.80974	chr1	75533038	75533337	300	+	10	16	8	9	15	29	1	1	3	4	4	6
ENSMUSG00000011751.16	E004	4.19292	0.0237985	23.9792	9.7383e-07	0.000406345	0.896437	0.322943	-2.63998	chr7	27359743	27359785	43	-	4	9	11	7	10	8	0	1	1	2	0	2
ENSMUSG00000055436.18	E006	35.0695	0.010197	23.9158	1.0064e-06	0.000417955	1.49745	1.62046	0.4203	chr3	158011894	158012203	310	-	42	36	27	35	48	51	26	31	21	42	29	53
ENSMUSG00000026585.13	E003	11.002	0.0565133	23.8755	1.02774e-06	0.000424813	0.774601	1.19804	1.57757	chr1	163793949	163794103	155	+	3	6	6	3	7	3	25	11	8	28	12	16
ENSMUSG00000058407.12	E003	17.0146	0.0545749	23.8651	1.03326e-06	0.000425101	0.924124	1.44785	1.87034	chr1	37987396	37987639	244	-	12	8	9	5	11	8	40	26	20	20	16	19
ENSMUSG00000031996.17	E021	7.68539	0.0355216	23.7864	1.0764e-06	0.000440789	1.08191	0.674789	-1.57046	chr9	31168419	31168707	289	-	14	18	9	17	6	16	1	3	6	1	5	4
ENSMUSG00000044700.15	E007	4.09946	0.0413959	23.7353	1.10535e-06	0.000450546	0.914479	0.34149	-2.59316	chr4	149722207	149722439	233	-	8	17	5	7	6	5	1	2	0	1	1	2
ENSMUSG00000038538.17	E037	454.692	0.0035048	23.7235	1.11218e-06	0.000451242	2.69388	2.61614	-0.258832	chr6	38507394	38512763	5370	+	455	970	460	437	586	858	332	217	250	284	392	698
ENSMUSG00000018537.16	E019	7.37729	0.0177893	23.7016	1.12487e-06	0.000454298	1.08886	0.662879	-1.64596	chr11	97697989	97698060	72	-	16	14	10	10	12	13	5	4	0	5	1	6
ENSMUSG00000003269.17	E020	9.63599	0.064267	23.6724	1.14208e-06	0.000459143	0.815545	1.19382	1.40059	chr7	45812180	45812298	119	-	7	16	0	6	6	5	16	3	12	12	14	24
ENSMUSG00000045009.9	E005	15.0485	0.0476124	23.6207	1.17318e-06	0.0004695	1.35093	0.95132	-1.43283	chr6	113496300	113496931	632	-	36	19	18	23	20	29	10	11	10	7	4	2
ENSMUSG00000019943.10	E013	140.565	0.0781313	23.5895	1.19236e-06	0.00047502	1.86462	2.28981	1.42486	chr10	98991062	98991202	141	+	121	66	58	32	72	92	273	102	138	343	220	138
ENSMUSG00000007656.13	E024	206.818	0.0607713	23.5301	1.22974e-06	0.000487704	2.12059	2.45348	1.1117	chr9	75057384	75057710	327	+	287	25	119	162	182	94	345	246	288	261	228	144
ENSMUSG00000017843.14	E029	578.697	0.00738672	23.5187	1.23707e-06	0.000487766	2.79806	2.72199	-0.253134	chr12	110580861	110583062	2202	+	734	681	715	709	755	620	460	440	458	497	527	576
ENSMUSG00000033938.5	E003	15.4269	0.105432	23.512	1.24138e-06	0.000487766	1.43576	0.895595	-1.93675	chr8	83566931	83570829	3899	+	12	49	24	17	33	26	1	8	4	9	7	16
ENSMUSG00000029817.11	E013	3.80902	0.0529387	23.504	1.24652e-06	0.000487766	0.384482	0.950005	2.47449	chr6	49263838	49264010	173	-	3	4	1	3	1	1	1	4	7	4	6	12
ENSMUSG00000033981.14	E005	117.131	0.0269401	23.4738	1.26629e-06	0.000493308	2.20791	1.88334	-1.08823	chr3	80690404	80690518	115	-	146	216	141	145	212	227	49	58	49	75	73	141
ENSMUSG00000029598.12	E012	9.93583	0.115258	23.4633	1.27322e-06	0.000493825	1.25895	0.662968	-2.2515	chr5	120491224	120492664	1441	-	27	20	16	9	9	28	1	5	5	4	1	6
ENSMUSG00000037742.14	E023	4.69555	0.0472935	23.4366	1.29099e-06	0.000496726	1.00715	0.463413	-2.26515	chr9	78481639	78481724	86	-	7	14	5	9	4	10	0	1	0	6	3	4
ENSMUSG00000024082.5	E013	5.6306	0.0242305	23.4351	1.29199e-06	0.000496726	0.960365	0.45937	-2.11224	chr17	78943834	78943944	111	+	11	12	11	8	15	9	0	2	0	1	2	4
ENSMUSG00000031996.17	E010	8.06564	0.030946	23.4264	1.29784e-06	0.000496806	1.10018	0.720745	-1.44551	chr9	31157398	31157694	297	-	12	16	8	16	11	21	2	4	2	3	3	9
ENSMUSG00000019986.17	E028	6.53271	0.019452	23.4119	1.30769e-06	0.00049841	1.03431	0.58603	-1.78252	chr10	21070288	21070468	181	+	12	12	9	11	10	19	1	1	0	4	3	6
ENSMUSG00000030729.17	E021	1005.48	0.00272591	23.3865	1.32504e-06	0.000501873	3.02727	2.96796	-0.19723	chr7	100277410	100278867	1458	+	1851	347	1350	1476	1124	698	610	863	941	1137	1093	596
ENSMUSG00000001248.15	E001	17.94	0.025406	23.382	1.32817e-06	0.000501873	1.10567	1.44739	1.20053	chr7	31130127	31130584	458	-	23	15	16	18	32	21	14	9	26	16	9	24
ENSMUSG00000022982.10	E002	29.5664	0.0125034	23.3496	1.3507e-06	0.00050815	1.59949	1.35214	-0.850515	chr16	90220930	90222779	1850	+	40	39	36	38	45	47	16	10	20	39	17	30
ENSMUSG00000031134.16	E006	68.847	0.0114614	23.3313	1.36363e-06	0.00050815	1.7793	1.91256	0.449104	chrX	57386916	57387393	478	-	47	121	43	63	65	110	66	59	68	61	54	110
ENSMUSG00000039219.18	E047	16.6344	0.0182114	23.324	1.36882e-06	0.00050815	1.38588	1.05875	-1.15798	chr13	14192102	14193365	1264	+	14	35	21	25	29	39	3	6	3	13	11	23
ENSMUSG00000041571.9	E001	527.919	0.0116528	23.3219	1.3703e-06	0.00050815	2.67741	2.72622	0.162473	chr7	15917208	15917539	332	-	611	219	374	331	509	430	689	534	700	811	578	442
ENSMUSG00000004698.11	E033	9.37427	0.0308525	23.3172	1.37364e-06	0.00050815	1.19042	0.700193	-1.85323	chr12	34434313	34437136	2824	-	6	40	9	7	15	34	0	2	2	3	6	8
ENSMUSG00000018395.19	E017	69.9717	0.0458368	23.1611	1.48979e-06	0.00054881	1.62211	1.97236	1.18292	chr11	53584271	53584445	175	+	66	47	21	22	50	45	78	54	101	146	103	109
ENSMUSG00000031840.12	E013	7.92804	0.0311396	23.1384	1.5075e-06	0.00055302	1.11665	0.708651	-1.55462	chr8	70757263	70757700	438	+	11	14	13	7	17	19	2	2	5	2	5	8
ENSMUSG00000053024.14	E001	28.766	0.0194986	23.1149	1.52605e-06	0.000554547	1.59592	1.30523	-1.00184	chr1	132509427	132510793	1367	-	34	20	55	33	66	40	18	15	16	16	25	24
ENSMUSG00000026895.7	E002	2.08658	0.0375243	23.1093	1.53045e-06	0.000554547	0.754696	0.15422	-3.45787	chr2	36039712	36039877	166	-	4	7	2	1	4	8	0	0	1	1	1	0
ENSMUSG00000032067.6	E020	5.64593	0.0166175	23.1092	1.53056e-06	0.000554547	0.910292	0.528475	-1.58579	chr9	50525828	50526869	1042	-	12	12	8	8	15	11	1	1	0	2	2	4
ENSMUSG00000052534.15	E001	201.808	0.0127239	23.0869	1.54845e-06	0.000558731	2.37121	2.23985	-0.438545	chr1	168119364	168121480	2117	-	132	554	135	174	279	346	247	115	123	100	116	306
ENSMUSG00000039347.7	E005	5.52212	0.0191943	23.0297	1.59516e-06	0.000573236	0.988714	0.551375	-1.77241	chr6	48539272	48539863	592	+	9	13	7	8	11	10	1	1	1	6	4	2
ENSMUSG00000040220.10	E014	25.1003	0.0471347	23.0068	1.61426e-06	0.000575828	1.55859	1.20643	-1.22203	chr8	123533319	123535406	2088	+	41	46	34	33	41	40	14	18	8	15	12	20
ENSMUSG00000026083.12	E010	3.46012	0.0238879	23.0054	1.61546e-06	0.000575828	0.88558	0.316824	-2.63759	chr1	38033158	38034028	871	+	8	8	5	5	7	7	1	0	0	1	1	4
ENSMUSG00000057649.6	E009	108.605	0.0406474	22.9868	1.63116e-06	0.000577555	1.89066	2.15529	0.887633	chr13	73938434	73938637	204	+	137	92	61	67	100	82	127	114	111	210	105	91
ENSMUSG00000021288.19	E022	44.1512	0.0341192	22.9842	1.63342e-06	0.000577555	1.77519	1.48602	-0.984112	chr12	111793649	111793699	51	+	45	88	54	48	70	108	22	25	20	19	23	59
ENSMUSG00000046434.16	E014	736.089	0.0255241	22.9641	1.65056e-06	0.000581282	2.80586	2.92906	0.409807	chr15	103244256	103244955	700	+	643	1004	721	652	910	1051	847	535	579	740	571	932
ENSMUSG00000025422.10	E014	6.42684	0.0848407	22.9486	1.66389e-06	0.000583403	1.10656	0.521086	-2.34449	chr10	127089230	127089358	129	+	9	20	5	7	15	16	7	1	1	0	2	4
ENSMUSG00000021268.17	E016	93.6234	0.0351661	22.9418	1.66984e-06	0.000583403	1.80238	2.1365	1.12226	chr12	109545042	109545319	278	+	95	117	56	50	117	99	118	76	114	137	60	104
ENSMUSG00000021662.11	E004	56.5618	0.0351736	22.9189	1.68983e-06	0.000588054	1.86483	1.6329	-0.784609	chr13	97930778	97931263	486	-	59	27	66	120	101	66	34	39	39	59	44	42
ENSMUSG00000020739.11	E021	3.32161	0.0343684	22.8908	1.7147e-06	0.000594359	0.782264	0.155145	-3.55801	chr11	115581252	115581419	168	+	6	11	5	9	7	4	0	0	2	0	0	0
ENSMUSG00000030795.18	E042	7.38234	0.0256945	22.8661	1.73691e-06	0.000599697	0.697772	1.11034	1.57696	chr7	127981191	127981291	101	+	7	10	1	1	7	4	10	8	3	13	11	17
ENSMUSG00000039059.11	E016	29.2133	0.0469915	22.8191	1.77986e-06	0.000611468	1.6236	1.32746	-1.01853	chr2	180102896	180103335	440	-	64	16	28	39	28	28	11	20	37	42	21	22
ENSMUSG00000074247.10	E014	4.28761	0.0228164	22.8137	1.78489e-06	0.000611468	0.885429	0.330539	-2.55029	chr8	71473775	71473836	62	+	6	8	13	7	7	8	0	2	1	2	0	1
ENSMUSG00000035390.16	E005	7.48936	0.0534521	22.7064	1.88737e-06	0.000644068	1.14524	0.629851	-1.99046	chr7	4692243	4692560	318	+	14	12	14	5	19	10	6	3	4	2	3	4
ENSMUSG00000024851.14	E015	16.4192	0.0537298	22.6863	1.90726e-06	0.000648344	1.38091	1.01228	-1.31082	chr19	4106963	4107785	823	+	20	31	25	17	33	36	13	4	7	17	1	9
ENSMUSG00000031565.18	E033	6.90267	0.0172402	22.6738	1.9197e-06	0.000650062	1.07077	0.653585	-1.61999	chr8	25566000	25566710	711	+	7	26	6	7	15	13	2	4	1	1	4	8
ENSMUSG00000061904.12	E022	51.9923	0.026434	22.6564	1.9371e-06	0.000653442	1.77987	1.53538	-0.830703	chr10	91122332	91123557	1226	-	62	122	83	63	91	134	10	18	7	23	24	62
ENSMUSG00000057367.12	E011	10.1005	0.0135942	22.5873	2.0081e-06	0.000674807	1.1751	0.799834	-1.3959	chr9	7835748	7836686	939	-	18	18	17	13	21	20	1	1	6	5	2	12
ENSMUSG00000046841.5	E002	337.025	0.0520153	22.4914	2.1109e-06	0.000704217	2.62401	2.43078	-0.643841	chr10	84526636	84528777	2142	-	274	520	246	301	351	418	392	301	230	285	403	491
ENSMUSG00000059857.15	E023	336.664	0.0228358	22.4907	2.11162e-06	0.000704217	2.37856	2.62857	0.833151	chr3	110143005	110143475	471	-	82	565	70	113	280	495	871	248	209	277	328	648
ENSMUSG00000020894.16	E005	8.59893	0.0816084	22.398	2.21609e-06	0.000733781	1.19739	0.620228	-2.21814	chr11	69088628	69089105	478	+	20	5	21	15	17	10	3	3	5	2	2	5
ENSMUSG00000042492.12	E013	42.7575	0.0334558	22.3962	2.21817e-06	0.000733781	1.77718	1.4795	-1.01319	chr7	127200400	127200954	555	-	60	74	63	38	56	64	14	42	23	36	31	40
ENSMUSG00000007656.13	E026	1235.69	0.0252144	22.39	2.22527e-06	0.000733781	3.14487	3.02972	-0.382852	chr9	75058077	75060294	2218	+	2534	446	2035	1827	1338	893	699	843	1058	1129	1417	772
ENSMUSG00000024019.18	E024	1.73844	0.0367808	22.3811	2.23563e-06	0.000734447	0.669312	0.0647939	-4.51155	chr17	29701240	29701281	42	+	5	6	2	4	1	5	0	0	0	0	0	1
ENSMUSG00000022185.19	E022	7.68562	0.0227636	22.3488	2.2736e-06	0.000741683	1.09009	0.674096	-1.60297	chr14	54645867	54646047	181	-	7	15	15	8	18	19	2	1	2	6	4	5
ENSMUSG00000038486.9	E003	16.4056	0.0335815	22.348	2.27451e-06	0.000741683	1.37372	1.08417	-1.02354	chr3	96186671	96186972	302	+	19	42	16	19	22	35	9	6	7	10	5	29
ENSMUSG00000019087.13	E013	28.0205	0.113057	22.3269	2.2996e-06	0.000747097	1.68611	1.12346	-1.95195	chrX	74300772	74301323	552	+	37	62	39	32	53	71	8	12	2	18	10	31
ENSMUSG00000031808.7	E030	8.96572	0.0218085	22.3148	2.31418e-06	0.00074907	1.10542	0.778463	-1.2311	chr8	71585346	71585492	147	+	11	23	12	8	19	18	4	8	3	7	0	3
ENSMUSG00000035934.16	E032	36.6289	0.0105288	22.2636	2.37666e-06	0.000766479	1.64829	1.46642	-0.621522	chr9	37145661	37145815	155	-	60	33	48	42	73	51	15	26	23	27	40	23
ENSMUSG00000043241.14	E028	1402.82	0.017238	22.2556	2.38659e-06	0.00076687	3.21047	3.07963	-0.434976	chr2	6055503	6056698	1196	+	1903	1479	1679	1728	1840	1616	991	1063	1079	1336	1348	1341
ENSMUSG00000040365.14	E008	8.17604	0.0145328	22.222	2.42873e-06	0.000775123	1.1195	0.739961	-1.43667	chr11	48812300	48812395	96	-	13	14	13	7	19	16	1	4	3	4	4	10
ENSMUSG00000038884.14	E008	5.71023	0.023536	22.2204	2.43079e-06	0.000775123	0.997781	0.509664	-2.00247	chr9	20869762	20870095	334	+	13	10	5	6	17	14	1	2	1	2	2	4
ENSMUSG00000059811.13	E002	147.59	0.0133824	22.2129	2.44023e-06	0.000775123	2.09501	2.23718	0.475544	chr17	79848392	79849062	671	-	127	137	115	163	126	174	154	128	121	213	146	206
ENSMUSG00000034863.9	E003	9.91561	0.0142581	22.2072	2.44749e-06	0.000775123	1.16401	0.817068	-1.28858	chr8	71476922	71478720	1799	-	14	16	16	21	13	14	7	6	5	3	3	7
ENSMUSG00000073676.4	E003	282.527	0.0366809	22.193	2.46566e-06	0.00077808	2.37531	2.51542	0.467126	chr1	55089051	55089215	165	+	299	314	151	167	305	345	332	146	238	482	322	430
ENSMUSG00000033938.5	E002	45.7812	0.0327823	22.1312	2.54638e-06	0.000798572	1.56934	1.72976	0.545189	chr8	83566758	83566930	173	+	33	46	22	25	37	58	67	52	36	84	46	45
ENSMUSG00000005575.16	E014	27.799	0.0124296	22.127	2.55197e-06	0.000798572	1.57981	1.34348	-0.81357	chr7	13037216	13037521	306	-	30	37	22	27	37	51	15	19	26	35	15	39
ENSMUSG00000052707.8	E026	16.4113	0.0229636	22.1226	2.55781e-06	0.000798572	1.38373	1.01818	-1.29889	chr7	123175459	123175698	240	+	20	38	28	12	30	42	6	2	5	8	10	20
ENSMUSG00000102899.1	E001	6.84275	0.0325147	22.1055	2.5807e-06	0.000802873	0.812395	0.976104	0.624052	chr9	107762808	107762905	98	+	6	8	2	11	10	8	7	5	5	9	7	7
ENSMUSG00000039278.10	E002	1698.34	0.0115971	22.0857	2.60751e-06	0.000807095	3.27961	3.17082	-0.361603	chrX	7922048	7922514	467	+	1911	1170	1578	1728	1818	1465	2023	1901	1915	1818	1530	1339
ENSMUSG00000031808.7	E031	126.61	0.0531486	22.0518	2.65387e-06	0.000816973	1.95241	2.2393	0.960901	chr8	71585902	71586705	804	+	110	206	76	87	137	75	191	163	130	110	124	108
ENSMUSG00000002395.14	E017	1.17219	0.0623613	22.0159	2.70406e-06	0.000829524	0.619701	4.33371e-05	-14.9533	chr8	71368112	71368214	103	+	5	2	1	2	3	3	0	0	0	0	0	0
ENSMUSG00000019478.16	E013	52.6742	0.109098	22.0048	2.71967e-06	0.000831418	1.5327	1.91483	1.2947	chr8	123834815	123835287	473	+	48	61	38	50	57	46	69	61	57	49	50	46
ENSMUSG00000035781.14	E021	31.522	0.0867215	21.9931	2.73636e-06	0.000833624	1.6301	1.34481	-0.980237	chr10	79914256	79916822	2567	-	50	46	40	45	54	56	12	7	12	26	23	42
ENSMUSG00000032446.14	E001	42.4839	0.0499026	21.9587	2.78576e-06	0.000845746	1.4656	1.78177	1.07652	chr9	118478212	118478343	132	+	0	143	1	0	7	60	96	39	16	2	37	159
ENSMUSG00000044894.14	E002	18.4084	0.0352286	21.936	2.81895e-06	0.000852882	1.1093	1.34498	0.832982	chr11	53428953	53429150	198	-	11	24	6	8	13	4	46	35	23	16	11	10
ENSMUSG00000033900.13	E027	2809.53	0.00856975	21.9014	2.87028e-06	0.000865439	3.4867	3.41012	-0.254505	chr3	82391128	82395268	4141	+	3690	2640	3186	3513	3221	2972	1926	2099	2366	2608	3445	3109
ENSMUSG00000009291.13	E016	3.29166	0.0252718	21.6987	3.19007e-06	0.000955317	0.821701	0.276694	-2.66035	chr10	77592337	77592845	509	+	6	7	4	9	6	7	1	0	0	1	1	2
ENSMUSG00000066149.11	E009	3.90146	0.102211	21.663	3.25005e-06	0.000969979	0.905109	0.268747	-3.03812	chr4	62408552	62408625	74	-	12	13	7	8	3	4	1	0	1	0	0	3
ENSMUSG00000021196.14	E016	543.206	0.0383176	21.6248	3.31532e-06	0.000983585	2.79859	2.56331	-0.783248	chr13	6588967	6593100	4134	-	477	1905	484	481	785	1600	162	157	118	171	295	889
ENSMUSG00000024290.9	E029	33.2451	0.0164458	21.6233	3.31798e-06	0.000983585	1.43169	1.63207	0.686004	chr18	10104074	10104320	247	-	18	30	23	28	25	60	51	17	19	49	36	61
ENSMUSG00000063511.11	E013	124.251	0.0228664	21.612	3.33751e-06	0.000986054	2.12412	2.01982	-0.349419	chr7	45380819	45381317	499	-	153	225	114	128	237	316	49	58	60	86	47	175
ENSMUSG00000021819.11	E034	2.4478	0.0383901	21.5764	3.40017e-06	0.000998977	0.751813	0.171469	-3.26285	chr14	20717868	20717992	125	+	6	2	5	5	6	5	1	0	0	1	0	1
ENSMUSG00000011306.7	E014	37.2383	0.0464648	21.5723	3.40734e-06	0.000998977	1.39973	1.71951	1.09315	chr8	70069996	70070173	178	+	37	47	13	18	33	23	47	30	42	71	35	58
ENSMUSG00000102899.1	E002	2.25039	0.0427271	21.5679	3.41529e-06	0.000998977	0.668059	0.0829827	-4.11823	chr9	107763137	107763587	451	+	6	4	2	5	5	8	0	0	0	0	0	1
ENSMUSG00000021036.10	E018	2.16402	0.0346899	21.5275	3.48785e-06	0.00101614	0.15234	0.70337	3.2692	chr12	87368931	87369125	195	-	1	0	0	0	0	2	1	5	3	4	5	4
ENSMUSG00000031939.16	E033	8.66152	0.0205649	21.5225	3.49706e-06	0.00101614	1.12176	0.786541	-1.25777	chr9	15312837	15313801	965	+	14	16	10	14	15	15	6	2	4	3	6	8
ENSMUSG00000023010.15	E035	3613.1	0.0137278	21.5117	3.51676e-06	0.00101851	3.52936	3.57964	0.16707	chr15	99408792	99410049	1258	+	3133	4240	3158	3305	3965	3581	4943	3492	3410	3394	3421	3822
ENSMUSG00000019986.17	E034	308.326	0.0123861	21.423	3.68326e-06	0.00106323	2.52149	2.4432	-0.260939	chr10	21079400	21080428	1029	+	297	470	378	322	513	484	265	211	214	272	202	252
ENSMUSG00000096929.7	E015	21.0736	0.0657511	21.4001	3.72753e-06	0.00106978	1.17256	1.51653	1.19843	chr1	195024407	195027428	3022	+	20	32	13	20	28	19	27	14	16	21	30	22
ENSMUSG00000032294.17	E033	107.987	0.0508572	21.3987	3.73026e-06	0.00106978	1.7487	2.15368	1.3611	chr9	59679190	59679375	186	+	59	56	30	45	76	48	313	147	124	139	108	73
ENSMUSG00000071054.12	E014	16.4101	0.0121421	21.3841	3.7588e-06	0.00107447	1.36429	1.08195	-0.998894	chr17	56595715	56596511	797	+	27	24	22	19	28	32	8	3	7	12	14	19
ENSMUSG00000106864.3	E004	6.94613	0.035892	21.3561	3.814e-06	0.00108672	1.03844	0.606998	-1.70433	chr5	31159190	31159381	192	-	10	17	2	11	16	23	3	4	0	3	2	3
ENSMUSG00000097428.1	E003	57.7128	0.0186284	21.3413	3.84366e-06	0.00109164	1.83536	1.69295	-0.481375	chr3	88201510	88203092	1583	+	43	71	70	59	82	91	62	54	38	51	36	58
ENSMUSG00000037624.15	E002	786.088	0.0262202	21.3197	3.88712e-06	0.00110043	2.95814	2.83245	-0.418054	chr1	189207937	189209743	1807	-	856	523	928	858	1004	820	617	603	751	1075	843	697
ENSMUSG00000020863.15	E016	128.903	0.023986	21.3065	3.91397e-06	0.00110448	2.00554	2.21696	0.707849	chr11	94295920	94296080	161	-	165	165	73	75	123	175	140	90	108	185	145	165
ENSMUSG00000019986.17	E005	408.374	0.023404	21.2921	3.94361e-06	0.00110929	2.51038	2.70505	0.648287	chr10	20959684	20960080	397	+	301	319	285	477	532	466	485	340	360	608	371	424
ENSMUSG00000042625.16	E005	8.71619	0.0530123	21.2516	4.02772e-06	0.00112619	0.704931	1.165	1.74315	chr17	56562949	56563243	295	-	3	10	1	1	7	7	16	11	16	9	7	15
ENSMUSG00000057649.6	E035	8.23377	0.0331005	21.2509	4.02927e-06	0.00112619	1.10431	0.753435	-1.32743	chr13	73951187	73951533	347	+	14	12	13	13	16	14	0	0	5	6	8	7
ENSMUSG00000039715.8	E015	14.8379	0.0392313	21.2445	4.04268e-06	0.00112636	1.00952	1.32038	1.11048	chr2	30048684	30048861	178	-	11	7	6	3	17	15	16	20	15	20	16	35
ENSMUSG00000071074.9	E008	1.82335	0.0461781	21.2279	4.0778e-06	0.00113256	0.66708	0.0678484	-4.43044	chr17	46250089	46250410	322	+	1	7	1	4	7	4	0	1	0	0	0	0
ENSMUSG00000020315.18	E009	24.8725	0.0310754	21.2203	4.09415e-06	0.00113352	1.58	1.17767	-1.3972	chr11	30104675	30105610	936	-	48	43	26	26	58	39	6	15	13	11	14	26
ENSMUSG00000047216.8	E014	4.42577	0.0263617	21.1637	4.21666e-06	0.00116379	0.475992	0.922555	1.88665	chr1	110977364	110977584	221	-	2	2	3	4	2	2	8	6	3	5	3	13
ENSMUSG00000055839.6	E006	9.77155	0.106849	21.1411	4.26668e-06	0.00117391	0.706918	1.14959	1.67991	chr17	23824809	23824979	171	-	4	4	1	2	8	4	33	13	7	18	4	13
ENSMUSG00000006740.14	E020	35.8314	0.0275146	21.1296	4.29249e-06	0.00117627	1.41253	1.67745	0.906319	chr18	6216741	6216947	207	-	31	35	9	22	32	37	38	35	35	61	49	55
ENSMUSG00000043384.15	E007	47.8614	0.0350122	21.1254	4.30196e-06	0.00117627	1.79839	1.53973	-0.878366	chrX	135796949	135797037	89	+	58	73	61	73	71	100	18	19	9	40	38	68
ENSMUSG00000032383.7	E005	136.132	0.031318	21.1122	4.33154e-06	0.00118069	2.16013	2.04272	-0.393128	chr9	66063083	66065486	2404	+	211	238	198	146	219	290	58	57	57	73	59	182
ENSMUSG00000032773.9	E006	320.942	0.00915188	21.0843	4.3952e-06	0.00119212	2.55755	2.44795	-0.365238	chr19	8681568	8683587	2020	+	466	226	410	468	428	349	203	230	277	279	340	276
ENSMUSG00000063882.12	E006	3.79373	0.0897801	21.0819	4.40057e-06	0.00119212	0.948081	0.38595	-2.45899	chr4	116070101	116070667	567	-	8	10	5	5	3	10	0	1	0	2	1	7
ENSMUSG00000000759.14	E002	160.893	0.0629847	21.0633	4.44353e-06	0.00120007	2.08862	2.32897	0.803461	chr8	12614279	12615166	888	-	175	170	157	153	225	218	155	122	163	160	132	157
ENSMUSG00000097428.1	E004	34.4383	0.0192003	21.0522	4.46951e-06	0.00120339	1.42211	1.61787	0.670744	chr3	88203093	88203481	389	+	23	18	17	25	39	35	67	39	41	39	29	33
ENSMUSG00000024940.11	E043	5.13395	0.113353	21.0436	4.48939e-06	0.00120427	0.461966	1.04426	2.4086	chr19	5756794	5756931	138	+	5	5	2	1	3	1	10	8	5	5	8	7
ENSMUSG00000026566.15	E010	1.54801	0.0838148	21.0391	4.50013e-06	0.00120427	0.647771	2.42148e-05	-15.9145	chr1	165604230	165604609	380	-	3	6	0	4	2	7	0	0	0	0	0	0
ENSMUSG00000027012.15	E022	16.6048	0.0169301	20.9542	4.7039e-06	0.00125161	1.09511	1.39878	1.07079	chr2	71247020	71247175	156	+	9	19	6	15	19	21	15	10	11	29	19	38
ENSMUSG00000028809.16	E040	26.1484	0.06846	20.9536	4.70547e-06	0.00125161	1.57975	1.18912	-1.35565	chr4	135345692	135346445	754	-	39	52	23	31	49	83	5	6	5	12	12	41
ENSMUSG00000041740.16	E010	2.44601	0.0316065	20.9361	4.74854e-06	0.00125678	0.788595	0.230103	-2.88083	chr5	115243692	115244020	329	-	7	3	5	2	4	7	0	0	0	1	2	2
ENSMUSG00000016487.15	E022	2.9033	0.027401	20.8785	4.89347e-06	0.00128993	0.777139	0.146093	-3.64022	chr6	146999695	147000314	620	+	2	16	3	3	6	9	0	1	0	0	1	0
ENSMUSG00000027122.15	E006	7.02573	0.0624468	20.8487	4.97017e-06	0.00130624	1.09379	0.547576	-2.17406	chr2	106967408	106969071	1664	-	18	17	11	4	15	17	0	2	1	1	2	8
ENSMUSG00000033530.8	E002	7.73627	0.0166492	20.8233	5.03653e-06	0.00131815	0.706138	1.07749	1.42361	chr12	100300825	100301242	418	-	9	3	4	5	2	4	8	12	8	14	8	14
ENSMUSG00000058135.12	E005	4.04166	0.0265942	20.8199	5.04547e-06	0.00131815	0.883317	0.445538	-1.89242	chr3	108013238	108013316	79	-	7	11	4	3	9	8	3	4	0	1	1	2
ENSMUSG00000038708.10	E027	603.834	0.0019654	20.8046	5.08611e-06	0.00132484	2.75377	2.81251	0.195448	chr9	118555887	118556718	832	+	548	865	540	562	721	806	496	427	506	590	676	864
ENSMUSG00000024268.16	E006	1158.57	0.0173594	20.791	5.1222e-06	0.00133031	2.95739	3.11789	0.533657	chr18	25479488	25479711	224	-	994	824	490	795	1017	1095	1473	1115	1177	1994	1314	1722
ENSMUSG00000025427.15	E015	45.617	0.0356137	20.7597	5.20668e-06	0.00134827	1.79565	1.48553	-1.05487	chr18	77562144	77563450	1307	-	101	41	71	67	59	50	32	33	42	17	30	17
ENSMUSG00000029458.14	E020	2.55745	0.0389198	20.7421	5.25483e-06	0.00135675	0.744739	0.137323	-3.61469	chr5	121678764	121678839	76	+	3	8	5	3	5	9	0	0	1	0	1	0
ENSMUSG00000038708.10	E045	2.95205	0.0795984	20.7331	5.27968e-06	0.00135918	0.80198	0.135143	-3.87031	chr9	118576223	118576356	134	+	5	11	10	2	2	8	0	0	0	1	0	1
ENSMUSG00000021493.15	E002	18.3442	0.0251158	20.6988	5.37503e-06	0.00137969	1.38578	1.10944	-0.974101	chr13	55497490	55498411	922	-	23	49	24	15	34	40	9	5	13	7	4	21
ENSMUSG00000075486.10	E005	8.5598	0.0689881	20.6901	5.39944e-06	0.00138116	1.17385	0.708449	-1.76013	chr14	101637107	101640055	2949	-	12	15	16	11	23	9	1	1	3	5	10	6
ENSMUSG00000045503.16	E009	6.46081	0.0281941	20.6856	5.41211e-06	0.00138116	1.05154	0.616867	-1.7088	chr2	164465513	164467147	1635	+	5	15	7	8	17	14	5	3	3	0	4	4
ENSMUSG00000022185.19	E032	3.09556	0.0756444	20.6763	5.43838e-06	0.00138385	0.803167	0.193253	-3.25641	chr14	54649560	54649907	348	-	8	13	7	2	3	6	1	0	0	1	1	0
ENSMUSG00000047547.14	E003	66.9689	0.0315347	20.6344	5.55891e-06	0.00139955	1.64093	1.95279	1.05318	chr13	54593585	54593891	307	-	52	48	19	37	58	66	152	72	56	68	72	101
ENSMUSG00000046841.5	E001	46.0205	0.0578509	20.627	5.58022e-06	0.00139955	1.45182	1.72724	0.939505	chr10	84526305	84526635	331	-	21	37	8	18	22	32	135	61	55	41	48	50
ENSMUSG00000055240.17	E001	19.2237	0.0159181	20.6254	5.58495e-06	0.00139955	1.15532	1.43145	0.967465	chr17	33360507	33361258	752	-	12	19	18	11	12	26	27	18	20	18	21	33
ENSMUSG00000021288.19	E026	3.87945	0.0200661	20.6238	5.58983e-06	0.00139955	0.863404	0.386639	-2.13382	chr12	111795180	111795351	172	+	8	11	3	5	7	10	1	2	1	1	2	1
ENSMUSG00000017428.16	E037	1.80128	0.171254	20.6218	5.59547e-06	0.00139955	0.72154	0.174332	-3.11073	chr11	80470626	80470677	52	+	5	2	2	0	8	4	0	0	0	0	2	2
ENSMUSG00000057133.14	E056	118.21	0.0210934	20.5758	5.73147e-06	0.00142862	1.98689	2.13419	0.493645	chr2	161052579	161052905	327	-	83	125	68	84	107	122	176	87	102	158	172	165
ENSMUSG00000034949.18	E028	7.3005	0.0367371	20.5716	5.74413e-06	0.00142862	1.07744	0.603486	-1.86186	chr10	81249797	81250546	750	+	16	15	15	3	11	20	4	3	2	3	1	3
ENSMUSG00000021413.9	E004	1617.88	0.0163782	20.5632	5.76956e-06	0.0014309	3.15836	3.259	0.334517	chr13	34883231	34884427	1197	+	1589	2397	1563	1723	1970	2462	932	1070	1111	1400	2002	2432
ENSMUSG00000021493.15	E013	25.256	0.0175935	20.4636	6.07768e-06	0.00150308	1.32169	1.51347	0.662655	chr13	55506774	55507123	350	-	23	44	17	18	23	33	36	20	22	30	17	30
ENSMUSG00000074656.12	E016	139.416	0.0309289	20.3846	6.3336e-06	0.00155762	2.00595	2.2588	0.846266	chr2	154888183	154888360	178	-	118	94	88	97	136	167	188	99	121	247	170	175
ENSMUSG00000052516.19	E018	6.98396	0.0523885	20.3748	6.36629e-06	0.0015613	0.576582	1.07861	1.98639	chr16	73920534	73920794	261	-	2	5	1	4	5	1	15	1	11	10	16	13
ENSMUSG00000022521.10	E012	18.4419	0.0592491	20.3475	6.45765e-06	0.00157931	1.00074	1.45656	1.61461	chr16	4091839	4091959	121	-	11	11	4	7	15	13	41	12	22	40	18	24
ENSMUSG00000036989.16	E007	29.9779	0.023299	20.3282	6.52319e-06	0.00159092	1.60266	1.33362	-0.925796	chr7	105611470	105611856	387	-	45	35	48	31	53	49	20	19	17	23	13	26
ENSMUSG00000026103.14	E035	7.84171	0.142706	20.2973	6.62929e-06	0.00161233	1.08534	0.508063	-2.33017	chr1	52200618	52200651	34	-	18	25	4	11	19	19	1	5	2	0	1	1
ENSMUSG00000020390.12	E004	9.90021	0.0290877	20.2867	6.66626e-06	0.00161685	1.1041	0.820907	-1.05873	chr11	51991394	51991483	90	-	18	18	22	8	20	21	1	3	2	4	6	8
ENSMUSG00000032965.11	E015	6.49331	0.0513688	20.265	6.74222e-06	0.00163078	1.01996	0.537902	-1.95025	chr16	49762601	49762667	67	+	7	14	7	13	11	24	1	2	0	2	4	3
ENSMUSG00000058799.16	E030	2.24318	0.036307	20.2448	6.8137e-06	0.00164333	0.149913	0.711976	3.3322	chr10	111496754	111496884	131	+	0	1	0	0	1	1	6	4	3	3	4	2
ENSMUSG00000029389.17	E029	29.3939	0.0350371	20.2399	6.83143e-06	0.00164333	1.31424	1.59437	0.965093	chr5	124567956	124568127	172	+	26	23	12	14	27	26	39	23	31	65	31	38
ENSMUSG00000062604.11	E008	314.17	0.0162396	20.2143	6.92345e-06	0.00166093	2.39814	2.5823	0.613779	chr5	23525496	23525730	235	-	354	238	185	325	292	313	266	250	295	511	440	376
ENSMUSG00000018196.18	E025	30.5478	0.0193509	20.2067	6.95085e-06	0.00166297	1.60316	1.35066	-0.868172	chr1	143743415	143744982	1568	+	55	49	40	30	47	63	17	6	13	27	21	32
ENSMUSG00000028797.20	E045	6.8362	0.0202009	20.1489	7.16413e-06	0.00170935	0.687661	1.05775	1.4287	chr4	129607878	129608117	240	+	8	5	4	3	3	6	12	4	7	10	10	11
ENSMUSG00000026701.15	E002	509.616	0.0198176	20.1328	7.22471e-06	0.00171915	2.65114	2.75916	0.359544	chr1	161241015	161241563	549	-	602	442	370	439	635	599	627	461	521	509	462	550
ENSMUSG00000022982.10	E001	132.06	0.0117666	20.1244	7.25646e-06	0.00172205	2.04774	2.17727	0.43365	chr16	90220754	90220929	176	+	130	132	72	128	119	119	174	115	137	168	130	182
ENSMUSG00000008958.14	E007	7.15952	0.0804493	20.0841	7.41086e-06	0.0017532	1.10931	0.692214	-1.59639	chr3	95116526	95118224	1699	+	7	13	6	6	11	26	3	4	3	6	0	11
ENSMUSG00000025178.9	E010	5.15986	0.0488118	20.0798	7.42755e-06	0.0017532	0.971608	0.467429	-2.1133	chr19	42115137	42115884	748	+	8	14	7	5	11	12	4	0	5	1	0	1
ENSMUSG00000008206.16	E031	823.306	0.0027242	20.0437	7.56922e-06	0.00178186	2.87904	2.94268	0.211655	chr8	4525123	4531680	6558	+	954	713	772	739	876	833	716	818	853	989	900	832
ENSMUSG00000019986.17	E006	22.1218	0.0186659	20.0185	7.66983e-06	0.00180073	1.16755	1.51915	1.22525	chr10	20963065	20963234	170	+	12	25	9	19	20	17	36	18	17	31	37	28
ENSMUSG00000027550.14	E032	14.2389	0.0347171	20.002	7.73619e-06	0.00181148	1.29886	0.98827	-1.11377	chr3	14564682	14565732	1051	+	10	27	25	20	32	27	6	5	7	4	4	20
ENSMUSG00000042323.17	E035	86.0013	0.00351193	19.9922	7.77606e-06	0.00181536	1.87721	1.98607	0.36591	chr14	31067322	31067964	643	+	67	92	59	72	80	111	127	68	82	87	95	115
ENSMUSG00000018820.13	E018	29.8962	0.0181403	19.9878	7.79398e-06	0.00181536	1.5882	1.30906	-0.962141	chr19	42184190	42184828	639	+	63	43	32	49	46	58	12	11	20	9	13	33
ENSMUSG00000038884.14	E009	14.5366	0.0830972	19.9517	7.94233e-06	0.00184503	1.35007	0.904826	-1.60496	chr9	20870096	20870771	676	+	25	32	25	18	26	29	1	4	6	7	0	21
ENSMUSG00000005687.14	E018	20.0076	0.0485905	19.9437	7.97546e-06	0.00184785	1.15302	1.47174	1.11441	chr3	103178448	103178825	378	+	14	17	19	14	19	28	34	16	28	17	14	20
ENSMUSG00000001844.10	E018	10.3164	0.063532	19.9378	8.00024e-06	0.00184873	1.20244	0.789286	-1.53472	chr5	143325333	143325423	91	-	15	20	18	10	26	17	3	4	4	6	9	2
ENSMUSG00000032383.7	E002	24.8101	0.0544	19.9025	8.14926e-06	0.00187344	1.26898	1.56197	1.01303	chr9	66060231	66060400	170	+	29	46	13	11	31	32	26	12	31	21	26	37
ENSMUSG00000025204.10	E001	8.76259	0.051281	19.9024	8.14975e-06	0.00187344	1.17043	0.745698	-1.59564	chr19	44548572	44550220	1649	-	13	9	13	8	12	29	6	2	8	6	3	4
ENSMUSG00000031310.16	E052	5.09268	0.0443484	19.8813	8.24005e-06	0.00188927	1.00165	0.450786	-2.30931	chrX	101417478	101417690	213	-	6	16	3	5	14	15	1	1	1	4	2	2
ENSMUSG00000075020.6	E011	84.4314	0.0353237	19.8364	8.43603e-06	0.00192918	1.87373	1.99537	0.408855	chr2	94251879	94252515	637	-	26	229	31	40	113	160	165	52	49	42	48	135
ENSMUSG00000015090.13	E013	11.8546	0.0453428	19.8078	8.56336e-06	0.00194631	0.908912	1.30615	1.43638	chr2	25469560	25469734	175	-	17	24	11	4	6	15	14	11	18	4	14	7
ENSMUSG00000026211.17	E021	10.2449	0.0490354	19.8033	8.58336e-06	0.00194631	1.18456	0.71663	-1.7645	chr1	75491458	75491811	354	-	15	27	9	11	26	29	7	3	5	2	1	2
ENSMUSG00000055407.14	E010	249.941	0.0118018	19.8029	8.58516e-06	0.00194631	2.47914	2.31034	-0.563042	chr7	99317669	99320352	2684	+	322	212	322	363	312	301	171	206	177	223	244	231
ENSMUSG00000049299.14	E006	2.07128	0.0789641	19.7998	8.59937e-06	0.00194631	0.695675	0.209553	-2.67564	chr11	69324158	69324256	99	+	2	10	3	2	4	3	2	0	1	0	0	1
ENSMUSG00000031028.14	E015	19.4552	0.0195517	19.7924	8.6324e-06	0.00194878	1.41685	1.11807	-1.05053	chr7	109027223	109027752	530	+	46	18	43	19	23	38	2	11	4	13	16	17
ENSMUSG00000071650.6	E016	3.69789	0.0265652	19.7726	8.72254e-06	0.00196095	0.849008	0.378659	-2.12353	chr19	8908258	8908677	420	+	5	14	6	3	8	5	1	2	2	1	0	2
ENSMUSG00000012405.16	E001	1907.08	0.0116195	19.7707	8.7309e-06	0.00196095	3.27131	3.28868	0.0577243	chr14	18267823	18268959	1137	-	1778	2451	1718	1883	2154	2325	2050	1586	1570	1781	1926	2421
ENSMUSG00000029247.17	E025	51.9515	0.084629	19.7567	8.79506e-06	0.00197034	1.3792	1.86358	1.65074	chr5	76967314	76967505	192	+	20	36	13	18	28	21	143	93	72	46	53	35
ENSMUSG00000038244.14	E037	48.4664	0.133802	19.7459	8.84495e-06	0.00197649	1.32027	1.9414	2.11744	chr7	112354947	112355194	248	+	47	9	19	29	38	15	107	88	67	50	42	28
ENSMUSG00000030495.12	E013	4.22489	0.118842	19.717	8.97972e-06	0.00199647	0.892028	0.333931	-2.55439	chr7	35199540	35199689	150	+	5	10	5	6	9	17	0	1	2	0	0	3
ENSMUSG00000010608.15	E040	15.5362	0.00922528	19.7074	9.02501e-06	0.00199885	1.34098	1.04089	-1.06718	chr12	83663233	83663978	746	+	25	31	20	14	29	29	7	9	7	7	9	16
ENSMUSG00000025781.14	E003	7.41599	0.0488189	19.7051	9.03584e-06	0.00199885	1.09414	0.69006	-1.55066	chr2	10056770	10056806	37	-	9	24	4	7	19	13	6	1	4	6	2	4
ENSMUSG00000031748.16	E020	14.1238	0.00891213	19.6601	9.25148e-06	0.00204142	1.31756	1.0071	-1.10957	chr8	93962844	93963383	540	+	22	14	24	14	25	22	8	8	7	11	11	13
ENSMUSG00000031256.11	E029	4.32171	0.0310518	19.6147	9.47353e-06	0.00208519	0.851487	0.278291	-2.76494	chrX	134081191	134081316	126	+	6	7	8	8	16	8	0	2	0	1	0	1
ENSMUSG00000030180.15	E043	6.86357	0.0162023	19.5745	9.67543e-06	0.00211904	0.650677	1.0384	1.51447	chr6	120432044	120432223	180	+	3	6	0	4	1	8	9	8	8	12	10	14
ENSMUSG00000041921.16	E011	0.860611	0.0867151	19.5613	9.74209e-06	0.00212406	0.0355377	0.60009	5.12806	chr2	71512126	71512168	43	+	0	0	0	0	1	0	3	0	0	0	3	4
ENSMUSG00000055633.6	E002	91.1632	0.0327548	19.5605	9.7466e-06	0.00212406	2.03562	1.86526	-0.5724	chr7	5051989	5052150	162	+	88	165	77	111	151	204	43	65	49	68	62	100
ENSMUSG00000028986.12	E011	3.32128	0.0686453	19.5431	9.83547e-06	0.00213813	0.8213	0.202164	-3.24666	chr5	24141151	24141293	143	+	3	16	2	5	7	11	1	0	0	1	0	1
ENSMUSG00000000308.14	E016	30.7104	0.0227735	19.5186	9.96229e-06	0.00216037	1.35704	1.58032	0.768121	chr2	121359579	121359777	199	+	31	21	27	12	26	14	26	26	49	49	50	35
ENSMUSG00000001847.14	E007	7.10779	0.0155668	19.4909	1.0108e-05	0.00218658	0.635278	1.03924	1.58375	chr5	143514669	143514786	118	-	3	7	3	1	4	2	11	12	6	10	11	14
ENSMUSG00000035901.14	E012	8.77336	0.0577367	19.4334	1.0417e-05	0.0022479	1.17393	0.745164	-1.61026	chr7	109899870	109900464	595	-	10	26	12	10	17	16	1	0	5	4	5	13
ENSMUSG00000032011.5	E001	6.74079	0.0151119	19.423	1.04736e-05	0.00225458	1.05606	0.657896	-1.54813	chr9	44043384	44043476	93	+	15	4	7	14	12	7	4	3	6	7	3	1
ENSMUSG00000022255.16	E020	22.4623	0.0514224	19.3376	1.0953e-05	0.00235204	1.54234	1.11883	-1.47901	chr15	34116377	34117879	1503	+	24	57	25	21	43	59	14	4	8	16	9	21
ENSMUSG00000029547.10	E012	3.77422	0.0472142	19.3299	1.09969e-05	0.00235572	0.858083	0.356108	-2.28985	chr5	139754202	139754858	657	-	9	9	4	2	9	11	2	1	0	3	0	1
ENSMUSG00000028546.17	E002	3036.88	0.00533554	19.3198	1.10554e-05	0.0023625	3.49956	3.46369	-0.119218	chr4	110203737	110206358	2622	-	3593	1402	3766	4366	4308	3087	2404	2407	2747	3263	3110	2427
ENSMUSG00000030663.12	E012	14.8803	0.0201802	19.3063	1.1134e-05	0.00237114	1.32231	1.04502	-0.987085	chr7	116099440	116099523	84	+	21	29	17	8	34	27	7	9	7	13	8	14
ENSMUSG00000019977.16	E022	6.7147	0.0171296	19.3036	1.11497e-05	0.00237114	1.00142	0.584798	-1.66719	chr10	21344672	21345076	405	+	11	13	7	16	14	16	1	2	1	1	1	7
ENSMUSG00000030428.16	E016	41.5161	0.0982248	19.2607	1.14032e-05	0.00241087	1.82624	1.33042	-1.69442	chr7	4124489	4124520	32	+	44	80	78	33	85	103	8	13	9	25	21	56
ENSMUSG00000040813.16	E009	4.94539	0.0243691	19.2586	1.14152e-05	0.00241087	0.960741	0.522479	-1.80377	chr9	106663201	106663957	757	-	3	11	6	11	6	12	4	1	3	2	3	2
ENSMUSG00000026643.16	E008	9.72114	0.0609165	19.2581	1.14187e-05	0.00241087	1.19237	0.700041	-1.86079	chr2	3305440	3306982	1543	+	10	31	12	21	14	23	3	0	2	2	5	9
ENSMUSG00000022022.3	E012	2.82139	0.0639744	19.2365	1.15482e-05	0.00243239	0.808325	0.284415	-2.55398	chr14	79419287	79419900	614	+	4	7	3	4	4	11	0	0	1	0	3	2
ENSMUSG00000026634.16	E022	4.7201	0.0449298	19.2256	1.16148e-05	0.0024334	0.899677	0.446672	-1.9489	chr1	190942121	190942247	127	+	4	10	11	5	8	16	0	1	2	3	0	3
ENSMUSG00000041645.14	E002	34.5674	0.0599758	19.2232	1.16294e-05	0.0024334	1.25827	1.6539	1.36376	chr12	103407983	103408195	213	-	15	20	10	10	25	14	80	52	47	40	44	37
ENSMUSG00000036427.5	E023	517.416	0.0193905	19.2221	1.16359e-05	0.0024334	2.74884	2.6291	-0.398583	chr7	34208311	34210377	2067	-	653	663	720	506	1156	998	192	272	320	367	305	530
ENSMUSG00000006476.19	E016	11.6815	0.0459061	19.2141	1.1685e-05	0.00243436	1.29219	0.832982	-1.67911	chr2	25056137	25056875	739	+	12	16	26	14	25	19	6	5	3	9	8	6
ENSMUSG00000053580.16	E046	1949.1	0.00367841	19.2123	1.16958e-05	0.00243436	3.2991	3.27955	-0.0649786	chr11	105924733	105929304	4572	+	2342	2285	2096	2081	2218	2392	1655	1584	1629	1615	2386	1848
ENSMUSG00000020483.14	E004	364.957	0.0278424	19.178	1.19081e-05	0.00246288	2.40054	2.6536	0.843192	chr11	87981071	87981235	165	-	376	246	181	182	259	253	366	283	379	722	622	570
ENSMUSG00000036989.16	E008	55.8581	0.0190886	19.1778	1.19093e-05	0.00246288	1.84241	1.64494	-0.668129	chr7	105612308	105612606	299	-	78	58	65	74	82	102	27	32	44	49	41	56
ENSMUSG00000041966.18	E032	161.235	0.00809439	19.1568	1.20408e-05	0.00248268	2.23784	2.18201	-0.186618	chr2	71090279	71095858	5580	+	173	250	159	170	224	244	97	112	86	170	158	215
ENSMUSG00000032316.8	E027	20.0941	0.0349377	19.15	1.20836e-05	0.0024857	1.39251	1.02919	-1.2889	chr9	57761868	57764308	2441	-	31	35	45	33	48	28	10	5	3	8	4	10
ENSMUSG00000040543.16	E012	4.42437	0.0583768	19.1388	1.2155e-05	0.00249456	0.864936	0.40354	-2.04572	chr11	72063095	72063243	149	-	3	19	4	6	6	17	2	1	0	0	1	3
ENSMUSG00000068394.4	E003	3.96478	0.0445453	19.129	1.22177e-05	0.0025016	0.831063	0.275792	-2.70327	chr2	125566533	125566689	157	-	12	6	5	5	10	12	1	0	0	1	0	2
ENSMUSG00000060739.8	E008	18.0427	0.0305713	19.0916	1.24589e-05	0.00254505	1.07406	1.32625	0.895117	chr13	97135294	97135444	151	-	8	14	4	7	8	11	29	15	20	41	22	38
ENSMUSG00000018286.6	E009	2.01949	0.0677	19.0718	1.25891e-05	0.00256151	0.6742	0.129116	-3.42663	chr11	70526674	70527071	398	+	6	4	5	1	3	6	0	0	1	0	1	0
ENSMUSG00000026904.17	E018	14.314	0.0567176	19.0705	1.25976e-05	0.00256151	1.34381	0.914287	-1.54737	chr2	62267043	62267400	358	+	23	30	20	19	18	42	5	7	1	5	2	20
ENSMUSG00000035934.16	E030	90.282	0.0202511	19.0623	1.26518e-05	0.00256412	2.02499	1.86681	-0.53152	chr9	37142984	37145549	2566	-	162	63	116	123	149	119	50	68	69	73	48	84
ENSMUSG00000003848.14	E005	4.01721	0.0243832	19.0593	1.26717e-05	0.00256412	0.824114	0.354008	-2.17047	chr8	107416251	107416993	743	-	7	6	7	9	11	6	0	3	0	1	0	2
ENSMUSG00000024498.16	E027	4.7915	0.0388986	19.0554	1.26978e-05	0.00256412	0.970678	0.468717	-2.10336	chr18	42552842	42553381	540	+	8	16	5	1	8	15	3	2	2	0	3	2
ENSMUSG00000029478.16	E022	7.32696	0.0617881	19.0416	1.279e-05	0.00257612	1.14474	0.61794	-2.0406	chr5	125025805	125026087	283	-	12	22	2	7	15	25	4	0	1	2	2	11
ENSMUSG00000031161.15	E024	1.38874	0.0503874	19.0377	1.28158e-05	0.00257612	0.592925	1.42112e-05	-16.4437	chrX	7938673	7939442	770	-	2	6	2	3	5	1	0	0	0	0	0	0
ENSMUSG00000038718.15	E001	10.6818	0.0204776	19.0008	1.30666e-05	0.00261651	0.880341	1.20149	1.1769	chr2	34171457	34171722	266	-	0	20	0	3	2	18	36	7	8	3	8	28
ENSMUSG00000027575.19	E020	6.96652	0.0388715	18.9994	1.30762e-05	0.00261651	1.07712	0.6521	-1.64934	chr2	180972930	180973460	531	+	20	14	11	6	10	10	0	1	2	8	4	6
ENSMUSG00000085492.7	E002	7.22573	0.0233226	18.9942	1.31119e-05	0.00261771	1.04386	0.654356	-1.5187	chr17	71557062	71558343	1282	-	6	13	8	13	21	15	3	3	4	3	3	2
ENSMUSG00000084786.9	E025	2.95622	0.0576408	18.9839	1.31829e-05	0.00262592	0.324111	0.779875	2.17932	chr9	20646616	20646769	154	+	1	2	0	0	3	2	4	3	3	11	2	4
ENSMUSG00000038886.10	E044	23.8966	0.0352462	18.9279	1.35753e-05	0.00269799	1.50866	1.20582	-1.05334	chr7	80369773	80370731	959	-	24	44	25	32	52	55	23	13	10	3	10	20
ENSMUSG00000024645.5	E001	11.5518	0.0370211	18.901	1.3768e-05	0.00272628	0.904231	1.25888	1.28848	chr18	84946191	84947279	1089	-	6	12	8	8	14	9	12	16	16	13	7	17
ENSMUSG00000021134.17	E026	60.7374	0.0435854	18.8958	1.38055e-05	0.00272628	1.83234	1.62347	-0.707195	chr12	80948505	80949094	590	+	87	147	66	56	131	157	12	32	18	23	18	71
ENSMUSG00000031778.13	E011	6.09627	0.0175407	18.8949	1.38118e-05	0.00272628	0.564121	1.03144	1.87118	chr8	94779806	94780022	217	+	3	5	2	5	2	2	12	8	6	7	7	13
ENSMUSG00000033595.7	E006	7.8575	0.0393015	18.8908	1.38416e-05	0.00272628	1.10354	0.686051	-1.60135	chr14	70532068	70532139	72	+	18	8	14	11	22	6	0	4	1	7	4	6
ENSMUSG00000068921.14	E008	6.17641	0.0293706	18.8866	1.38725e-05	0.00272628	1.02422	0.601116	-1.67827	chr3	88926272	88926361	90	-	4	16	12	5	11	18	3	1	1	3	4	5
ENSMUSG00000032011.5	E007	4.23471	0.0540862	18.8733	1.39696e-05	0.00273926	0.939969	0.418333	-2.25038	chr9	44046019	44046375	357	+	12	3	6	3	10	10	2	4	0	1	0	4
ENSMUSG00000047473.14	E003	376.166	0.00603758	18.8632	1.40435e-05	0.00274764	2.53061	2.6054	0.249116	chr7	29784084	29784901	818	+	382	343	309	349	323	367	435	297	383	474	520	387
ENSMUSG00000037624.15	E016	91.7443	0.0366483	18.8333	1.42658e-05	0.00278493	1.82811	2.03034	0.679862	chr1	189343043	189343300	258	-	88	22	59	56	57	87	117	79	91	231	95	107
ENSMUSG00000031996.17	E009	11.8451	0.0451075	18.7827	1.46487e-05	0.00285334	1.23511	0.919275	-1.14781	chr9	31156226	31156563	338	-	16	23	20	14	20	24	2	2	6	7	7	16
ENSMUSG00000059895.13	E012	27.2309	0.0398632	18.7653	1.47831e-05	0.00287318	1.60934	1.26204	-1.19893	chr15	73752028	73753755	1728	+	37	34	27	29	75	37	18	10	12	29	18	25
ENSMUSG00000033900.13	E010	45.3813	0.00527511	18.7494	1.49067e-05	0.00289081	1.58837	1.71905	0.444015	chr3	82363291	82363614	324	+	38	32	36	48	43	44	27	50	46	55	75	58
ENSMUSG00000031214.13	E001	380.158	0.0669962	18.741	1.49726e-05	0.00289721	2.46777	2.69271	0.749218	chrX	98554277	98558250	3974	-	381	600	378	358	462	589	338	320	257	291	354	463
ENSMUSG00000038390.11	E007	23.4832	0.0954139	18.7213	1.51285e-05	0.00292095	1.58872	1.10314	-1.69391	chr6	124860213	124860818	606	-	27	54	26	29	38	66	1	9	13	11	14	27
ENSMUSG00000054423.14	E022	6.75197	0.0235269	18.7096	1.52215e-05	0.00293249	1.00662	0.691182	-1.22676	chr14	12467023	12467179	157	-	7	19	11	12	9	12	3	0	2	5	1	9
ENSMUSG00000021901.10	E025	4.74881	0.0903038	18.6989	1.53073e-05	0.00294258	0.935938	0.369594	-2.50698	chr14	31256792	31257288	497	+	16	12	5	4	6	14	2	0	3	1	0	1
ENSMUSG00000049299.14	E007	1.43367	0.0487946	18.6858	1.54129e-05	0.00295642	0.583393	0.117056	-3.19435	chr11	69324395	69324437	43	+	5	3	3	1	2	3	0	1	0	0	0	1
ENSMUSG00000032386.15	E009	3.94578	0.021934	18.6719	1.55252e-05	0.0029715	0.87772	0.38263	-2.21145	chr9	65852951	65853213	263	-	8	7	4	5	9	12	1	1	0	3	2	1
ENSMUSG00000007617.18	E029	967.595	0.0625296	18.657	1.56471e-05	0.00298833	2.90619	3.06465	0.526951	chr13	93403791	93405129	1339	+	1327	648	1160	1372	1166	988	1185	703	837	828	759	764
ENSMUSG00000057133.14	E055	8.95618	0.0131069	18.6505	1.57006e-05	0.00299205	0.818186	1.10083	1.05761	chr2	161052388	161052578	191	-	6	9	5	3	6	5	10	13	6	13	17	15
ENSMUSG00000030986.13	E008	2.24326	0.0958676	18.6184	1.59671e-05	0.00303626	0.710814	0.130091	-3.5667	chr7	133724400	133724549	150	-	4	8	3	5	5	3	0	0	1	1	0	0
ENSMUSG00000066392.12	E050	9.14257	0.0303285	18.6058	1.6073e-05	0.00304982	0.741754	1.12748	1.45805	chr12	90332929	90333060	132	+	5	4	3	3	6	6	21	6	16	16	5	16
ENSMUSG00000027002.13	E013	2.09571	0.163024	18.5877	1.62261e-05	0.00307225	0.0662802	0.680186	4.52211	chr2	80520372	80520519	148	-	0	0	0	0	1	0	0	1	4	7	4	9
ENSMUSG00000029319.8	E002	40.2637	0.0287564	18.5545	1.65112e-05	0.00311952	1.51357	1.70917	0.666236	chr5	100655255	100655471	217	-	43	46	12	43	36	50	49	31	39	40	49	62
ENSMUSG00000059708.12	E001	328.059	0.00725044	18.5226	1.67905e-05	0.00316152	2.5605	2.47289	-0.291926	chrX	36608314	36611878	3565	-	317	488	349	379	442	476	220	201	226	253	351	479
ENSMUSG00000015476.6	E002	257.009	0.0235616	18.5209	1.68053e-05	0.00316152	2.48502	2.32725	-0.526198	chr17	34630633	34631171	539	+	347	346	327	261	353	375	163	171	164	224	238	282
ENSMUSG00000000827.18	E012	2.52034	0.148115	18.5149	1.68579e-05	0.00316465	0.145313	0.806583	3.76598	chr2	181499866	181499990	125	+	0	1	0	1	1	0	5	3	0	2	5	14
ENSMUSG00000004568.13	E039	6.41283	0.0293001	18.5006	1.69851e-05	0.00318175	1.02117	0.5893	-1.71968	chr8	3448569	3450295	1727	+	13	14	12	11	5	11	2	6	0	1	5	2
ENSMUSG00000039278.10	E003	1372.6	0.0130294	18.4794	1.71751e-05	0.0032105	3.05112	3.15815	0.355795	chrX	7922908	7924410	1503	+	1216	756	873	936	1106	855	2365	2149	1678	1559	1387	866
ENSMUSG00000038116.16	E022	25.1493	0.00877406	18.4685	1.72737e-05	0.00322209	1.29788	1.49792	0.692491	chr2	156287801	156288079	279	+	23	21	13	22	17	22	35	17	25	38	33	41
ENSMUSG00000085956.1	E004	12.1152	0.0274272	18.4207	1.77126e-05	0.00329018	1.20113	1.00033	-0.725153	chr3	95019738	95020138	401	+	17	32	11	15	12	28	6	3	6	7	12	12
ENSMUSG00000039059.11	E005	61.5262	0.0137805	18.4206	1.77135e-05	0.00329018	1.82555	1.73349	-0.310983	chr2	180099970	180100278	309	-	78	16	48	64	71	51	48	67	92	73	83	35
ENSMUSG00000018411.17	E014	2.45552	0.031924	18.3235	1.86393e-05	0.0034483	0.728835	0.180759	-3.07696	chr11	104294925	104295317	393	+	5	2	6	3	7	6	0	1	1	0	0	1
ENSMUSG00000028932.8	E013	2.99346	0.15043	18.3191	1.86822e-05	0.0034483	0.843582	0.240028	-3.01757	chr5	21802526	21802613	88	+	8	3	8	5	3	7	0	0	1	0	3	1
ENSMUSG00000035868.9	E001	11.6784	0.0246194	18.3083	1.87888e-05	0.00346072	0.931568	1.25513	1.17197	chr17	21650624	21650872	249	+	13	11	5	11	3	14	7	14	9	12	23	23
ENSMUSG00000046897.17	E030	1220.84	0.00811883	18.3027	1.8844e-05	0.00346364	3.06749	3.10596	0.127906	chr15	102212701	102215598	2898	+	1190	1864	1197	1214	1472	1704	1081	855	1013	1119	1106	1529
ENSMUSG00000056185.5	E011	7.24099	0.0262968	18.2961	1.89091e-05	0.00346836	1.03616	0.661374	-1.46066	chr19	5496403	5496940	538	-	15	11	5	11	24	10	2	4	4	4	1	3
ENSMUSG00000050312.12	E001	240.555	0.0174878	18.2671	1.91998e-05	0.00351436	2.34627	2.41692	0.23567	chr16	62732444	62735160	2717	-	230	276	250	255	227	270	234	179	202	262	292	294
ENSMUSG00000004698.11	E019	597.892	0.00877582	18.2582	1.92895e-05	0.00352345	2.79783	2.75075	-0.156634	chr12	34371497	34373434	1938	-	521	1518	444	482	679	1214	583	347	315	262	549	924
ENSMUSG00000017428.16	E045	17.6935	0.0659692	18.2474	1.93988e-05	0.00353609	1.35303	1.18036	-0.606651	chr11	80471910	80472306	397	+	24	20	14	14	19	14	13	20	20	16	20	22
ENSMUSG00000027198.16	E001	1.36841	0.128579	18.1921	1.99707e-05	0.00363281	0.614004	8.05331e-05	-14.0343	chr2	93661028	93661681	654	-	2	1	6	1	3	5	0	0	0	0	0	0
ENSMUSG00000066306.13	E034	6.58803	0.0156207	18.1835	2.00607e-05	0.00364165	1.04299	0.642333	-1.56705	chr7	102011881	102012109	229	+	6	18	7	9	12	18	1	3	1	1	8	5
ENSMUSG00000018398.18	E019	3.98518	0.0229887	18.152	2.03952e-05	0.00369476	0.894391	0.366972	-2.36509	chr11	53541030	53541209	180	+	5	6	10	6	10	7	0	1	1	1	3	2
ENSMUSG00000023951.18	E018	5.6218	0.0207183	18.1377	2.05488e-05	0.00371494	0.981253	0.542099	-1.7878	chr17	46025196	46025346	151	-	8	9	13	10	11	8	0	1	3	3	1	6
ENSMUSG00000034656.18	E056	31.7119	0.0497809	18.131	2.06212e-05	0.0037204	1.63138	1.30486	-1.12391	chr8	84612413	84613042	630	+	54	49	45	47	78	30	17	19	13	23	8	20
ENSMUSG00000004980.16	E004	93.5109	0.0221502	18.1188	2.07537e-05	0.00373499	2.04631	1.85229	-0.651897	chr6	51461145	51461433	289	-	94	129	83	107	202	255	83	27	66	51	42	80
ENSMUSG00000032423.12	E005	534.884	0.00349578	18.1136	2.08113e-05	0.00373499	2.76209	2.692	-0.233285	chr9	88452689	88453937	1249	-	577	796	598	618	657	753	421	310	414	423	569	620
ENSMUSG00000032463.10	E005	5.67905	0.021468	18.1084	2.08677e-05	0.00373499	1.0153	0.632606	-1.50754	chr9	98986513	98990662	4150	+	8	9	9	3	10	11	2	2	1	10	3	6
ENSMUSG00000028034.15	E008	7.93998	0.03273	18.108	2.08718e-05	0.00373499	0.759595	1.16324	1.51392	chr3	152210521	152210700	180	+	11	10	5	4	5	9	4	8	6	5	11	24
ENSMUSG00000024044.19	E045	11.3488	0.0259617	18.0971	2.0992e-05	0.00374889	1.22819	0.913182	-1.14641	chr17	69281714	69282560	847	+	12	20	13	15	19	31	2	3	8	9	1	18
ENSMUSG00000018567.14	E001	7.55741	0.0422162	18.0868	2.11059e-05	0.00376158	1.10119	0.708682	-1.49881	chr11	69991143	69991638	496	+	12	16	10	7	16	10	0	5	4	10	5	2
ENSMUSG00000058254.12	E007	54.6832	0.0650227	18.0757	2.1229e-05	0.00377589	1.90064	1.55978	-1.15435	chrX	10590220	10595278	5059	+	76	84	87	58	82	89	23	20	18	46	62	64
ENSMUSG00000019828.13	E001	609.636	0.00796772	18.0717	2.12735e-05	0.00377617	2.81995	2.75412	-0.219039	chr10	10686059	10688587	2529	-	493	1290	548	479	568	979	539	447	404	449	647	971
ENSMUSG00000030556.13	E029	2.07315	0.0574766	18.0574	2.1434e-05	0.003797	0.686794	0.129113	-3.47954	chr7	67641341	67645177	3837	-	2	8	5	1	5	5	0	1	0	1	0	0
ENSMUSG00000068917.12	E012	11.3417	0.0393389	18.0426	2.16021e-05	0.0038191	0.919048	1.25424	1.21605	chr3	89168698	89168923	226	+	5	20	8	3	12	12	16	12	11	9	10	23
ENSMUSG00000037364.12	E047	8.57763	0.0207937	18.0303	2.17413e-05	0.00383601	1.11667	0.746508	-1.39995	chr5	137301318	137301647	330	-	12	21	12	6	19	20	1	7	0	5	5	6
ENSMUSG00000029752.12	E001	23	0.0692193	18.0253	2.17985e-05	0.00383841	1.17663	1.48339	1.07027	chr6	7675169	7675469	301	-	24	7	5	13	21	14	43	23	31	36	27	25
ENSMUSG00000026349.14	E007	15.6079	0.0204016	17.9915	2.21889e-05	0.00389936	1.05531	1.3836	1.1626	chr1	127793590	127795254	1665	+	13	18	14	12	11	19	24	9	13	13	16	33
ENSMUSG00000070544.6	E002	102.462	0.00669514	17.9768	2.23618e-05	0.00392191	1.95804	2.07128	0.379854	chr2	160645980	160646262	283	+	85	153	74	85	102	140	135	67	100	87	101	151
ENSMUSG00000039007.10	E018	11.668	0.0295848	17.972	2.24183e-05	0.00392401	1.22627	0.947625	-1.01001	chr15	33302548	33304617	2070	+	8	25	20	9	22	19	9	7	5	3	15	8
ENSMUSG00000020530.14	E024	65.2755	0.0607875	17.9534	2.26383e-05	0.00395465	1.96112	1.61081	-1.18361	chr11	84854255	84854380	126	-	95	95	112	68	119	131	15	26	25	49	44	73
ENSMUSG00000031231.4	E004	2.71364	0.0521743	17.9308	2.29082e-05	0.00398622	0.767421	0.260594	-2.5615	chrX	106019391	106019578	188	+	10	5	2	6	3	5	1	0	1	1	0	2
ENSMUSG00000026223.15	E009	3065.8	0.034242	17.9283	2.29385e-05	0.00398622	3.55058	3.41672	-0.444824	chr1	85907792	85908359	568	+	2936	2972	2676	3217	3439	2901	3552	2729	3170	3299	3001	3328
ENSMUSG00000029701.15	E015	12.3278	0.0127145	17.9269	2.29549e-05	0.00398622	1.17551	0.948468	-0.826877	chr6	29152355	29152850	496	-	14	27	17	16	33	23	3	6	1	8	7	8
ENSMUSG00000037697.19	E027	6.62131	0.0224831	17.9117	2.31395e-05	0.00401037	1.00657	0.656369	-1.37335	chr14	45620841	45621275	435	-	8	14	6	10	16	16	2	1	3	7	1	4
ENSMUSG00000054237.6	E016	18.2803	0.0371497	17.9039	2.32347e-05	0.00401897	1.36366	1.13381	-0.809811	chr19	38222255	38223961	1707	-	19	29	28	21	32	51	10	2	8	17	6	18
ENSMUSG00000008958.14	E013	2.62734	0.032706	17.8922	2.33772e-05	0.00403568	0.758084	0.33694	-2.01209	chr3	95121262	95121406	145	+	8	3	2	3	4	7	1	0	2	1	1	3
ENSMUSG00000044150.12	E016	3.5533	0.0287278	17.8648	2.37165e-05	0.00407924	0.826498	0.333649	-2.30347	chrX	159566849	159567365	517	+	10	7	2	5	7	12	2	0	0	0	1	3
ENSMUSG00000024012.18	E020	9.79957	0.0493292	17.8644	2.37221e-05	0.00407924	1.18207	0.805693	-1.3976	chr17	29335580	29336166	587	-	21	23	13	16	12	11	3	5	4	5	5	9
ENSMUSG00000115987.1	E017	3.68897	0.0457752	17.829	2.41671e-05	0.00414765	0.827852	0.496965	-1.42012	chr15	76625134	76625205	72	-	6	3	6	3	2	6	5	5	2	1	5	0
ENSMUSG00000005583.16	E072	4678.83	0.00564852	17.813	2.43706e-05	0.0041711	3.69991	3.63952	-0.200626	chr13	83664963	83667078	2116	+	6507	4655	4876	5563	4344	4186	4315	3988	4485	4433	5382	4288
ENSMUSG00000021692.9	E020	16.2013	0.0602417	17.8109	2.43985e-05	0.0041711	1.07651	1.40266	1.15153	chr13	106957094	106957200	107	+	12	41	10	16	9	23	24	12	13	3	22	20
ENSMUSG00000039686.14	E004	1.6559	0.0443763	17.7782	2.48209e-05	0.0042351	0.556189	0.082267	-3.63948	chr2	30100458	30101035	578	-	2	2	4	2	6	5	0	0	1	0	0	0
ENSMUSG00000043241.14	E002	1078.1	0.0210612	17.7453	2.52539e-05	0.00430064	2.97021	3.081	0.36838	chr2	5957471	5957850	380	+	1157	754	740	1078	1146	1049	1335	901	1128	1499	1319	873
ENSMUSG00000019763.11	E001	31.5994	0.0124999	17.7067	2.57716e-05	0.00438032	1.42049	1.59717	0.605843	chr10	4401915	4403170	1256	-	35	35	30	40	41	40	31	23	25	37	22	32
ENSMUSG00000009079.16	E019	58.7024	0.0406435	17.7019	2.5837e-05	0.00438299	1.83843	1.6747	-0.553678	chr11	5078953	5079484	532	-	56	102	64	67	94	160	37	17	22	41	23	98
ENSMUSG00000016534.15	E013	1.85959	0.0629896	17.6946	2.59355e-05	0.00438971	0.644618	0.0722546	-4.23638	chrX	38452890	38455356	2467	-	1	8	6	4	2	3	0	0	0	0	0	1
ENSMUSG00000035781.14	E002	236.801	0.0841332	17.6909	2.59873e-05	0.00438971	2.2369	2.48677	0.833744	chr10	79910238	79910532	295	-	288	178	144	175	239	169	289	258	276	345	260	195
ENSMUSG00000061589.14	E038	8.12674	0.0287703	17.688	2.60263e-05	0.00438971	1.0509	0.643136	-1.59245	chr10	80792774	80793506	733	+	9	19	11	8	22	29	0	0	4	3	0	7
ENSMUSG00000004961.7	E012	9.77219	0.109726	17.6687	2.62916e-05	0.00442599	1.24628	0.743553	-1.87294	chr7	4546573	4546973	401	-	7	10	11	11	26	32	2	5	9	8	1	5
ENSMUSG00000074656.12	E013	11.635	0.0285727	17.6642	2.63538e-05	0.004428	1.23308	0.917722	-1.14652	chr2	154884447	154887703	3257	-	15	21	15	20	18	23	6	1	4	12	3	15
ENSMUSG00000073656.4	E002	1.07992	0.0641945	17.6525	2.65161e-05	0.00443369	0.552196	0.000105288	-13.3695	chr1	66326101	66326152	52	-	0	6	1	0	3	6	0	0	0	0	0	0
ENSMUSG00000043259.15	E019	7.31917	0.0283293	17.6519	2.65246e-05	0.00443369	1.091	0.652971	-1.6959	chr10	70542726	70544327	1602	+	12	7	8	19	13	14	1	6	2	2	2	8
ENSMUSG00000029004.15	E021	8.39543	0.0146727	17.6509	2.65388e-05	0.00443369	1.12876	0.781824	-1.30164	chr5	23491447	23491613	167	+	11	21	11	11	12	16	1	1	5	7	4	12
ENSMUSG00000024121.13	E006	5.94971	0.053436	17.6425	2.66561e-05	0.00444485	0.498412	0.985597	2.01183	chr17	24164699	24164882	184	-	4	3	1	1	0	4	7	10	10	14	6	8
ENSMUSG00000030994.16	E006	1.41567	0.0488073	17.6331	2.67879e-05	0.00445736	0.60713	0.0615615	-4.32249	chr7	134266838	134268840	2003	-	2	2	4	0	7	3	0	0	0	1	0	0
ENSMUSG00000068823.10	E047	10.963	0.0146825	17.63	2.68324e-05	0.00445736	0.8873	1.21651	1.20351	chr3	103052812	103052931	120	+	4	10	2	10	12	7	12	8	12	19	16	23
ENSMUSG00000021598.9	E016	3.0657	0.0774722	17.6186	2.6993e-05	0.00446789	0.376709	0.846867	2.12639	chr13	69815591	69815832	242	+	6	1	0	4	1	1	1	1	3	10	3	7
ENSMUSG00000032086.12	E018	6.37623	0.0173763	17.6183	2.69972e-05	0.00446789	0.611553	1.02056	1.61876	chr9	45862220	45862484	265	+	3	6	2	1	4	4	8	5	13	7	10	14
ENSMUSG00000028445.7	E001	443.851	0.0120278	17.6076	2.71506e-05	0.00448484	2.6265	2.66228	0.119117	chr4	41638144	41639001	858	-	380	617	342	380	453	503	626	452	389	396	377	509
ENSMUSG00000049606.16	E022	28.1561	0.0343678	17.5903	2.73987e-05	0.00451734	1.59965	1.26255	-1.16416	chr5	106688768	106689819	1052	-	26	75	33	33	47	67	17	9	6	9	24	31
ENSMUSG00000037475.15	E001	171.931	0.0367411	17.5609	2.78254e-05	0.00456891	2.33224	2.13757	-0.650509	chrX	41794991	41797109	2119	-	197	307	160	190	208	274	130	91	121	134	167	225
ENSMUSG00000022035.6	E011	111.112	0.0402793	17.5596	2.78442e-05	0.00456891	1.9029	2.15202	0.83551	chr14	65856694	65856896	203	+	103	77	33	81	100	125	113	92	97	227	156	157
ENSMUSG00000042628.8	E008	1.10301	0.054763	17.558	2.78671e-05	0.00456891	6.15293e-05	0.532022	14.0506	chr12	83552412	83552546	135	-	0	0	0	0	0	0	0	2	1	4	3	3
ENSMUSG00000054237.6	E017	19.5364	0.087446	17.5486	2.80056e-05	0.00458309	1.1624	1.46301	1.05089	chr19	38223962	38224138	177	-	17	37	4	7	13	36	16	12	20	31	24	33
ENSMUSG00000070695.4	E001	65.3298	0.0406143	17.5231	2.83845e-05	0.00463446	1.70044	1.86714	0.563064	chr1	115684756	115685218	463	+	52	4	25	41	85	58	82	71	77	113	90	77
ENSMUSG00000034863.9	E017	16.5191	0.0386048	17.5204	2.84249e-05	0.00463446	1.37362	1.05915	-1.11404	chr8	71482980	71483141	162	-	39	24	13	19	31	32	8	4	10	13	4	20
ENSMUSG00000024594.9	E020	7.51184	0.0441169	17.5055	2.86471e-05	0.00466098	1.10012	0.678091	-1.62237	chr18	57384277	57389219	4943	+	6	23	12	9	11	17	1	5	1	5	2	8
ENSMUSG00000053929.17	E019	17.6648	0.0300015	17.5025	2.86934e-05	0.00466098	1.07374	1.3935	1.12988	chr15	76659506	76659733	228	-	18	17	10	5	4	17	22	20	24	26	24	24
ENSMUSG00000025290.17	E017	7.73655	0.142924	17.49	2.88822e-05	0.00467563	0.676918	1.154	1.82075	chr14	24491990	24492116	127	+	3	9	3	1	8	7	16	2	12	14	7	12
ENSMUSG00000038346.18	E032	5.53873	0.0310727	17.4886	2.8904e-05	0.00467563	0.965843	0.516549	-1.85102	chr6	125030404	125030797	394	+	16	11	8	9	5	12	2	1	3	1	0	5
ENSMUSG00000027303.18	E017	1.23621	0.0498241	17.486	2.89429e-05	0.00467563	0.554804	3.52203e-05	-14.9615	chr2	130533384	130535322	1939	+	2	4	4	0	3	4	0	0	0	0	0	0
ENSMUSG00000034757.15	E006	7.22512	0.0762811	17.4612	2.93237e-05	0.00472848	1.09658	0.612065	-1.89327	chr11	102285980	102286116	137	+	14	12	12	16	8	16	2	0	2	2	2	10
ENSMUSG00000050373.13	E008	15.667	0.0431091	17.4548	2.94213e-05	0.00473554	1.36701	1.03552	-1.17734	chr2	164790411	164791557	1147	+	35	32	17	16	23	25	3	5	13	5	8	25
ENSMUSG00000029713.15	E036	8.01398	0.0570772	17.4349	2.97319e-05	0.00477679	1.0972	0.769027	-1.23914	chr5	137531759	137531952	194	-	11	12	7	14	11	17	2	3	11	6	3	5
ENSMUSG00000026135.17	E016	13.2478	0.0135117	17.4244	2.98966e-05	0.00478835	1.26793	0.992547	-0.989561	chr1	74582232	74585383	3152	-	14	37	20	15	22	21	5	1	7	8	11	15
ENSMUSG00000018501.17	E003	37.0205	0.0445184	17.4234	2.99126e-05	0.00478835	1.37735	1.71484	1.15484	chr11	62317601	62317796	196	-	29	27	17	12	28	43	50	39	50	64	38	45
ENSMUSG00000029621.14	E018	53.3333	0.0186871	17.4165	3.00214e-05	0.00479704	1.65906	1.79782	0.46978	chr5	145104698	145104891	194	+	63	43	31	32	67	62	49	36	61	84	70	58
ENSMUSG00000038916.7	E016	374.196	0.00277477	17.4019	3.02521e-05	0.00482515	2.59115	2.5488	-0.141078	chr10	29196464	29197440	977	+	425	484	429	446	457	497	339	297	249	319	346	372
ENSMUSG00000002015.5	E008	3.35035	0.0365405	17.3831	3.05533e-05	0.00485563	0.836502	0.349553	-2.24542	chrX	73716118	73716175	58	-	6	7	6	3	8	5	0	4	0	1	3	0
ENSMUSG00000027805.16	E006	5.12035	0.022106	17.3827	3.05597e-05	0.00485563	0.955348	0.507753	-1.85407	chr3	57845469	57845878	410	-	13	4	7	12	8	9	3	1	2	1	1	5
ENSMUSG00000040479.12	E049	2.81359	0.142652	17.3796	3.06086e-05	0.00485563	0.769252	0.192599	-3.12775	chr2	91945174	91945257	84	-	9	5	4	1	6	11	0	0	1	0	0	2
ENSMUSG00000027935.14	E011	89.8463	0.0496498	17.3642	3.08578e-05	0.00488635	1.88066	2.00558	0.419795	chr3	90225509	90225969	461	+	70	69	64	77	77	93	102	84	98	132	88	135
ENSMUSG00000049336.16	E036	55.5184	0.0161927	17.354	3.10245e-05	0.00490393	1.57358	1.81116	0.805823	chr11	36677469	36677745	277	-	44	12	33	38	41	27	80	78	55	121	57	54
ENSMUSG00000024787.14	E001	32.9495	0.0372028	17.344	3.11886e-05	0.00492104	1.39151	1.62212	0.791024	chr19	6119399	6119851	453	-	21	37	22	20	33	24	48	43	39	53	24	23
ENSMUSG00000049796.4	E001	298.586	0.012627	17.3338	3.13554e-05	0.0049385	2.49062	2.40594	-0.282321	chr3	19693401	19694490	1090	-	184	726	285	321	654	660	223	165	124	117	148	331
ENSMUSG00000074657.5	E016	2.71544	0.378205	17.3285	3.14441e-05	0.00493916	0.868742	9.71907e-12	-38.0553	chr10	127237717	127237842	126	-	6	5	4	0	4	20	0	0	0	0	0	0
ENSMUSG00000022820.4	E001	10.9055	0.064449	17.3238	3.15214e-05	0.00493916	0.876524	1.19074	1.15338	chr16	37647170	37647600	431	-	7	6	9	6	12	3	11	16	21	16	7	11
ENSMUSG00000062937.7	E001	8.19539	0.0174958	17.3234	3.15279e-05	0.00493916	0.763274	1.10009	1.27261	chr4	89137122	89137524	403	+	10	4	2	3	5	7	8	6	8	15	17	16
ENSMUSG00000004980.16	E025	22.4291	0.0508368	17.3093	3.17627e-05	0.00496711	1.1245	1.57022	1.5539	chr6	51466315	51466404	90	-	15	26	12	5	16	23	24	10	18	52	26	56
ENSMUSG00000049796.4	E002	183.64	0.0126771	17.2885	3.21123e-05	0.00501288	2.21542	2.3102	0.316565	chr3	19695167	19695396	230	-	106	432	104	153	313	402	192	111	126	106	123	222
ENSMUSG00000038930.11	E001	10.1475	0.0368821	17.2851	3.21707e-05	0.00501311	0.884591	1.18071	1.08687	chr7	80293229	80294948	1720	-	9	11	9	5	7	9	16	8	13	12	6	18
ENSMUSG00000071708.11	E009	10.1826	0.0289578	17.2663	3.24896e-05	0.00505386	1.18501	0.839314	-1.27654	chrX	157460862	157461175	314	-	15	20	14	12	16	27	3	3	3	5	6	12
ENSMUSG00000036550.16	E064	8.00149	0.0252334	17.2522	3.27312e-05	0.00508246	1.12383	0.732841	-1.48118	chr8	95761952	95762989	1038	-	8	20	9	7	14	24	4	1	3	6	4	8
ENSMUSG00000017740.17	E023	17.65	0.0496137	17.2358	3.30148e-05	0.00511747	1.43101	1.0553	-1.32655	chr2	164982437	164982811	375	+	30	36	22	22	31	29	3	6	9	11	10	24
ENSMUSG00000021476.9	E014	25.1488	0.0651551	17.227	3.31685e-05	0.00513226	1.58494	1.17316	-1.43013	chr13	64182584	64184502	1919	+	39	52	39	33	35	48	11	10	4	16	17	26
ENSMUSG00000044442.11	E012	213.319	0.0307642	17.2068	3.35227e-05	0.00517796	2.26426	2.3918	0.425686	chr16	87367686	87368742	1057	+	210	182	184	221	272	214	205	170	227	276	214	227
ENSMUSG00000025393.12	E024	5.12785	0.118943	17.1988	3.36647e-05	0.00519079	1.0211	0.479496	-2.2358	chr10	128089159	128089681	523	+	10	6	8	2	16	11	6	1	2	0	2	3
ENSMUSG00000037519.17	E042	4.19859	0.0258544	17.1858	3.38958e-05	0.00521729	0.883127	0.425825	-1.99511	chr7	144514441	144514524	84	-	3	10	5	9	8	13	1	0	0	3	2	3
ENSMUSG00000002496.10	E049	3.72149	0.0380107	17.1803	3.39945e-05	0.00522335	0.83429	0.357327	-2.19044	chr17	24606544	24607436	893	-	10	5	6	6	6	8	2	1	2	1	0	1
ENSMUSG00000036186.5	E004	6.67146	0.0430991	17.1731	3.4124e-05	0.00523411	1.04686	0.612232	-1.71204	chr2	26634203	26634787	585	+	5	13	14	15	6	14	5	2	4	1	2	4
ENSMUSG00000004698.11	E001	472.942	0.013472	17.1472	3.45912e-05	0.00528908	2.61625	2.73721	0.402684	chr12	34047580	34052300	4721	-	374	1099	287	387	378	657	471	383	337	335	498	849
ENSMUSG00000033068.16	E012	32.2915	0.0288449	17.1466	3.46025e-05	0.00528908	1.59176	1.40739	-0.632659	chr2	150761269	150762375	1107	+	44	53	37	38	60	58	17	23	9	35	13	28
ENSMUSG00000040414.8	E009	82.92	0.0298724	17.1336	3.48413e-05	0.00531635	2.01278	1.79713	-0.725501	chr19	43665978	43666914	937	-	91	136	106	90	137	183	36	39	50	55	56	101
ENSMUSG00000022961.18	E030	34.3969	0.0490437	17.0884	3.56794e-05	0.00542611	1.67627	1.34255	-1.14497	chr16	91674142	91674694	553	+	37	75	29	38	75	96	9	10	15	23	14	43
ENSMUSG00000067629.13	E032	1.0535	0.0514545	17.0882	3.56839e-05	0.00542611	0.520861	2.49278e-08	-25.2672	chr17	26963026	26963087	62	+	2	4	4	1	2	1	0	0	0	0	0	0
ENSMUSG00000001383.9	E004	3.78397	0.0723679	17.0498	3.64131e-05	0.005518	0.929169	0.354884	-2.56791	chr18	36795755	36796036	282	+	16	8	4	6	2	5	1	1	0	2	2	3
ENSMUSG00000039059.11	E001	110.639	0.0776164	17.0475	3.64568e-05	0.005518	1.72753	2.13282	1.36296	chr2	180099465	180099650	186	-	70	24	42	33	67	23	208	203	197	144	150	59
ENSMUSG00000019763.11	E021	5.49335	0.0219735	17.0465	3.64763e-05	0.005518	0.924338	0.481443	-1.86626	chr10	4427523	4427691	169	-	13	12	7	5	12	16	3	1	1	1	1	2
ENSMUSG00000036634.15	E021	1.56281	0.0473796	17.0427	3.65484e-05	0.00551944	0.633671	0.108115	-3.54615	chr7	30912001	30912285	285	-	5	1	3	3	4	2	0	0	1	1	0	0
ENSMUSG00000029064.15	E014	1.13898	0.0456711	17.0075	3.72333e-05	0.00560799	0.567812	2.9062e-06	-18.6204	chr4	155542928	155543030	103	+	3	2	3	2	4	1	0	0	0	0	0	0
ENSMUSG00000025047.9	E027	1.95323	0.0347739	17.006	3.72622e-05	0.00560799	0.65939	0.129406	-3.36019	chr19	47125045	47125167	123	+	6	5	3	2	2	6	0	1	1	0	0	0
ENSMUSG00000002833.11	E004	6.55052	0.0640729	17.0016	3.73488e-05	0.00561144	1.07047	0.630948	-1.7163	chr17	56079893	56080118	226	+	10	6	13	6	15	12	3	3	5	2	1	8
ENSMUSG00000026204.15	E029	109.911	0.173695	16.9732	3.79116e-05	0.00568629	2.1727	1.77849	-1.32405	chr1	75263858	75263907	50	-	129	249	89	144	254	314	23	20	26	49	46	163
ENSMUSG00000032712.16	E027	42.2099	0.0151866	16.9003	3.9395e-05	0.00589874	1.71511	1.51059	-0.696572	chr6	149334931	149335658	728	+	49	54	64	58	67	77	28	28	22	24	23	42
ENSMUSG00000039382.12	E018	0.897551	0.109797	16.8909	3.959e-05	0.00591787	8.45539e-05	0.543969	13.6478	chrX	7723315	7723357	43	+	0	0	0	0	0	0	1	0	0	2	3	6
ENSMUSG00000031748.16	E032	8.00718	0.0367112	16.8738	3.99502e-05	0.00596159	0.646459	1.08841	1.71438	chr8	93969211	93969388	178	+	4	4	3	4	4	2	20	9	10	15	8	8
ENSMUSG00000036323.14	E029	1.66961	0.0334553	16.8589	4.02647e-05	0.00599835	0.606977	0.0711584	-4.09646	chr5	76996652	76996689	38	+	4	3	3	3	4	4	0	1	0	0	0	0
ENSMUSG00000041058.15	E003	2.562	0.0338923	16.8451	4.0557e-05	0.0060239	0.729926	0.198243	-2.91706	chr4	19618285	19618357	73	-	3	7	5	1	7	10	0	0	0	0	1	2
ENSMUSG00000019432.15	E020	20.0154	0.0275557	16.8444	4.05731e-05	0.0060239	1.21074	1.43979	0.799164	chr17	35252747	35252856	110	+	9	32	20	17	33	24	21	14	15	17	22	28
ENSMUSG00000056383.10	E001	69.8652	0.00780533	16.8273	4.09401e-05	0.00605855	1.79522	1.89794	0.346165	chr7	41372923	41373789	867	-	59	80	42	62	72	83	72	63	48	95	82	110
ENSMUSG00000026171.12	E002	12.2658	0.0282511	16.8261	4.09665e-05	0.00605855	0.998882	1.24876	0.898731	chr1	74593753	74594221	469	-	12	23	14	11	11	16	10	7	13	12	11	14
ENSMUSG00000074733.14	E017	16.6327	0.0217297	16.8239	4.10129e-05	0.00605855	1.32002	1.00154	-1.13864	chr19	61119591	61120318	728	-	25	42	21	17	48	33	2	5	3	10	6	12
ENSMUSG00000003410.8	E003	13762	0.00145073	16.8156	4.11923e-05	0.00607486	4.12478	4.14834	0.0782673	chr9	22016617	22018854	2238	-	12657	17713	11524	11565	15371	16080	16585	12368	12699	15408	11964	14818
ENSMUSG00000026142.15	E010	83.875	0.0315101	16.7939	4.16666e-05	0.00613435	1.86652	1.98492	0.398031	chr1	82442863	82445366	2504	+	79	89	70	91	98	78	56	82	72	100	116	101
ENSMUSG00000029578.15	E019	1.57866	0.136684	16.7908	4.1735e-05	0.00613435	0.610115	4.05711e-06	-18.3284	chr5	142665423	142665530	108	+	1	2	1	4	6	8	0	0	0	0	0	0
ENSMUSG00000020022.17	E010	56.3781	0.00730541	16.781	4.19511e-05	0.00615583	1.80029	1.70483	-0.322808	chr10	94220949	94221423	475	+	51	70	41	54	73	60	76	49	58	59	34	64
ENSMUSG00000041328.16	E010	6.16851	0.024425	16.7465	4.27202e-05	0.00625826	0.956173	0.673433	-1.11405	chr7	92649456	92649575	120	-	7	16	12	8	12	10	2	0	0	3	5	8
ENSMUSG00000048930.12	E001	1.15594	0.0504412	16.7316	4.30579e-05	0.00628784	0.573627	0.0570113	-4.29123	chr6	113366025	113366654	630	-	5	2	0	2	2	4	0	0	0	0	1	0
ENSMUSG00000021377.15	E002	227.839	0.0365614	16.7313	4.30649e-05	0.00628784	2.45329	2.26418	-0.630981	chr13	47084782	47085931	1150	-	261	255	222	226	333	280	227	164	252	193	168	233
ENSMUSG00000043079.17	E004	89.5574	0.0340936	16.7236	4.32394e-05	0.00629014	2.02835	1.84327	-0.622099	chr18	60593991	60596488	2498	-	117	127	130	124	166	112	52	57	49	59	69	70
ENSMUSG00000027692.16	E054	615.377	0.00396958	16.7236	4.32401e-05	0.00629014	2.82354	2.75638	-0.223482	chr3	28668750	28670585	1836	+	619	1217	569	599	756	849	526	408	370	452	638	871
ENSMUSG00000047473.14	E010	214.573	0.0055262	16.7212	4.32951e-05	0.00629014	2.36681	2.29317	-0.245768	chr7	29792360	29794702	2343	+	227	239	235	249	234	234	228	167	199	179	237	203
ENSMUSG00000030246.12	E004	8.44729	0.0643957	16.7092	4.35697e-05	0.00631962	1.16294	0.705762	-1.73235	chr6	142492493	142492616	124	-	8	26	15	7	19	12	7	1	3	3	3	8
ENSMUSG00000041096.13	E003	819.123	0.00267007	16.6931	4.39401e-05	0.00636286	2.89888	2.92299	0.0801916	chrX	152338725	152339065	341	-	828	997	561	721	975	873	683	688	844	990	1008	948
ENSMUSG00000019841.15	E039	1.36258	0.0430203	16.6856	4.4115e-05	0.00637202	0.562144	1.81846e-09	-29.2367	chr10	39862832	39862970	139	+	1	7	1	1	2	8	0	0	0	0	0	0
ENSMUSG00000040220.10	E005	32.04	0.0165799	16.6823	4.4192e-05	0.00637202	1.44853	1.58606	0.471246	chr8	123522938	123523135	198	+	27	35	19	20	46	35	21	17	36	49	54	42
ENSMUSG00000053819.16	E070	67.2208	0.0139023	16.6811	4.42205e-05	0.00637202	1.72147	1.90299	0.612497	chr3	126842894	126843174	281	+	28	62	28	37	80	73	81	52	67	105	92	126
ENSMUSG00000043067.15	E011	1.40763	0.111357	16.6748	4.43657e-05	0.00638249	0.585641	2.26025e-06	-19.0636	chr9	24423188	24423959	772	-	1	6	1	3	3	6	0	0	0	0	0	0
ENSMUSG00000024597.11	E024	3.26313	0.0909677	16.6716	4.4441e-05	0.00638291	0.816909	0.24795	-2.85236	chr18	57936308	57936430	123	+	4	9	2	1	12	15	0	0	0	0	2	2
ENSMUSG00000028059.16	E067	17.3792	0.0443245	16.6609	4.46922e-05	0.00640853	1.41249	1.03983	-1.31904	chr3	88636104	88637816	1713	+	30	18	29	13	42	31	8	10	16	6	6	12
ENSMUSG00000022762.18	E021	21.4253	0.0122324	16.6383	4.52295e-05	0.00647503	1.22498	1.45259	0.79292	chr16	81615703	81615907	205	+	24	24	20	8	10	17	13	14	17	35	51	34
ENSMUSG00000026755.14	E011	174.065	0.030302	16.6228	4.55988e-05	0.00651667	2.17688	2.30565	0.43024	chr2	39015394	39015877	484	+	174	197	94	148	241	238	187	158	156	230	142	183
ENSMUSG00000028822.11	E001	797.694	0.0248979	16.6199	4.56684e-05	0.00651667	2.88781	2.9051	0.0574991	chr4	134897849	134898390	542	-	753	444	624	1039	917	670	959	756	922	1004	747	665
ENSMUSG00000030400.17	E015	2.14702	0.0513963	16.6086	4.59424e-05	0.00653821	0.660134	0.262562	-2.10486	chr7	19385894	19385946	53	+	1	4	5	5	2	6	0	0	1	2	1	1
ENSMUSG00000027603.15	E014	3.63745	0.0431877	16.6075	4.59679e-05	0.00653821	0.829672	0.358512	-2.16544	chr2	155502833	155503127	295	-	6	10	5	11	5	4	1	1	0	1	0	4
ENSMUSG00000036555.14	E023	23.7378	0.0143237	16.5808	4.66217e-05	0.00662051	1.46468	1.26164	-0.705358	chr5	140683030	140683375	346	-	31	43	36	28	42	46	6	11	6	22	17	22
ENSMUSG00000003435.9	E007	14.3444	0.0190508	16.5774	4.67035e-05	0.00662145	1.06907	1.30943	0.854542	chr7	28316283	28316441	159	-	10	19	14	8	26	15	17	8	10	16	19	18
ENSMUSG00000000134.17	E028	8.08686	0.0360291	16.5716	4.68478e-05	0.00663122	1.06164	0.765097	-1.12601	chrX	7769548	7770773	1226	+	11	11	9	10	20	17	4	4	9	5	0	3
ENSMUSG00000022961.18	E021	28.4818	0.0670935	16.5536	4.72936e-05	0.00668358	1.60264	1.25537	-1.19954	chr16	91672263	91672710	448	+	34	59	28	35	57	80	8	2	10	16	13	46
ENSMUSG00000032087.11	E050	2.17699	0.0726807	16.5459	4.74868e-05	0.00670013	0.722107	0.171333	-3.1434	chr9	45750699	45751090	392	+	1	9	4	2	7	4	0	0	0	2	0	1
ENSMUSG00000052676.16	E003	36.5531	0.0929545	16.5282	4.79316e-05	0.00675015	1.26474	1.72581	1.58487	chrX	134972777	134972942	166	-	23	24	7	3	24	29	62	36	35	87	61	43
ENSMUSG00000040225.15	E005	387.237	0.010365	16.5257	4.79947e-05	0.00675015	2.64703	2.52152	-0.418039	chr1	162672889	162673401	513	-	425	607	409	445	520	635	230	264	282	299	373	436
ENSMUSG00000027304.9	E002	139.025	0.0287004	16.5148	4.82717e-05	0.00677829	2.06912	2.1853	0.388854	chr2	119675072	119675280	209	+	143	135	69	67	128	128	146	112	133	231	189	233
ENSMUSG00000019302.16	E016	25.1544	0.0614067	16.5115	4.83568e-05	0.00677942	1.54747	1.24217	-1.05776	chr11	101027501	101029175	1675	+	27	41	41	33	43	42	11	10	8	27	19	22
ENSMUSG00000007021.5	E003	8.30345	0.0212403	16.4716	4.93842e-05	0.00691245	1.10499	0.771467	-1.25746	chr17	24687503	24687740	238	-	13	10	8	12	16	21	2	5	6	3	4	8
ENSMUSG00000025429.9	E016	151.986	0.0161991	16.4673	4.94955e-05	0.00691704	2.17427	2.18001	0.0191934	chr18	77881802	77882879	1078	+	242	107	226	155	222	204	88	120	110	154	135	117
ENSMUSG00000011751.16	E010	28.8421	0.00689093	16.459	4.97144e-05	0.00692772	1.56493	1.35471	-0.723722	chr7	27365564	27365760	197	-	45	39	35	34	53	49	12	16	10	24	23	33
ENSMUSG00000034610.14	E015	4.92195	0.032843	16.4542	4.98387e-05	0.00692772	0.530067	0.987212	1.86626	chr4	108508221	108508433	213	+	3	8	1	0	1	5	2	6	2	7	10	19
ENSMUSG00000039154.8	E006	4.98999	0.0422598	16.4532	4.98672e-05	0.00692772	0.510569	0.935117	1.76471	chr17	55971434	55971717	284	+	6	2	2	5	0	0	6	7	7	5	5	14
ENSMUSG00000025086.13	E013	27.6845	0.0196996	16.4524	4.98867e-05	0.00692772	1.51122	1.34209	-0.583859	chr19	57486203	57487017	815	+	28	54	33	35	52	66	9	9	18	12	22	27
ENSMUSG00000071054.12	E018	17.14	0.0372499	16.4069	5.10976e-05	0.0070847	1.3956	1.08202	-1.10716	chr17	56597816	56598643	828	+	14	44	21	16	35	36	10	6	4	6	12	26
ENSMUSG00000031425.15	E014	7464.15	0.0159004	16.4018	5.12369e-05	0.00709246	3.81927	3.92155	0.339824	chrX	136837799	136839733	1935	+	5339	5839	5813	6346	12252	9613	10037	6382	7578	9562	5222	6661
ENSMUSG00000033060.16	E027	2.14271	0.0459551	16.3989	5.13147e-05	0.00709246	0.71004	0.209902	-2.73212	chr14	101887892	101888200	309	+	1	4	2	6	6	6	0	0	0	1	2	1
ENSMUSG00000097589.9	E015	13.1088	0.103788	16.3911	5.15262e-05	0.00711054	1.32554	0.863124	-1.67892	chr14	61628817	61631879	3063	-	17	41	14	14	30	28	5	2	1	3	3	23
ENSMUSG00000000740.12	E013	6.93292	0.0616275	16.3869	5.16405e-05	0.00711515	0.717652	1.0377	1.23128	chr8	123105044	123105231	188	+	6	6	2	5	3	8	11	4	7	13	12	7
ENSMUSG00000020331.9	E007	7.3535	0.0160331	16.3789	5.18583e-05	0.00713401	0.677776	1.02124	1.33668	chr10	79734063	79734227	165	+	4	7	2	2	3	3	8	11	10	10	15	12
ENSMUSG00000033068.16	E022	185.702	0.0313353	16.3592	5.24013e-05	0.00718687	2.19188	2.34529	0.512397	chr2	150770629	150771675	1047	+	205	178	199	164	233	181	203	187	185	194	153	164
ENSMUSG00000030780.15	E001	48.2509	0.0356588	16.359	5.24059e-05	0.00718687	1.59615	1.76554	0.574747	chr7	128271379	128272106	728	-	47	34	26	51	55	49	56	63	55	48	34	60
ENSMUSG00000019478.16	E009	3.53722	0.0261587	16.3443	5.28145e-05	0.00723165	0.731889	0.421689	-1.4213	chr8	123832803	123832898	96	+	6	8	5	4	8	9	5	0	0	0	1	1
ENSMUSG00000028445.7	E002	7.02355	0.0172658	16.3295	5.32296e-05	0.00727717	1.06979	0.703675	-1.40586	chr4	41639914	41640324	411	-	8	22	6	7	11	14	5	2	5	2	6	5
ENSMUSG00000091472.2	E001	17.7155	0.0458974	16.3259	5.33308e-05	0.00727969	1.19772	1.33016	0.4654	chr14	7293648	7294846	1199	-	18	14	19	17	20	14	15	12	27	21	18	19
ENSMUSG00000027223.15	E012	32.2139	0.0546117	16.3082	5.38296e-05	0.00733222	1.65235	1.34367	-1.05983	chr2	92389902	92391035	1134	-	30	59	48	34	59	56	37	17	17	18	13	21
ENSMUSG00000057649.6	E025	15.1725	0.0113918	16.3064	5.38821e-05	0.00733222	1.28336	1.11214	-0.607608	chr13	73943896	73944725	830	+	27	23	15	16	24	23	8	12	8	12	8	18
ENSMUSG00000054423.14	E024	30.6794	0.0133576	16.3017	5.40164e-05	0.00733914	1.55352	1.43113	-0.420144	chr14	12470167	12473408	3242	-	50	60	31	37	26	63	20	14	12	19	32	36
ENSMUSG00000028034.15	E022	1.86505	0.0338746	16.2795	5.46517e-05	0.0074034	0.21727	0.701782	2.63496	chr3	152219716	152219846	131	+	0	1	1	1	1	2	4	1	1	3	3	5
ENSMUSG00000026755.14	E005	58.0242	0.0470099	16.2776	5.4708e-05	0.0074034	1.86505	1.63826	-0.767142	chr2	39010018	39013114	3097	+	74	99	68	52	118	117	39	18	25	34	44	75
ENSMUSG00000085956.1	E001	4.83762	0.0255356	16.2764	5.47416e-05	0.0074034	0.60131	0.935762	1.34911	chr3	95015625	95016248	624	+	5	7	1	1	4	5	2	5	3	8	8	13
ENSMUSG00000001016.12	E026	172.248	0.0151771	16.2655	5.50561e-05	0.00743452	2.18286	2.29333	0.369088	chr3	90487459	90487963	505	+	191	198	127	182	206	192	163	120	137	250	128	251
ENSMUSG00000117011.1	E008	6.75608	0.0298121	16.235	5.59512e-05	0.00754381	1.03484	0.673534	-1.40438	chr17	43154870	43156033	1164	-	3	15	8	7	16	23	0	1	2	7	4	6
ENSMUSG00000030629.15	E008	17.9969	0.0749469	16.2301	5.60959e-05	0.00755176	1.39711	1.01546	-1.35519	chr7	84617964	84618698	735	-	17	32	42	21	26	51	11	4	6	7	7	11
ENSMUSG00000015090.13	E007	10.2266	0.0391372	16.2252	5.62404e-05	0.00755965	0.879867	1.23179	1.2859	chr2	25467818	25467919	102	-	9	20	11	5	17	9	6	8	9	8	17	10
ENSMUSG00000001036.17	E011	3.27155	0.044121	16.2215	5.63506e-05	0.00756292	0.756553	0.30542	-2.20637	chr11	61534394	61534577	184	-	5	8	11	4	5	4	0	0	3	1	0	1
ENSMUSG00000035086.13	E001	1.90693	0.0887349	16.214	5.65752e-05	0.0075815	0.173216	0.681381	2.95543	chr11	101285952	101288261	2310	-	0	0	0	0	1	3	5	3	2	3	2	3
ENSMUSG00000031425.15	E013	29485.5	0.0159241	16.2022	5.6929e-05	0.00761733	4.51442	4.41863	-0.318217	chrX	136836040	136837798	1759	+	22574	24965	36041	35830	58439	43188	23785	19084	26194	31660	16568	28148
ENSMUSG00000017428.16	E046	34.9899	0.094412	16.1776	5.76722e-05	0.00769991	1.61707	1.48046	-0.467085	chr11	80472307	80473092	786	+	26	35	31	42	41	19	43	32	32	40	38	44
ENSMUSG00000029550.11	E016	4.55026	0.021197	16.176	5.77211e-05	0.00769991	0.919914	0.492467	-1.79525	chr5	115094757	115095050	294	+	8	7	10	6	9	6	3	1	0	2	3	4
ENSMUSG00000030854.17	E002	1146.05	0.0198455	16.1721	5.78389e-05	0.00770395	2.99984	3.11818	0.393473	chr7	47077798	47078918	1121	-	1449	655	1501	1177	1853	945	825	872	1298	1592	937	735
ENSMUSG00000002227.15	E008	2.45615	0.0541672	16.1613	5.81701e-05	0.00771852	0.302513	0.725214	2.09834	chr3	104799392	104799608	217	-	0	1	2	0	3	2	0	3	6	5	3	4
ENSMUSG00000097750.2	E001	99.1926	0.014846	16.1593	5.82316e-05	0.00771852	1.95579	2.02872	0.244766	chr7	30956909	30957408	500	+	60	90	74	92	119	125	150	97	83	120	83	109
ENSMUSG00000001151.10	E029	41.8027	0.00711573	16.1571	5.8299e-05	0.00771852	1.71943	1.54073	-0.607993	chr10	76392194	76393039	846	-	48	76	45	45	39	77	22	25	30	39	43	46
ENSMUSG00000033703.9	E008	1.7844	0.0446306	16.1501	5.85139e-05	0.00773535	0.149412	0.642133	3.04396	chr8	110887051	110887272	222	-	2	0	0	0	0	1	1	2	4	4	3	4
ENSMUSG00000042523.12	E020	136.006	0.0115511	16.1452	5.86663e-05	0.00774066	2.07559	2.18318	0.360086	chr12	84139839	84140795	957	+	151	134	110	90	119	134	118	100	122	181	213	215
ENSMUSG00000047409.13	E001	37.2214	0.0303979	16.1432	5.873e-05	0.00774066	1.45255	1.65317	0.685838	chr9	118926453	118926861	409	+	13	32	26	40	27	23	29	35	44	68	57	54
ENSMUSG00000039217.13	E006	4.09903	0.0348229	16.1089	5.9802e-05	0.00787018	0.845566	0.382483	-2.08843	chr9	50576694	50576705	12	+	4	8	10	4	9	12	1	2	0	2	1	1
ENSMUSG00000028830.14	E025	1.28269	0.0521439	16.0987	6.01244e-05	0.00790079	0.579725	0.0597124	-4.24742	chr4	126832099	126832222	124	+	3	3	5	1	2	2	0	0	0	0	0	1
ENSMUSG00000020267.6	E003	1.05957	0.129938	16.0921	6.03345e-05	0.00790428	0.580537	4.1452e-05	-14.8437	chr11	54869848	54869952	105	+	6	3	1	0	0	5	0	0	0	0	0	0
ENSMUSG00000030204.10	E037	71.4876	0.0778805	16.0877	6.04751e-05	0.00790428	1.72876	1.98776	0.872683	chr6	135023279	135023772	494	+	76	56	74	77	87	69	100	42	77	54	80	80
ENSMUSG00000028960.20	E015	3.50533	0.0304648	16.0875	6.04832e-05	0.00790428	0.812192	0.379234	-1.97674	chr4	149335706	149336108	403	-	9	7	6	7	1	7	0	3	1	1	1	2
ENSMUSG00000009535.13	E019	3.34261	0.0263409	16.0866	6.051e-05	0.00790428	0.811228	0.351533	-2.13477	chr18	68317491	68317993	503	+	8	11	4	5	5	5	0	2	0	0	2	3
ENSMUSG00000022311.15	E076	3.24201	0.146868	16.072	6.09785e-05	0.00795368	0.263324	0.834946	2.80797	chr15	48285611	48287484	1874	-	2	0	0	0	4	0	6	6	3	8	2	6
ENSMUSG00000029014.14	E009	10.3466	0.0291487	16.0687	6.10856e-05	0.00795586	0.910543	1.15757	0.905718	chr5	21761541	21761725	185	-	7	10	7	4	10	8	17	8	10	12	12	22
ENSMUSG00000055065.7	E016	20.3117	0.0116122	16.0452	6.18469e-05	0.00804312	1.23861	1.44919	0.733122	chr15	79543706	79543856	151	-	14	47	17	12	22	34	14	11	15	13	25	42
ENSMUSG00000049295.17	E016	49.8079	0.0373975	15.9931	6.35728e-05	0.00825536	1.82149	1.56046	-0.885441	chr14	52010363	52010575	213	-	41	110	44	59	85	112	23	24	24	30	42	64
ENSMUSG00000030509.17	E005	1.5814	0.0691445	15.9635	6.45771e-05	0.00837091	0.613655	0.0692098	-4.16924	chr7	66677023	66678156	1134	-	0	4	3	2	7	5	0	0	0	0	0	1
ENSMUSG00000073856.11	E004	35.5877	0.0699328	15.9608	6.46669e-05	0.00837091	1.64744	1.41304	-0.802613	chr7	118855962	118858642	2681	+	13	122	33	32	56	97	24	25	12	13	7	43
ENSMUSG00000004535.12	E018	6.90883	0.0865323	15.957	6.47963e-05	0.00837091	0.639578	1.05743	1.63157	chr6	52739544	52739729	186	+	7	5	0	4	2	4	8	7	3	17	11	17
ENSMUSG00000027375.14	E002	20.5525	0.00905759	15.9557	6.48428e-05	0.00837091	1.21699	1.42317	0.719719	chr2	127634874	127635054	181	-	11	12	15	20	28	20	14	17	22	37	31	23
ENSMUSG00000062604.11	E002	2102.16	0.00465878	15.9226	6.59875e-05	0.00850621	3.34583	3.29692	-0.162581	chr5	23505452	23507720	2269	-	2606	2323	2480	2649	2576	2420	1497	1470	1611	1982	2214	2357
ENSMUSG00000079484.12	E010	7.22921	0.101661	15.9128	6.63291e-05	0.00853774	1.06352	0.609163	-1.78625	chr2	30277645	30277829	185	+	20	14	13	8	12	12	0	2	6	0	1	7
ENSMUSG00000021068.17	E030	157.63	0.00391928	15.8812	6.74441e-05	0.00866858	2.18445	2.23286	0.161817	chr12	70045147	70045637	491	-	147	255	130	156	188	276	67	89	108	156	174	300
ENSMUSG00000045482.16	E096	3.98098	0.0906335	15.8758	6.76381e-05	0.00868085	0.358361	0.889363	2.39646	chr5	144856887	144857090	204	+	2	0	0	1	2	4	4	3	14	5	4	7
ENSMUSG00000097451.11	E173	50.5716	0.0169061	15.8609	6.81721e-05	0.0087356	1.62484	1.79362	0.571914	chr12	109660990	109661267	278	+	57	61	49	61	75	69	35	41	37	51	41	56
ENSMUSG00000028466.15	E015	0.706213	0.0772575	15.8584	6.82632e-05	0.0087356	0.489339	2.41684e-05	-15.1937	chr4	43565467	43565535	69	+	2	2	1	0	2	3	0	0	0	0	0	0
ENSMUSG00000022890.13	E007	5.87383	0.0414781	15.8427	6.88303e-05	0.00879539	0.966409	0.574061	-1.58582	chr16	84829548	84829793	246	-	7	8	13	9	16	10	1	1	1	3	3	5
ENSMUSG00000014592.21	E040	14.2042	0.017536	15.8347	6.91224e-05	0.00881712	1.30646	0.983244	-1.15895	chr4	151780453	151782131	1679	-	17	22	23	20	21	24	8	10	12	12	4	4
ENSMUSG00000030609.18	E009	2.09998	0.0360597	15.8326	6.92007e-05	0.00881712	0.680902	0.183694	-2.8501	chr7	78900454	78900567	114	+	4	8	2	2	3	7	0	1	0	0	2	0
ENSMUSG00000045624.15	E001	196.524	0.00725202	15.8254	6.94627e-05	0.00883772	2.34555	2.2434	-0.341088	chr2	140119883	140120905	1023	-	180	256	171	201	248	259	239	136	175	186	158	231
ENSMUSG00000031105.16	E010	1.29578	0.121476	15.8177	6.9747e-05	0.00886109	0.549899	3.80259e-05	-14.8283	chrX	48628136	48628183	48	+	0	4	3	1	6	4	0	0	0	0	0	0
ENSMUSG00000022194.15	E006	239.497	0.0141592	15.7909	7.07406e-05	0.00897437	2.31006	2.45334	0.47794	chr14	54894391	54894494	104	+	263	333	168	210	319	344	222	165	194	291	202	301
ENSMUSG00000025362.6	E005	4.26972	0.0666858	15.7764	7.12855e-05	0.00903049	0.48857	0.845483	1.52978	chr10	128626063	128626240	178	-	3	2	0	2	4	2	4	6	6	11	4	6
ENSMUSG00000042572.12	E022	93.7254	0.0126161	15.7737	7.13889e-05	0.00903059	2.03002	1.91156	-0.397782	chr3	89782745	89784000	1256	+	124	137	107	95	115	117	83	79	79	72	71	85
ENSMUSG00000024411.11	E007	2.7438	0.0284306	15.7476	7.23796e-05	0.00914277	0.76237	0.306385	-2.22342	chr18	15397193	15397433	241	-	2	9	5	5	3	8	0	0	0	0	2	4
ENSMUSG00000049922.8	E005	17.0608	0.0494187	15.7405	7.26511e-05	0.00916393	1.05833	1.36132	1.07432	chr2	92459191	92459608	418	-	9	11	7	15	10	10	9	22	22	27	27	37
ENSMUSG00000031812.16	E010	23.0087	0.0706593	15.7178	7.3529e-05	0.00926139	1.5179	1.15877	-1.2523	chr8	121593651	121595985	2335	+	22	42	31	29	40	66	8	4	19	9	13	21
ENSMUSG00000034820.4	E020	26.3122	0.0408882	15.7097	7.38435e-05	0.00928772	1.54389	1.25455	-1.00193	chr19	10536918	10538840	1923	+	31	64	28	39	42	62	9	6	8	9	21	35
ENSMUSG00000026239.14	E007	0.930248	0.0558957	15.7039	7.40711e-05	0.00930306	0.520807	3.6578e-05	-14.7479	chr1	86546190	86546656	467	-	4	3	0	1	4	1	0	0	0	0	0	0
ENSMUSG00000026930.15	E032	1.84004	0.0993698	15.6987	7.4277e-05	0.00931563	0.62821	0.0773613	-4.05825	chr2	26346807	26346910	104	+	1	12	3	4	0	5	0	0	0	0	0	1
ENSMUSG00000062604.11	E015	6.11765	0.047626	15.6807	7.49856e-05	0.00939112	1.02171	0.561345	-1.84818	chr5	23541109	23542118	1010	-	9	5	10	16	12	13	0	0	0	7	4	4
ENSMUSG00000024044.19	E047	3.59909	0.0319759	15.6722	7.53242e-05	0.00942012	0.840096	0.412446	-1.90115	chr17	69282915	69283280	366	+	3	12	2	7	5	12	2	0	0	2	0	5
ENSMUSG00000040415.15	E014	1.94094	0.0907837	15.6618	7.57385e-05	0.0094585	0.687868	0.123602	-3.55656	chr10	127194682	127194812	131	-	3	3	1	2	9	7	0	0	0	1	1	0
ENSMUSG00000070695.4	E024	868.466	0.0458774	15.6285	7.70831e-05	0.00961278	3.00722	2.869	-0.459712	chr1	116580481	116587323	6843	+	965	217	980	1073	1275	795	620	640	909	1192	1156	672
ENSMUSG00000030495.12	E003	2.86247	0.0492331	15.6192	7.74651e-05	0.00964675	0.41115	0.786842	1.69913	chr7	35186482	35186650	169	+	0	6	0	0	1	5	4	0	0	5	6	12
ENSMUSG00000001054.9	E002	23.8989	0.0234858	15.6162	7.75877e-05	0.00964838	1.30761	1.45169	0.499582	chr11	51623673	51624038	366	-	29	15	10	29	23	22	23	35	33	18	18	29
ENSMUSG00000079442.12	E006	3.9733	0.0254769	15.6009	7.82179e-05	0.00970299	0.420254	0.86056	1.93824	chr2	32589445	32589630	186	+	1	3	1	2	3	1	2	7	6	7	5	9
ENSMUSG00000021377.15	E018	63.9814	0.00943884	15.6002	7.82472e-05	0.00970299	1.72982	1.84845	0.400599	chr13	47105572	47105737	166	-	60	40	44	51	50	48	77	57	62	98	71	119
ENSMUSG00000019943.10	E007	22.3882	0.0274011	15.5921	7.85809e-05	0.00973066	1.21977	1.45355	0.814604	chr10	98986891	98987122	232	+	18	17	14	21	14	10	36	20	14	42	26	37
ENSMUSG00000038005.15	E015	11.6753	0.0201974	15.5866	7.88127e-05	0.00974566	1.22234	0.917906	-1.1079	chr8	60906031	60906660	630	+	20	27	7	12	29	19	6	6	6	7	8	6
ENSMUSG00000039630.10	E018	63.6153	0.0288403	15.5782	7.916e-05	0.00977488	1.66746	1.94166	0.925634	chr1	178331093	178331261	169	-	57	97	25	35	56	78	56	45	50	103	92	109
ENSMUSG00000029657.15	E016	8.04604	0.0200604	15.5724	7.94054e-05	0.00979145	1.09205	0.74959	-1.29869	chr5	149621188	149623464	2277	-	12	12	10	16	15	17	1	0	3	4	8	9
ENSMUSG00000071650.6	E026	4.56656	0.0390584	15.5666	7.96488e-05	0.00980772	0.909365	0.510883	-1.66603	chr19	8911864	8911960	97	+	7	6	4	8	13	10	0	0	3	3	2	5
ENSMUSG00000066149.11	E002	119.327	0.0155514	15.556	8.00955e-05	0.00983645	2.04445	2.11492	0.236046	chr4	62391961	62394582	2622	-	103	244	61	80	121	145	159	95	107	122	103	153
ENSMUSG00000071657.12	E012	5.61993	0.0224441	15.5558	8.01056e-05	0.00983645	0.944776	0.61713	-1.31324	chr19	8841425	8843008	1584	+	7	8	11	6	10	14	2	3	2	3	2	5
ENSMUSG00000038991.17	E012	1.18781	0.0810551	15.5433	8.06362e-05	0.00988782	3.82092e-05	0.510445	14.6354	chr13	38523329	38523478	150	-	0	0	0	0	0	0	1	2	0	5	3	3
ENSMUSG00000062444.15	E020	10.355	0.23218	15.5402	8.07708e-05	0.00989055	1.17768	0.848533	-1.21473	chr7	81474387	81476279	1893	-	13	19	15	13	18	29	0	4	2	3	2	23
ENSMUSG00000027012.15	E011	9.88633	0.0441014	15.53	8.12055e-05	0.0099236	0.831606	1.21578	1.41564	chr2	71214439	71214555	117	+	7	12	7	3	7	9	13	4	5	24	17	15
ENSMUSG00000027374.12	E015	34.2013	0.032221	15.5286	8.12662e-05	0.0099236	1.6332	1.40355	-0.787056	chr2	127599826	127600011	186	+	41	83	34	38	63	70	18	19	9	20	15	43
ENSMUSG00000025220.8	E010	21.3793	0.0229604	15.5123	8.19711e-05	0.00999583	1.47141	1.17427	-1.0375	chr19	45762271	45763234	964	-	37	47	34	29	27	26	6	8	12	8	19	25
ENSMUSG00000027778.15	E032	16.2462	0.0504947	15.5082	8.21497e-05	0.0100037	1.3475	0.998652	-1.24504	chr3	68990964	68994498	3535	-	22	32	30	26	22	40	8	2	0	8	9	17
ENSMUSG00000057378.15	E114	3.03222	0.114736	15.5011	8.24582e-05	0.0100269	0.309333	0.810481	2.39523	chr2	112966290	112967152	863	-	2	1	4	1	0	0	6	1	4	7	6	3
ENSMUSG00000027361.15	E019	2.00277	0.0687046	15.4986	8.25679e-05	0.0100269	0.635537	0.0797921	-4.04121	chr2	126663089	126663290	202	-	3	3	6	1	4	9	1	0	0	0	0	0
ENSMUSG00000024121.13	E007	24.2762	0.0549854	15.4942	8.27607e-05	0.0100365	1.53272	1.26711	-0.919571	chr17	24164883	24165989	1107	-	24	35	38	17	38	48	17	7	11	26	14	41
ENSMUSG00000037475.15	E013	15.7826	0.0460654	15.4652	8.404e-05	0.0101776	0.99892	1.34884	1.2487	chrX	41807051	41807171	121	-	7	19	4	8	9	9	38	6	19	27	28	14
ENSMUSG00000032446.14	E010	224.179	0.00794729	15.4438	8.49938e-05	0.010279	2.39464	2.33368	-0.203377	chr9	118484331	118485366	1036	+	2	1094	25	23	194	509	291	147	60	11	82	678
ENSMUSG00000037126.16	E012	11.746	0.091638	15.4384	8.52382e-05	0.0102929	1.28328	0.848627	-1.58715	chr19	46317483	46317591	109	-	8	23	20	14	25	25	2	7	7	5	11	5
ENSMUSG00000028608.15	E037	43.6673	0.0335988	15.4361	8.53422e-05	0.0102929	1.55212	1.73879	0.634561	chr4	107897803	107899384	1582	+	42	82	44	41	53	54	41	50	38	31	22	42
ENSMUSG00000030744.13	E014	1.18916	0.121117	15.4215	8.60023e-05	0.0103455	0.595855	0.0536163	-4.48537	chr7	99480064	99481696	1633	-	2	2	1	2	7	1	0	0	0	1	0	0
ENSMUSG00000028248.15	E043	252.061	0.0190161	15.4189	8.61232e-05	0.0103455	2.45117	2.28419	-0.557081	chr4	21875257	21876467	1211	+	328	451	343	355	439	461	128	96	151	162	119	228
ENSMUSG00000024081.9	E024	278.709	0.0149649	15.4169	8.62146e-05	0.0103455	2.37946	2.49569	0.387526	chr17	78935820	78936067	248	-	280	292	166	187	261	325	344	215	264	364	324	417
ENSMUSG00000042439.13	E060	125.239	0.00508761	15.4161	8.62487e-05	0.0103455	2.147	2.04953	-0.326414	chr18	65686962	65687646	685	+	132	221	100	153	185	203	87	81	85	93	118	145
ENSMUSG00000023011.8	E005	205.316	0.0047426	15.4048	8.67669e-05	0.0103854	2.26897	2.33691	0.226821	chr15	99499798	99500297	500	-	259	169	151	189	184	152	215	206	216	214	271	260
ENSMUSG00000047098.18	E016	5.53405	0.0335704	15.4037	8.68176e-05	0.0103854	0.628607	0.969711	1.3563	chr14	55595473	55595760	288	+	6	8	1	2	1	6	9	6	2	11	7	9
ENSMUSG00000021910.15	E028	22.3458	0.0525716	15.396	8.71746e-05	0.010414	1.52289	1.17356	-1.21664	chr14	31180950	31181470	521	-	21	60	23	23	48	35	10	12	7	15	12	30
ENSMUSG00000021115.15	E019	2.01446	0.034888	15.3857	8.765e-05	0.0104566	0.671136	0.176733	-2.87708	chr12	106070616	106071569	954	+	2	4	3	4	7	4	0	0	1	0	1	1
ENSMUSG00000022982.10	E004	25.6301	0.06426	15.3774	8.80372e-05	0.010458	1.57935	1.23384	-1.19603	chr16	90222877	90224355	1479	+	26	40	34	33	31	72	19	8	9	13	13	40
ENSMUSG00000025781.14	E011	42.7864	0.0420585	15.3763	8.80855e-05	0.010458	1.50926	1.74524	0.803127	chr2	10064159	10064311	153	-	34	45	29	10	40	50	67	18	24	70	37	120
ENSMUSG00000017781.17	E020	10.9575	0.0149785	15.3758	8.81107e-05	0.010458	0.916178	1.18272	0.973987	chr11	75626117	75626306	190	+	11	12	4	4	8	8	20	8	17	11	12	17
ENSMUSG00000026260.12	E021	9.56188	0.0210003	15.3751	8.81404e-05	0.010458	1.13589	0.894137	-0.890478	chr1	92472779	92473662	884	-	8	14	10	11	18	17	15	3	5	8	5	7
ENSMUSG00000025155.15	E009	7.59582	0.0671405	15.3727	8.82559e-05	0.010458	1.02562	0.603276	-1.67384	chr11	120789881	120790447	567	-	17	9	16	13	17	13	1	2	3	4	0	3
ENSMUSG00000029106.14	E043	1.20279	0.117909	15.3396	8.98148e-05	0.0106284	0.538999	6.15405e-11	-34.0147	chr5	34630235	34630284	50	+	4	4	0	1	6	2	0	0	0	0	0	0
ENSMUSG00000029701.15	E016	6.5899	0.0324936	15.3295	9.02972e-05	0.0106712	0.945418	0.613225	-1.33277	chr6	29154754	29154893	140	-	12	9	17	10	12	12	1	4	0	1	3	4
ENSMUSG00000038244.14	E036	68.4972	0.0150038	15.3137	9.10515e-05	0.0107127	1.87671	1.75619	-0.406585	chr7	112353976	112354946	971	+	152	78	117	75	94	75	22	49	41	60	46	49
ENSMUSG00000026959.13	E036	10.4662	0.0615697	15.3137	9.1052e-05	0.0107127	1.2047	0.859338	-1.26895	chr2	25314401	25316754	2354	-	8	20	17	13	19	27	2	3	1	5	13	12
ENSMUSG00000051920.7	E002	75.6735	0.0123502	15.313	9.10852e-05	0.0107127	1.90469	1.83743	-0.226473	chr15	43020797	43022642	1846	-	202	3	132	129	38	19	13	61	81	83	101	37
ENSMUSG00000053565.10	E012	16.322	0.0393107	15.3092	9.12693e-05	0.0107127	1.13736	1.32269	0.65452	chr7	28977870	28977990	121	-	24	20	16	8	5	15	17	14	15	21	23	22
ENSMUSG00000025651.14	E010	0.901574	0.083338	15.3073	9.13605e-05	0.0107127	0.0431883	0.537186	4.54745	chr9	108944044	108944173	130	+	0	0	0	0	1	0	0	1	3	0	2	4
ENSMUSG00000026708.16	E016	1.2233	0.0562184	15.3008	9.16764e-05	0.0107127	0.557684	0.0633449	-4.05574	chr1	161082908	161083381	474	+	3	4	3	0	3	3	0	0	0	0	0	1
ENSMUSG00000049606.16	E013	42.4755	0.0230527	15.2981	9.18092e-05	0.0107127	1.50998	1.74646	0.804742	chr5	106637818	106638068	251	-	47	29	28	39	28	52	32	34	44	62	67	60
ENSMUSG00000073676.4	E005	3.43709	0.0658247	15.2971	9.18582e-05	0.0107127	0.818269	0.402542	-1.87008	chr1	55090713	55090802	90	+	6	13	6	2	3	7	1	0	1	5	1	1
ENSMUSG00000025968.16	E014	2.94887	0.0353729	15.2952	9.19516e-05	0.0107127	0.344952	0.799717	2.12908	chr1	63150233	63151550	1318	-	0	2	2	2	1	2	3	1	1	8	7	8
ENSMUSG00000027804.13	E011	76.4435	0.0561527	15.2932	9.2048e-05	0.0107127	1.94226	1.74729	-0.657158	chr3	79596199	79597684	1486	+	108	155	114	92	154	132	24	25	17	52	27	114
ENSMUSG00000028106.13	E006	44.708	0.0319552	15.2928	9.20689e-05	0.0107127	1.50853	1.75632	0.843076	chr3	95773154	95774111	958	-	33	48	28	24	29	36	28	58	50	56	100	50
ENSMUSG00000027894.14	E021	7.43829	0.0878198	15.2919	9.21086e-05	0.0107127	1.13213	0.63838	-1.90661	chr3	107490011	107491419	1409	-	6	29	9	10	12	15	1	0	2	5	5	8
ENSMUSG00000025173.13	E001	744.767	0.0145951	15.284	9.2495e-05	0.0107435	2.8594	2.8839	0.081487	chr11	121327224	121328231	1008	-	828	825	740	758	859	754	616	655	725	807	754	825
ENSMUSG00000037235.13	E009	31.0394	0.0871722	15.2727	9.30509e-05	0.0107938	1.6786	1.27169	-1.40047	chr5	34179744	34184313	4570	-	37	79	30	42	40	75	9	16	3	22	24	38
ENSMUSG00000030603.16	E022	2.45336	0.0792037	15.2628	9.35396e-05	0.0108362	0.726582	0.231721	-2.61811	chr7	28049983	28050048	66	-	5	4	3	0	10	8	0	0	0	2	1	1
ENSMUSG00000023092.16	E021	15.7019	0.0285676	15.2515	9.40999e-05	0.0108868	1.33255	1.03119	-1.07331	chrX	56791239	56791438	200	+	19	36	24	14	28	41	5	3	8	4	9	20
ENSMUSG00000019907.10	E023	46.0385	0.0509252	15.2389	9.47338e-05	0.01094	1.5185	1.77541	0.873409	chr10	108260836	108261036	201	+	44	19	22	27	49	46	71	33	48	92	38	66
ENSMUSG00000057672.16	E001	28.0154	0.0483381	15.2374	9.48085e-05	0.01094	1.32719	1.56837	0.831231	chr8	83666536	83670090	3555	-	27	13	26	13	36	28	30	27	41	23	44	28
ENSMUSG00000068882.13	E015	16.0989	0.0162806	15.221	9.56318e-05	0.0110199	1.34762	1.0878	-0.919782	chr2	69869880	69870020	141	+	14	30	15	23	28	36	12	7	7	12	8	18
ENSMUSG00000031360.14	E026	1.68645	0.16495	15.2187	9.5751e-05	0.0110199	0.603383	3.84012e-05	-15.056	chrX	162936734	162936805	72	+	0	4	7	3	6	2	0	0	0	0	0	0
ENSMUSG00000049755.14	E003	212.968	0.0699458	15.2139	9.5996e-05	0.0110337	2.2396	2.42008	0.602398	chr11	58315216	58317224	2009	-	223	286	218	216	270	258	199	192	199	177	179	212
ENSMUSG00000024012.18	E036	4.16279	0.0559875	15.2054	9.64247e-05	0.0110685	0.868195	0.43989	-1.86382	chr17	29342931	29343104	174	-	4	10	11	6	7	5	2	2	2	1	1	2
ENSMUSG00000029465.14	E018	171.663	0.0381946	15.1988	9.67661e-05	0.0110932	2.17171	2.26913	0.32559	chr5	122405869	122406063	195	+	178	128	101	89	188	166	234	131	158	317	192	202
ENSMUSG00000001227.12	E009	4.84187	0.0894945	15.1893	9.72511e-05	0.0111343	0.992076	0.496875	-2.0433	chr17	56128250	56128467	218	-	4	9	6	10	9	12	1	1	1	1	4	7
ENSMUSG00000030057.15	E016	9.5588	0.0485406	15.1823	9.7613e-05	0.0111612	1.18531	0.784024	-1.49485	chr6	87845794	87846317	524	-	10	28	12	13	19	18	1	2	4	5	4	13
ENSMUSG00000034292.13	E020	112.477	0.0314102	15.1713	9.81861e-05	0.0112122	2.12388	1.9745	-0.500734	chr1	91527957	91529307	1351	+	162	124	135	139	151	156	87	77	68	94	108	109
ENSMUSG00000022710.17	E002	341.209	0.00401405	15.1608	9.8732e-05	0.0112599	2.50111	2.56217	0.203424	chr16	8689600	8690145	546	-	364	400	302	348	401	417	332	284	366	328	281	377
ENSMUSG00000024082.5	E021	15.599	0.0187705	15.1334	0.000100173	0.0114009	1.10275	1.3341	0.818732	chr17	78946875	78947173	299	+	20	15	10	12	20	18	17	16	7	22	16	20
ENSMUSG00000020430.12	E017	6.86521	0.0358808	15.1324	0.000100227	0.0114009	0.684085	1.03001	1.34235	chr11	3977016	3977200	185	+	2	3	4	1	9	6	12	7	9	7	6	17
ENSMUSG00000032773.9	E005	2958.32	0.0100129	15.1102	0.000101411	0.0115103	3.43559	3.50238	0.221945	chr19	8678155	8681567	3413	+	3936	2016	3243	2992	3021	2512	3020	2799	3099	2819	3516	2651
ENSMUSG00000020022.17	E009	69.9183	0.0208167	15.1082	0.000101522	0.0115103	1.71795	1.90466	0.630018	chr10	94220681	94220948	268	+	57	52	35	35	58	51	128	91	86	92	64	67
ENSMUSG00000030795.18	E020	64.7961	0.0321973	15.1071	0.000101581	0.0115103	1.92055	1.65281	-0.904427	chr7	127974975	127975683	709	+	83	93	79	72	115	181	22	35	23	33	25	97
ENSMUSG00000021377.15	E009	149.261	0.0355284	15.1043	0.000101729	0.0115122	2.077	2.22294	0.488266	chr13	47098155	47098337	183	-	123	77	64	95	150	156	191	94	138	310	186	242
ENSMUSG00000057230.14	E043	535.641	0.0106947	15.1002	0.000101953	0.0115228	2.76647	2.66955	-0.322595	chr6	86997623	87003223	5601	+	730	794	706	629	731	860	292	311	339	402	473	560
ENSMUSG00000031864.16	E027	9.94966	0.0118442	15.0818	0.000102953	0.0116208	1.12155	0.779105	-1.28657	chr8	68824190	68824267	78	+	14	19	16	19	16	24	2	4	2	6	5	3
ENSMUSG00000024271.8	E019	1.26353	0.0792877	15.0712	0.000103532	0.0116712	0.526715	1.6113e-05	-15.9587	chr18	24619078	24619178	101	+	3	4	0	3	1	7	0	0	0	0	0	0
ENSMUSG00000027770.5	E023	1.10953	0.0799583	15.0682	0.000103698	0.011675	4.8794e-06	0.515322	17.628	chr3	62493730	62493896	167	-	0	0	0	0	0	0	0	2	1	2	2	7
ENSMUSG00000024072.9	E012	1.05441	0.113936	15.0628	0.000103991	0.0116931	0.532119	6.22925e-05	-14.0333	chr17	74498309	74498422	114	+	1	6	2	1	1	4	0	0	0	0	0	0
ENSMUSG00000022208.12	E007	219.415	0.0458448	15.0487	0.000104774	0.0117661	2.47003	2.20508	-0.884279	chr14	55111302	55113406	2105	-	234	246	280	207	362	398	149	134	169	188	183	226
ENSMUSG00000069049.11	E014	3.77562	0.0379907	15.0378	0.000105382	0.0118193	0.796995	0.28621	-2.49693	chrY	1016192	1016589	398	+	11	7	4	2	9	15	0	0	2	1	0	1
ENSMUSG00000055799.13	E002	0.892678	0.0526371	15.0347	0.000105555	0.0118209	0.53228	0.0520724	-4.23953	chr6	72627272	72627590	319	-	1	3	0	1	3	4	0	0	0	0	0	1
ENSMUSG00000021047.7	E013	124.991	0.085299	15.0327	0.000105665	0.0118209	1.86231	2.2337	1.24523	chr12	46818776	46818929	154	-	88	80	85	56	69	73	288	169	153	170	105	88
ENSMUSG00000021123.12	E007	3.06264	0.196344	15.0222	0.000106252	0.0118715	0.708867	0.233432	-2.5316	chr12	79211544	79212652	1109	+	8	2	5	6	6	11	0	0	0	2	0	1
ENSMUSG00000029169.11	E003	6.27884	0.0468976	14.9992	0.000107557	0.0120021	0.721299	1.00847	1.10902	chr5	52151810	52151979	170	-	3	3	4	5	8	12	4	8	4	3	12	13
ENSMUSG00000031105.16	E009	1.63706	0.100159	14.9949	0.000107804	0.0120144	0.602346	0.0718738	-4.06034	chrX	48625596	48625640	45	+	5	7	3	4	2	0	0	0	0	0	0	1
ENSMUSG00000035505.14	E017	2.17053	0.124687	14.9845	0.000108397	0.0120602	0.157577	0.679999	3.11377	chr5	90223616	90223939	324	-	0	0	1	0	0	2	4	2	8	1	4	2
ENSMUSG00000047881.14	E002	207.202	0.0196804	14.9829	0.000108489	0.0120602	2.36026	2.27715	-0.277437	chr5	63909065	63911151	2087	-	242	318	209	178	202	290	192	152	136	200	245	240
ENSMUSG00000068566.12	E001	9.35868	0.012745	14.9773	0.000108812	0.0120809	0.821672	1.12719	1.13881	chr7	3289080	3289178	99	+	6	5	8	5	8	4	8	12	9	17	17	12
ENSMUSG00000029713.15	E033	3.05354	0.0953824	14.9705	0.000109203	0.012109	0.804627	0.329056	-2.24629	chr5	137531039	137531297	259	-	4	4	2	1	15	8	1	0	3	2	0	1
ENSMUSG00000046138.15	E012	129.608	0.0310675	14.9644	0.000109561	0.012131	2.00163	2.18431	0.611819	chr19	29786249	29786449	201	-	124	80	63	83	134	118	209	120	124	174	166	165
ENSMUSG00000073676.4	E004	12.1426	0.0713562	14.9624	0.000109677	0.012131	1.25523	0.949773	-1.10404	chr1	55089216	55089915	700	+	15	28	19	14	17	19	4	7	2	6	9	20
ENSMUSG00000036686.16	E016	1.35695	0.0964421	14.9565	0.00011002	0.0121537	0.584809	0.0650571	-4.13753	chr8	84136739	84136788	50	-	2	2	1	1	4	8	1	0	0	0	0	0
ENSMUSG00000055436.18	E041	134.809	0.078474	14.9513	0.000110324	0.012172	2.24415	1.90672	-1.13066	chr3	158024762	158026525	1764	-	189	265	196	165	211	358	26	41	25	73	62	201
ENSMUSG00000074652.3	E037	5.07664	0.0194615	14.9312	0.000111504	0.0122767	0.945928	0.585421	-1.45811	chr2	155632148	155632544	397	+	11	5	7	8	5	7	2	2	4	8	3	1
ENSMUSG00000021178.9	E004	3.46045	0.0324991	14.9304	0.000111552	0.0122767	0.820438	0.367592	-2.07613	chr12	100113056	100113152	97	+	6	5	7	4	7	7	3	0	4	0	1	0
ENSMUSG00000059456.13	E015	47.4493	0.0776052	14.9255	0.000111844	0.0122865	1.8573	1.45234	-1.37691	chr14	66158678	66160678	2001	-	82	34	99	66	72	70	14	34	21	31	27	46
ENSMUSG00000062110.14	E002	26.9392	0.039138	14.9242	0.00011192	0.0122865	1.25984	1.54087	0.972972	chr5	74205081	74205343	263	-	17	14	10	6	19	35	46	26	23	48	36	46
ENSMUSG00000011960.12	E006	187.06	0.0121384	14.9158	0.000112415	0.0123254	2.23242	2.30916	0.256273	chr15	98543211	98544138	928	-	191	287	139	124	149	224	187	186	167	160	266	239
ENSMUSG00000003762.13	E024	13.3697	0.0390082	14.9121	0.000112636	0.0123268	0.996831	1.27279	0.990774	chr7	27257414	27257943	530	+	16	9	7	7	11	15	22	13	19	23	8	7
ENSMUSG00000028069.16	E008	1.785	0.0502694	14.9109	0.000112707	0.0123268	0.646143	0.119768	-3.43202	chr3	88051162	88051289	128	+	4	2	6	2	6	1	1	0	0	0	0	1
ENSMUSG00000011306.7	E018	5.41055	0.0406055	14.8984	0.00011346	0.0123937	0.94954	0.548122	-1.64167	chr8	70071806	70072347	542	+	6	9	12	11	8	9	1	2	2	4	3	2
ENSMUSG00000018770.9	E001	19.8433	0.156422	14.894	0.000113723	0.0124071	1.09438	1.49925	1.41952	chr2	73908447	73908707	261	-	10	19	7	17	27	10	55	14	16	12	18	34
ENSMUSG00000040177.10	E004	14.8186	0.0137229	14.8859	0.000114211	0.012434	1.30687	1.0468	-0.926668	chr7	131348692	131350650	1959	-	21	25	15	23	29	20	10	10	6	10	4	17
ENSMUSG00000093536.7	E007	190.498	0.0271496	14.8853	0.000114252	0.012434	2.24338	2.31947	0.254122	chr7	6429451	6432093	2643	+	214	227	224	179	249	228	162	128	159	223	173	201
ENSMUSG00000020375.9	E019	0.96435	0.0604254	14.8789	0.000114639	0.012457	0.507128	4.24818e-05	-14.4665	chr11	50417184	50417307	124	-	1	3	0	1	4	5	0	0	0	0	0	0
ENSMUSG00000002981.10	E011	1.92694	0.057872	14.8771	0.000114746	0.012457	0.664621	0.167962	-2.93848	chr7	19635852	19636177	326	-	2	2	5	2	7	4	1	0	1	0	1	0
ENSMUSG00000029701.15	E019	19.2759	0.0528242	14.8595	0.000115824	0.0125584	1.36092	1.13048	-0.812224	chr6	29155092	29155189	98	-	33	29	30	25	39	48	6	0	4	11	12	21
ENSMUSG00000021621.15	E005	16.37	0.0643169	14.8514	0.000116321	0.0125969	1.36334	1.02234	-1.21289	chr13	91798892	91800484	1593	-	18	47	22	22	24	38	3	5	7	3	8	24
ENSMUSG00000022469.17	E014	8.73921	0.0812334	14.84	0.000117028	0.0126578	1.1242	0.70003	-1.61745	chr15	97748873	97749495	623	-	11	24	14	6	26	18	3	1	0	6	1	9
ENSMUSG00000028266.17	E003	918.034	0.0207984	14.8348	0.000117348	0.0126605	3.01339	2.91163	-0.338404	chr3	144188683	144189061	379	-	1523	272	1004	1536	937	549	551	814	936	1180	1012	673
ENSMUSG00000024381.16	E017	77.0147	0.0385867	14.8327	0.000117483	0.0126605	1.94527	1.78318	-0.545953	chr18	32428034	32429195	1162	+	112	158	96	81	107	169	51	30	42	28	35	103
ENSMUSG00000037916.14	E015	3.50556	0.0785804	14.829	0.000117712	0.0126695	0.772845	0.283576	-2.41914	chr19	4008807	4009140	334	-	7	13	2	8	5	10	0	0	0	1	0	3
ENSMUSG00000015165.16	E037	219.202	0.0669065	14.8152	0.000118577	0.0127263	2.21419	2.46322	0.831147	chr7	28821848	28822240	393	+	136	222	129	245	266	285	298	126	193	304	160	358
ENSMUSG00000030697.7	E002	7.3313	0.164032	14.8137	0.000118672	0.0127263	0.571401	1.15096	2.27022	chr7	126785868	126786158	291	-	4	3	2	1	7	5	30	9	6	7	5	3
ENSMUSG00000028034.15	E031	1.70784	0.0410473	14.8111	0.000118834	0.0127281	0.18795	0.660275	2.72236	chr3	152222084	152222244	161	+	1	2	1	1	0	0	4	3	1	1	2	4
ENSMUSG00000006732.14	E013	30.944	0.037878	14.7942	0.000119901	0.0128268	1.37374	1.5756	0.694047	chr10	127045279	127045615	337	+	23	17	13	22	36	25	37	40	37	33	52	33
ENSMUSG00000024583.3	E005	20.5266	0.00796633	14.7892	0.000120223	0.0128457	1.40669	1.22945	-0.61876	chr18	63664171	63664332	162	-	29	29	31	21	34	26	15	12	11	15	21	15
ENSMUSG00000024527.10	E015	2.44508	0.0359211	14.758	0.000122228	0.0130283	0.712087	0.26448	-2.30826	chr18	67434230	67435948	1719	-	2	6	4	5	7	3	0	1	0	3	0	1
ENSMUSG00000042439.13	E062	134.008	0.00317961	14.7438	0.000123153	0.013111	2.09639	2.16758	0.238261	chr18	65687868	65688546	679	+	123	214	90	115	153	189	136	113	103	132	138	176
ENSMUSG00000032557.13	E001	417.387	0.0862824	14.7239	0.000124459	0.0132187	2.51383	2.72855	0.715004	chr9	104046599	104047649	1051	-	427	411	396	453	554	496	462	386	414	437	291	350
ENSMUSG00000044442.11	E010	6.61075	0.0184073	14.7238	0.000124465	0.0132187	0.989354	0.701542	-1.1199	chr16	87366281	87367464	1184	+	15	6	9	8	12	12	6	3	3	5	0	5
ENSMUSG00000031865.16	E046	2.04529	0.0542873	14.7185	0.000124813	0.0132397	0.689673	0.206459	-2.67763	chr6	83197014	83197318	305	+	1	6	4	3	6	3	0	0	2	1	0	1
ENSMUSG00000029004.15	E025	35.3397	0.00671467	14.7066	0.000125603	0.0133074	1.45356	1.6516	0.677037	chr5	23493199	23493476	278	+	25	57	20	18	29	32	39	34	35	32	46	74
ENSMUSG00000062981.5	E005	5.7563	0.0729522	14.7038	0.000125792	0.0133112	0.69396	0.976176	1.10255	chr10	95490246	95490412	167	-	6	8	1	2	6	8	4	2	8	4	14	11
ENSMUSG00000026019.15	E016	1.01298	0.0786393	14.7016	0.000125941	0.0133112	2.44986e-05	0.485496	15.1552	chr1	60091020	60091114	95	-	0	0	0	0	0	0	3	1	1	4	2	0
ENSMUSG00000038884.14	E003	223.109	0.0139572	14.6831	0.000127179	0.0134259	2.32328	2.37796	0.182448	chr9	20868680	20868936	257	+	279	322	179	207	241	298	146	178	222	215	228	282
ENSMUSG00000021423.6	E003	6.06218	0.0244726	14.6692	0.000128121	0.0135092	1.00095	0.655934	-1.35448	chr13	37345575	37348072	2498	+	8	7	9	5	16	6	5	6	3	6	1	3
ENSMUSG00000032534.18	E001	9.1272	0.0176918	14.657	0.000128956	0.0135708	0.871002	1.1565	1.05264	chr9	102584588	102586577	1990	-	8	10	7	7	11	12	12	4	5	11	10	19
ENSMUSG00000004567.16	E034	4.52041	0.0341423	14.6561	0.000129014	0.0135708	0.53069	0.911039	1.57818	chr8	3515014	3515224	211	+	4	5	1	3	3	2	8	6	2	5	6	10
ENSMUSG00000034245.10	E015	1.01361	0.0609198	14.6512	0.000129356	0.0135905	0.494638	2.81225e-07	-21.6449	chr6	91169395	91169459	65	+	5	3	2	0	1	3	0	0	0	0	0	0
ENSMUSG00000036882.7	E028	8.05882	0.0599334	14.6462	0.000129696	0.0136101	1.13202	0.7333	-1.5087	chr7	30533033	30533401	369	-	9	10	11	6	18	23	2	3	6	7	6	4
ENSMUSG00000022421.19	E004	13.2744	0.104554	14.6337	0.000130558	0.01366	1.34662	0.89552	-1.62833	chr15	79790818	79790981	164	-	25	3	24	19	26	26	2	11	0	12	12	8
ENSMUSG00000020156.16	E013	62.6857	0.0198531	14.6327	0.000130627	0.01366	1.72039	1.87104	0.508636	chr10	80232238	80232680	443	+	52	52	45	60	52	88	47	68	74	63	86	78
ENSMUSG00000089917.7	E027	1.87654	0.094178	14.6326	0.000130637	0.01366	0.558355	0.0923951	-3.46455	chr2	181571503	181572158	656	-	5	4	5	0	6	4	0	1	0	0	0	0
ENSMUSG00000069806.5	E005	7.62295	0.0145736	14.6274	0.000130995	0.0136811	1.0407	0.789968	-0.950495	chr7	3338886	3339026	141	+	7	18	7	8	13	16	7	4	5	8	1	4
ENSMUSG00000028609.6	E002	7.79518	0.0568895	14.6167	0.000131744	0.0137302	1.09948	0.718169	-1.45355	chr4	107880893	107880951	59	+	13	7	14	13	13	16	2	2	2	4	9	6
ENSMUSG00000040761.16	E012	1.03272	0.0512776	14.6162	0.000131777	0.0137302	0.514032	7.82566e-09	-26.9061	chr4	141484593	141485558	966	-	2	4	0	1	3	5	0	0	0	0	0	0
ENSMUSG00000071657.12	E010	4.06046	0.024205	14.6054	0.000132534	0.0137928	0.836914	0.48115	-1.53317	chr19	8840569	8841107	539	+	7	6	5	10	8	6	0	2	0	3	2	4
ENSMUSG00000027375.14	E001	7096.14	0.011647	14.5981	0.000133046	0.0138271	3.87172	3.82866	-0.143083	chr2	127633226	127634873	1648	-	6170	4992	8863	7744	12881	9587	6286	4487	5778	9008	6059	5700
ENSMUSG00000030718.9	E001	43.521	0.103541	14.5963	0.000133178	0.0138271	1.32774	1.78497	1.56448	chr7	100326737	100326990	254	-	37	17	11	19	16	19	152	54	38	45	40	44
ENSMUSG00000011960.12	E003	700.009	0.0141771	14.5923	0.000133461	0.0138401	2.89383	2.7965	-0.323812	chr15	98539116	98542754	3639	-	743	1127	696	746	778	1009	571	449	457	528	815	983
ENSMUSG00000017390.15	E017	14.7076	0.00878219	14.5811	0.000134253	0.0139059	1.00957	1.27689	0.958156	chr11	78325935	78326118	184	+	12	11	9	8	6	8	28	17	18	20	15	20
ENSMUSG00000029319.8	E010	44.8925	0.0452756	14.5678	0.000135209	0.0139849	1.7695	1.49905	-0.920136	chr5	100663829	100664419	591	-	74	80	60	35	82	90	20	23	19	30	20	55
ENSMUSG00000039531.8	E014	7.46304	0.0154487	14.566	0.000135333	0.0139849	1.01273	0.716147	-1.14584	chr10	33930345	33933340	2996	-	10	13	12	9	18	18	4	1	0	7	2	5
ENSMUSG00000003527.9	E015	1.08443	0.0555505	14.5566	0.000136013	0.0140387	3.7814e-05	0.516886	14.6813	chr16	17910088	17910256	169	-	0	0	0	0	0	0	0	3	3	2	1	3
ENSMUSG00000002949.15	E006	1.69307	0.0457948	14.5401	0.000137204	0.0141321	0.586715	0.0811635	-3.79945	chr8	4261908	4261997	90	-	2	9	1	2	3	6	0	0	1	0	0	0
ENSMUSG00000014873.15	E008	44.3498	0.0490343	14.5397	0.000137239	0.0141321	1.69643	1.57094	-0.426793	chr2	26917532	26918864	1333	+	55	78	52	50	83	91	15	23	13	37	32	53
ENSMUSG00000024382.13	E008	8.19049	0.0334062	14.5371	0.00013743	0.0141352	0.818579	1.02624	0.784823	chr18	32245752	32245919	168	+	0	6	5	7	3	9	9	8	6	17	12	18
ENSMUSG00000026163.17	E004	1.77976	0.148711	14.5344	0.000137627	0.0141389	0.632198	0.0698766	-4.23514	chr1	83263782	83263834	53	-	4	1	8	1	6	2	0	0	0	0	0	1
ENSMUSG00000025967.16	E014	1.07805	0.0703909	14.5206	0.000138633	0.0142122	0.526548	3.91455e-05	-14.6772	chr1	63178159	63178264	106	+	5	4	2	0	1	3	0	0	0	0	0	0
ENSMUSG00000034825.14	E003	7.54958	0.0174041	14.5202	0.000138662	0.0142122	1.01761	0.797349	-0.836643	chr7	109761647	109761741	95	-	4	40	4	2	11	25	4	1	0	1	3	14
ENSMUSG00000055670.14	E042	7.32622	0.0593393	14.5162	0.000138958	0.0142167	1.07503	0.630101	-1.73652	chr11	72893262	72893412	151	+	11	26	9	7	15	15	2	0	2	3	6	4
ENSMUSG00000113216.1	E005	110.318	0.0156006	14.5152	0.00013903	0.0142167	2.00034	2.101	0.337391	chr13	28419085	28419264	180	-	136	259	85	101	77	178	88	59	58	76	116	208
ENSMUSG00000036564.17	E032	45.7032	0.0693653	14.5128	0.000139213	0.0142189	1.803	1.47802	-1.10548	chr8	95711897	95712324	428	+	37	89	53	52	85	127	14	12	19	21	33	73
ENSMUSG00000022208.12	E006	46.305	0.0481271	14.5041	0.000139857	0.0142682	1.80984	1.52177	-0.978466	chr14	55110196	55110558	363	-	50	60	50	54	77	83	38	34	26	52	22	37
ENSMUSG00000030681.18	E014	9.58938	0.0410296	14.4933	0.000140658	0.0143228	1.15547	0.833449	-1.19412	chr7	127009729	127011800	2072	-	18	25	12	12	15	9	10	5	1	2	8	7
ENSMUSG00000015806.12	E004	22.9657	0.0357162	14.4925	0.000140718	0.0143228	1.27665	1.46651	0.658958	chr5	45434145	45434499	355	-	21	11	12	20	29	29	29	14	22	33	23	41
ENSMUSG00000030091.17	E017	2.04244	0.060353	14.4871	0.000141121	0.0143472	0.649476	0.141549	-3.16726	chr6	91026580	91026758	179	-	6	8	3	0	7	2	0	0	1	0	1	0
ENSMUSG00000097391.8	E051	8.90041	0.0192645	14.4789	0.000141739	0.0143935	0.858391	1.13645	1.02945	chr12	109749095	109749455	361	+	12	11	6	4	16	11	10	7	8	10	6	10
ENSMUSG00000034708.12	E037	2.18327	0.052524	14.4746	0.000142064	0.0144098	0.284867	0.579888	1.59536	chr11	102436574	102436807	234	+	3	0	0	0	2	0	3	2	5	4	4	2
ENSMUSG00000032407.14	E007	9.44604	0.0571411	14.4525	0.000143741	0.0145631	0.772216	1.16199	1.45886	chr9	95466546	95466656	111	-	5	3	6	2	7	9	21	4	12	20	10	13
ENSMUSG00000015476.6	E006	562.891	0.0278675	14.4438	0.000144404	0.0146135	2.6751	2.81216	0.456128	chr17	34632398	34633126	729	+	595	696	457	393	489	503	778	595	627	518	570	560
ENSMUSG00000021936.14	E017	7.30764	0.018335	14.4373	0.0001449	0.0146469	1.06422	0.724328	-1.30059	chr14	33389229	33390241	1013	-	16	12	7	8	16	12	5	3	2	2	5	8
ENSMUSG00000002679.14	E010	1.62318	0.0554178	14.4224	0.000146055	0.0147404	0.570428	0.07869	-3.77483	chr12	81581801	81581909	109	-	0	5	4	4	2	6	0	0	0	0	1	0
ENSMUSG00000023118.15	E026	2.02569	0.0396118	14.421	0.00014616	0.0147404	0.661571	0.18629	-2.74361	chr7	19046755	19046902	148	+	6	5	0	3	5	6	1	0	0	1	0	1
ENSMUSG00000045409.16	E017	30.8738	0.016823	14.4142	0.000146693	0.0147773	1.5743	1.34917	-0.774934	chr17	36269221	36271336	2116	-	39	69	29	37	63	73	17	18	4	19	12	29
ENSMUSG00000056608.14	E032	1.36413	0.157936	14.4061	0.000147323	0.014818	0.0532419	0.580871	4.42903	chr8	90977684	90978039	356	+	0	1	0	0	0	0	2	1	6	1	3	1
ENSMUSG00000032468.11	E013	2.53101	0.0290403	14.4047	0.000147434	0.014818	0.268456	0.727377	2.34222	chr9	99523139	99523339	201	-	2	0	0	0	2	2	4	2	4	5	5	4
ENSMUSG00000029390.13	E011	2.06956	0.0628352	14.3965	0.000148074	0.0148498	0.662729	0.190668	-2.70723	chr5	124546896	124547003	108	+	5	5	3	0	8	5	0	0	0	0	1	2
ENSMUSG00000028622.11	E006	35.3666	0.0123829	14.3963	0.000148092	0.0148498	1.6066	1.46866	-0.471956	chr4	107057576	107059950	2375	-	52	70	41	48	51	62	16	16	21	15	35	32
ENSMUSG00000030729.17	E019	13346.5	0.00318894	14.3939	0.000148284	0.0148498	4.10496	4.14367	0.128612	chr7	100272699	100277157	4459	+	20239	3810	15928	19175	12638	9157	8561	12407	13622	16987	17871	8901
ENSMUSG00000026516.8	E008	15.236	0.0403775	14.3921	0.000148425	0.0148498	1.30314	0.964363	-1.21753	chr1	181095055	181095525	471	-	19	22	32	25	40	22	1	6	4	5	10	12
ENSMUSG00000014077.13	E012	2.14414	0.0486139	14.3829	0.000149153	0.0149057	0.667041	0.185197	-2.77725	chr2	119584653	119585106	454	+	1	3	5	7	6	3	0	0	0	0	2	1
ENSMUSG00000020886.17	E061	347.58	0.034286	14.3733	0.000149917	0.014965	2.4209	2.61503	0.646867	chr11	70045141	70045532	392	+	402	207	186	226	305	254	495	305	301	702	383	399
ENSMUSG00000024949.17	E013	27.5237	0.0119671	14.3652	0.000150562	0.0150124	1.54175	1.34573	-0.675682	chr19	6370712	6371266	555	+	25	62	27	36	47	47	19	10	16	23	12	35
ENSMUSG00000036972.14	E009	2.34401	0.0439939	14.3627	0.000150759	0.015015	0.704257	0.226826	-2.5659	chr9	91369498	91370826	1329	+	2	6	2	6	7	4	1	0	1	1	1	0
ENSMUSG00000008206.16	E025	63.1196	0.0263624	14.3528	0.000151553	0.0150744	1.91467	1.67879	-0.796439	chr8	4521281	4522467	1187	+	105	70	74	76	95	107	47	27	27	58	46	77
ENSMUSG00000022263.10	E002	162.405	0.0179846	14.351	0.000151697	0.0150744	2.2775	2.11901	-0.529855	chr15	27732129	27733030	902	-	220	379	163	162	235	284	72	87	86	92	128	225
ENSMUSG00000024862.16	E032	1.2008	0.0565691	14.3465	0.000152059	0.0150933	0.557785	0.0632176	-4.05932	chr19	5117470	5117586	117	-	5	3	0	1	4	3	0	0	0	0	0	1
ENSMUSG00000008140.18	E007	3.98418	0.131674	14.3424	0.000152392	0.0150985	0.940232	0.384773	-2.43623	chr7	44491735	44491954	220	-	2	9	5	6	14	7	0	0	2	4	3	1
ENSMUSG00000020863.15	E031	22.0394	0.0100726	14.3416	0.000152455	0.0150985	1.25851	1.47548	0.753487	chr11	94321690	94321895	206	-	23	23	8	20	20	37	23	10	24	28	20	43
ENSMUSG00000017677.11	E009	24.5869	0.0503413	14.3256	0.000153761	0.0152107	1.40353	1.18385	-0.769345	chr11	79242499	79242949	451	-	36	64	31	33	39	83	2	9	8	3	2	25
ENSMUSG00000037361.8	E011	2.88244	0.112671	14.3217	0.00015408	0.0152235	0.235436	0.77506	2.78426	chr12	4827099	4827266	168	+	0	1	0	2	1	1	11	3	3	3	6	1
ENSMUSG00000029860.16	E025	2.25714	0.0415761	14.3198	0.000154236	0.0152235	0.713876	0.260703	-2.34329	chr6	42357313	42357433	121	+	5	6	0	1	4	11	1	0	0	1	2	1
ENSMUSG00000035048.13	E007	1.65273	0.0777969	14.3094	0.000155087	0.0152904	0.608026	0.126198	-3.17963	chr9	102628512	102629546	1035	+	1	6	4	3	5	1	1	0	0	0	0	1
ENSMUSG00000047881.14	E012	24.7897	0.0188154	14.3061	0.000155362	0.0153004	1.3113	1.49481	0.634936	chr5	63937806	63938033	228	-	24	34	11	14	15	25	20	16	24	35	41	54
ENSMUSG00000031221.7	E003	24.5009	0.0502441	14.3035	0.000155575	0.0153042	1.24994	1.52344	0.948185	chrX	100494905	100495198	294	+	19	22	9	13	20	33	32	21	26	49	22	32
ENSMUSG00000027568.9	E007	58.2214	0.00970071	14.3009	0.000155787	0.0153079	1.81023	1.72035	-0.303793	chr2	180543103	180544219	1117	+	59	41	48	53	57	81	46	46	71	86	64	58
ENSMUSG00000032827.15	E042	20.6028	0.0421185	14.2824	0.000157329	0.0154423	1.15844	1.42866	0.946647	chr6	5159591	5159809	219	+	21	8	7	23	11	10	27	15	22	44	32	25
ENSMUSG00000032279.11	E018	1191.77	0.00953348	14.2771	0.000157772	0.0154617	3.10983	3.04274	-0.22308	chr9	54603282	54603936	655	+	1295	1344	1209	1272	1560	1342	1147	854	1025	1145	1229	1350
ENSMUSG00000072501.5	E028	17.0374	0.0236764	14.2744	0.000157996	0.0154617	1.34834	1.05824	-1.02954	chr15	66622818	66623760	943	+	25	32	20	30	22	50	5	3	4	7	14	16
ENSMUSG00000038910.7	E008	194.603	0.00627303	14.2704	0.000158339	0.0154617	2.31919	2.25231	-0.223334	chr17	50687712	50688484	773	+	297	127	238	208	250	213	152	158	202	188	185	154
ENSMUSG00000024206.15	E002	17.7652	0.033024	14.268	0.000158538	0.0154617	1.2479	1.28206	0.119986	chr17	56775900	56777074	1175	-	9	33	11	10	15	20	31	21	7	21	19	21
ENSMUSG00000002546.17	E038	1.92368	0.197712	14.2675	0.000158581	0.0154617	0.685966	0.0670193	-4.52908	chr2	32304142	32304255	114	+	0	3	1	8	7	6	0	0	0	0	1	0
ENSMUSG00000029782.20	E025	3.70165	0.0231968	14.2596	0.000159242	0.0155091	0.824373	0.390279	-1.96202	chr6	30506918	30508453	1536	-	6	6	9	3	9	7	2	1	2	0	1	2
ENSMUSG00000031167.16	E021	1.45608	0.104758	14.2319	0.000161606	0.0157218	0.15822	0.656411	3.00698	chrX	8144573	8144679	107	-	0	1	0	1	0	3	2	4	0	3	1	2
ENSMUSG00000029060.17	E023	3.43898	0.0271734	14.2288	0.00016187	0.0157302	0.82627	0.397567	-1.92883	chr4	155657980	155658339	360	-	6	9	6	6	4	6	0	0	2	0	3	4
ENSMUSG00000026109.14	E002	3.245	0.0953154	14.2228	0.000162392	0.0157635	0.819958	0.340164	-2.2378	chr1	50909962	50910888	927	+	2	9	4	3	11	9	0	1	1	0	0	5
ENSMUSG00000004347.17	E001	10.2354	0.0175039	14.2206	0.000162578	0.0157642	1.1827	0.874334	-1.1332	chr6	56069804	56071041	1238	-	1	39	10	5	27	22	2	4	9	3	5	12
ENSMUSG00000031402.12	E003	3.90271	0.0226829	14.2165	0.000162934	0.0157813	0.809339	0.390795	-1.90021	chrX	75111716	75111926	211	-	8	7	10	5	8	6	1	1	1	0	1	3
ENSMUSG00000025393.12	E007	1.97028	0.0704045	14.205	0.000163937	0.015861	0.706589	0.232601	-2.52884	chr10	128084472	128085090	619	+	3	8	0	3	3	6	0	1	0	0	0	4
ENSMUSG00000030180.15	E046	420.258	0.00927481	14.2014	0.000164244	0.0158733	2.66122	2.5879	-0.244127	chr6	120439712	120444574	4863	+	460	590	411	402	454	579	392	303	345	368	422	541
ENSMUSG00000047248.20	E038	0.908084	0.0731893	14.1967	0.000164655	0.0158782	1.83202e-05	0.479991	15.5472	chr7	100432296	100432573	278	+	0	0	0	0	0	0	3	0	2	1	0	5
ENSMUSG00000020056.16	E023	0.806052	0.123528	14.1967	0.000164656	0.0158782	3.09573e-05	0.505965	14.9175	chr10	88245756	88246006	251	+	0	0	0	0	0	0	2	3	1	2	0	0
ENSMUSG00000056851.14	E047	95.4679	0.0530846	14.1942	0.000164877	0.0158821	2.00942	1.84723	-0.545248	chr15	102488881	102489330	450	+	106	169	118	129	196	260	21	28	58	38	42	104
ENSMUSG00000041747.3	E008	2.73704	0.0269508	14.184	0.000165771	0.0159508	0.722442	0.325461	-1.93883	chr13	98253729	98254157	429	-	6	5	4	5	6	5	0	0	0	2	0	4
ENSMUSG00000031388.14	E012	184.848	0.0121489	14.1791	0.000166209	0.0159755	2.22487	2.29755	0.242776	chrX	73917861	73917927	67	-	137	207	159	162	211	185	235	224	176	185	160	184
ENSMUSG00000015094.16	E013	5.02876	0.100407	14.1735	0.000166701	0.0160016	0.941852	0.463445	-2.02231	chr2	25406362	25406758	397	+	10	17	9	3	6	14	0	0	3	1	1	5
ENSMUSG00000038975.14	E006	13.0956	0.0382042	14.1719	0.000166844	0.0160016	1.041	1.24773	0.740447	chr3	153907572	153907741	170	-	8	13	9	7	14	22	17	12	8	23	10	19
ENSMUSG00000024576.14	E028	76.1795	0.0943942	14.1674	0.000167246	0.0160227	2.00647	1.68627	-1.07942	chr18	61585632	61586498	867	+	93	133	101	98	148	178	13	19	17	42	51	131
ENSMUSG00000007880.16	E018	0.938991	0.0478154	14.1632	0.000167614	0.0160405	0.487	5.47013e-05	-14.0037	chr4	133694663	133694830	168	-	1	3	2	1	3	3	0	0	0	0	0	0
ENSMUSG00000031703.8	E012	4.31613	0.111882	14.1565	0.000168216	0.0160806	0.381927	0.907032	2.32712	chr8	85740228	85740378	151	-	5	2	0	0	1	1	8	2	3	12	6	13
ENSMUSG00000028758.12	E016	18.2032	0.0110231	14.1495	0.000168839	0.0161226	1.3605	1.19117	-0.594225	chr4	138292114	138292345	232	+	31	10	17	18	36	17	8	13	16	27	23	8
ENSMUSG00000031165.6	E003	7.33681	0.0315577	14.1471	0.000169059	0.0161261	0.761449	0.996136	0.90057	chrX	8085842	8086270	429	-	3	5	2	5	5	6	6	8	6	11	19	14
ENSMUSG00000027674.16	E010	5.34968	0.0309326	14.1423	0.000169491	0.016134	0.95502	0.557773	-1.61763	chr3	32955833	32956672	840	-	10	6	8	5	13	12	0	5	1	4	3	2
ENSMUSG00000042323.17	E037	15.3418	0.0613603	14.1404	0.000169662	0.016134	0.973412	1.35256	1.35614	chr14	31074776	31074982	207	+	4	8	3	7	13	20	46	15	10	20	12	24
ENSMUSG00000075020.6	E002	8.36365	0.0398486	14.1397	0.000169726	0.016134	1.08362	0.77602	-1.16209	chr2	94160637	94161208	572	-	6	20	3	14	19	25	9	2	3	2	2	7
ENSMUSG00000000976.13	E016	1.30888	0.143591	14.138	0.000169874	0.016134	0.0562432	0.588189	4.37769	chr11	83769056	83769262	207	+	0	0	0	0	0	1	1	1	2	0	4	8
ENSMUSG00000043843.17	E021	2.45286	0.0487511	14.1338	0.000170259	0.0161532	0.239461	0.703426	2.46139	chr7	25315859	25316182	324	+	1	1	0	1	1	1	7	2	6	2	1	5
ENSMUSG00000043542.12	E004	1.16494	0.0451722	14.1311	0.000170503	0.0161589	0.0567956	0.530096	4.09598	chr3	7518364	7518480	117	+	0	1	0	0	0	0	2	1	1	3	3	3
ENSMUSG00000060147.15	E002	5.59625	0.0322029	14.1233	0.000171214	0.0162088	0.657898	0.923236	1.05625	chr13	33917927	33918231	305	-	4	2	5	5	3	5	7	7	8	5	6	9
ENSMUSG00000022706.16	E002	80.526	0.0457956	14.1075	0.000172652	0.0162816	1.99064	1.82434	-0.55941	chr16	18872226	18872662	437	-	105	102	102	83	105	95	79	53	78	71	49	74
ENSMUSG00000071632.10	E004	67.0329	0.00643588	14.1073	0.000172672	0.0162816	1.89129	1.75615	-0.455792	chr16	18837234	18837387	154	+	90	74	85	79	96	83	42	53	49	72	50	60
ENSMUSG00000030091.17	E004	32.0413	0.0406448	14.1068	0.000172723	0.0162816	1.44115	1.58983	0.509523	chr6	91013408	91014496	1089	-	34	64	21	25	30	27	32	29	45	34	18	34
ENSMUSG00000090137.8	E005	39.3242	0.00970666	14.1029	0.000173077	0.0162843	1.68934	1.5045	-0.630086	chr8	70509635	70509945	311	-	43	52	51	42	40	53	26	38	38	41	27	32
ENSMUSG00000015501.10	E001	43.963	0.0378397	14.1023	0.000173136	0.0162843	1.45989	1.78678	1.11307	chr10	13966075	13966220	146	+	23	42	26	21	42	40	78	60	37	51	48	55
ENSMUSG00000028444.17	E009	9.60719	0.0142034	14.099	0.000173439	0.0162843	1.12296	0.910555	-0.781719	chr4	41669674	41669828	155	-	15	16	15	8	15	12	3	4	6	11	9	9
ENSMUSG00000029775.14	E012	2.81524	0.0687137	14.0984	0.000173491	0.0162843	0.768457	0.270877	-2.49101	chr6	30443770	30444426	657	+	2	5	4	5	7	10	0	2	0	0	0	3
ENSMUSG00000001802.16	E011	2.04491	0.11577	14.0924	0.000174043	0.0163147	0.678787	0.130986	-3.42193	chr7	35213140	35213187	48	-	2	4	3	2	10	5	1	0	0	0	0	1
ENSMUSG00000031918.16	E001	3.55232	0.0245642	14.0909	0.000174186	0.0163147	0.782639	0.347451	-2.04629	chr9	13748410	13749180	771	+	4	7	9	4	8	8	1	1	3	0	0	1
ENSMUSG00000030007.8	E001	1.5522	0.180539	14.0867	0.00017457	0.016328	9.45536e-05	0.56823	13.5982	chr6	85451514	85452018	505	+	0	0	0	0	0	0	1	3	4	3	0	7
ENSMUSG00000032557.13	E017	52.3194	0.089536	14.0854	0.000174698	0.016328	1.79123	1.56895	-0.754317	chr9	104056984	104060158	3175	-	52	94	93	72	109	93	10	14	21	46	32	47
ENSMUSG00000089911.4	E004	6.83192	0.0210498	14.0623	0.000176853	0.0165119	1.01131	0.684848	-1.27048	chr3	116633886	116634902	1017	-	11	6	9	10	17	16	2	3	1	4	7	3
ENSMUSG00000034730.17	E045	6.2903	0.153598	14.0566	0.000177388	0.0165261	1.06473	0.485159	-2.3671	chr15	74584378	74584417	40	+	18	2	14	6	14	15	4	3	0	1	1	3
ENSMUSG00000020444.19	E001	1.16036	0.109054	14.0557	0.000177476	0.0165261	0.223084	0.354562	0.910855	chr11	59183875	59184046	172	-	1	0	0	0	0	2	4	0	1	2	2	2
ENSMUSG00000029528.19	E037	1.88033	0.133551	14.0518	0.000177847	0.0165261	0.634179	0.0766087	-4.09952	chr5	115552278	115552763	486	+	2	8	4	2	1	8	0	0	1	0	0	0
ENSMUSG00000036333.11	E033	3.21641	0.0956376	14.0473	0.00017827	0.0165261	0.298299	0.814263	2.48293	chr12	25036454	25036632	179	+	1	1	1	0	0	4	3	8	4	2	9	4
ENSMUSG00000028546.17	E021	5.1712	0.0441845	14.0446	0.000178529	0.0165261	0.531559	0.937261	1.67297	chr4	110290634	110290893	260	-	4	1	7	2	1	1	8	4	6	13	5	8
ENSMUSG00000086308.1	E002	61.0251	0.0411814	14.0443	0.000178558	0.0165261	1.85817	1.67119	-0.632064	chr2	116067968	116068183	216	+	42	185	57	36	113	169	43	26	24	18	12	104
ENSMUSG00000071753.13	E015	223.832	0.0457027	14.0441	0.000178575	0.0165261	2.42444	2.19654	-0.760838	chrX	61186175	61194162	7988	+	316	388	298	256	461	465	76	66	56	125	173	293
ENSMUSG00000029422.15	E024	18.0764	0.0802869	14.0438	0.000178604	0.0165261	1.4359	1.08416	-1.2386	chr5	123735897	123736558	662	-	14	34	21	18	32	56	14	1	3	15	7	29
ENSMUSG00000097750.2	E004	14.3976	0.0182202	14.0415	0.000178823	0.0165261	1.30067	1.05968	-0.858075	chr7	30958114	30961619	3506	+	12	22	21	13	26	25	8	11	6	15	7	18
ENSMUSG00000022636.13	E011	1.42277	0.0469639	14.0396	0.000178998	0.0165261	0.559833	0.0674154	-3.96883	chr16	52270647	52270779	133	-	5	0	3	5	2	2	0	0	0	1	0	0
ENSMUSG00000037287.15	E003	396.976	0.0095606	14.0389	0.00017907	0.0165261	2.53827	2.63634	0.326601	chr9	42413990	42415674	1685	-	320	409	294	330	321	399	611	362	400	379	511	464
ENSMUSG00000028034.15	E043	1.89545	0.0797438	14.0347	0.000179469	0.0165455	0.21656	0.702128	2.6424	chr3	152226080	152226208	129	+	1	1	0	0	2	2	1	3	5	0	2	6
ENSMUSG00000060166.6	E003	160.564	0.0215654	14.0258	0.000180318	0.0166017	2.27634	2.13534	-0.471339	chr16	18221705	18223377	1673	-	187	198	169	187	169	144	142	166	147	149	159	137
ENSMUSG00000052299.9	E020	3.09272	0.104096	14.0244	0.000180456	0.0166017	0.825535	0.225361	-3.06482	chr16	87413188	87413288	101	-	3	8	6	7	1	13	1	0	0	1	0	2
ENSMUSG00000033379.13	E024	6.89746	0.0355716	14.013	0.000181552	0.0166851	0.973432	0.682005	-1.14232	chr4	117886743	117887169	427	-	15	11	8	13	17	9	6	1	2	1	1	6
ENSMUSG00000091191.2	E002	1.82431	0.107909	14.01	0.000181843	0.0166881	0.403872	0.460197	0.297165	chr11	53772281	53773187	907	-	1	0	1	0	4	2	0	2	3	6	0	3
ENSMUSG00000059474.13	E009	3.05577	0.10906	14.0087	0.000181963	0.0166881	0.269266	0.796587	2.61448	chr11	93886880	93887021	142	+	2	2	0	0	2	0	5	9	1	4	3	7
ENSMUSG00000035314.10	E032	2.81352	0.0366472	13.9961	0.000183191	0.0167411	0.743637	0.29122	-2.24914	chr7	99458774	99458886	113	+	1	11	5	1	6	10	3	0	0	0	0	2
ENSMUSG00000073067.10	E016	5.10212	0.0541615	13.9955	0.000183249	0.0167411	0.681115	0.882994	0.805332	chr6	54424564	54425365	802	-	8	4	3	1	7	5	1	7	3	11	6	7
ENSMUSG00000031169.13	E004	44.2125	0.0107087	13.9896	0.000183828	0.0167411	1.60168	1.69744	0.325429	chrX	8193853	8194277	425	-	61	33	41	43	46	48	45	28	43	69	41	42
ENSMUSG00000024268.16	E001	1927.98	0.0116751	13.9895	0.000183835	0.0167411	3.33905	3.22988	-0.362842	chr18	25477632	25478467	836	-	1871	1550	1878	2222	2566	2225	2129	1749	1832	2151	1550	1669
ENSMUSG00000005981.11	E006	7.59506	0.130251	13.9878	0.000183998	0.0167411	1.11157	0.668727	-1.70315	chr16	4044613	4044698	86	-	11	20	5	15	17	11	4	2	4	2	0	10
ENSMUSG00000055531.12	E017	45.5066	0.0440924	13.9877	0.00018401	0.0167411	1.54457	1.79472	0.849399	chr10	117360945	117361360	416	-	46	90	27	32	39	69	35	48	27	39	64	61
ENSMUSG00000029581.14	E008	2.21155	0.106284	13.9872	0.000184061	0.0167411	0.729336	0.20589	-2.84637	chr5	142962953	142962982	30	+	2	3	2	7	4	8	0	0	1	0	0	3
ENSMUSG00000027297.14	E032	22.4387	0.0340464	13.9862	0.00018416	0.0167411	1.25655	1.4434	0.64997	chr2	119759557	119759700	144	-	34	0	18	30	11	15	15	22	26	23	48	26
ENSMUSG00000065954.11	E004	1.38319	0.129889	13.9852	0.000184252	0.0167411	0.0575955	0.60085	4.39753	chr8	25161195	25161315	121	-	0	0	0	0	0	1	2	0	0	3	6	6
ENSMUSG00000068290.11	E019	7.25256	0.0209486	13.9808	0.000184691	0.0167637	1.05381	0.737343	-1.20958	chr2	130664052	130664165	114	-	15	12	10	14	8	10	3	0	2	5	7	9
ENSMUSG00000048388.3	E004	2.02461	0.0454449	13.9767	0.000185093	0.016767	0.661222	0.19124	-2.69548	chr2	83858088	83858217	130	+	1	9	2	2	2	10	0	0	0	1	1	1
ENSMUSG00000047409.13	E013	464.053	0.0278226	13.9765	0.000185108	0.016767	2.71543	2.61918	-0.320435	chr9	119040910	119043998	3089	+	460	579	463	460	534	575	419	351	397	440	547	545
ENSMUSG00000024500.20	E013	1.93062	0.0659034	13.9668	0.000186066	0.0168237	0.12303	0.631921	3.32625	chr18	42741096	42741193	98	-	1	0	1	0	0	0	3	2	3	4	1	8
ENSMUSG00000029761.16	E046	203.932	0.00795713	13.9646	0.000186286	0.0168237	2.36756	2.25537	-0.374518	chr6	34773695	34775454	1760	+	208	285	210	184	290	253	154	135	175	216	223	224
ENSMUSG00000063253.11	E018	1.53029	0.0575764	13.9644	0.000186307	0.0168237	0.562332	0.0708471	-3.90279	chr8	83442422	83442450	29	-	4	1	4	5	3	1	0	1	0	0	0	0
ENSMUSG00000028851.6	E008	133.789	0.0171701	13.96	0.000186743	0.0168328	2.05148	2.1584	0.357979	chr4	133535668	133535871	204	-	105	127	61	63	131	121	165	112	119	245	152	243
ENSMUSG00000022800.14	E006	1.51201	0.190681	13.9567	0.000187073	0.016841	0.0524501	0.662856	4.81008	chr16	32877851	32877996	146	+	0	1	0	0	0	0	0	2	1	2	3	11
ENSMUSG00000053510.12	E003	776.432	0.00929612	13.953	0.000187438	0.0168566	2.8526	2.93044	0.258892	chr4	109013510	109013840	331	+	772	1108	473	800	712	1160	427	492	526	786	1221	1499
ENSMUSG00000066037.14	E029	341.896	0.004526	13.9497	0.000187771	0.0168659	2.56822	2.50107	-0.223718	chr4	136342967	136355773	12807	+	327	473	323	367	412	477	333	231	296	311	323	403
ENSMUSG00000018340.13	E007	2.33465	0.0634252	13.9481	0.000187925	0.0168659	0.705975	0.281529	-2.16164	chr11	54990950	54991390	441	-	4	1	7	0	6	6	0	2	1	0	1	2
ENSMUSG00000032624.16	E020	1.42215	0.0461868	13.9436	0.000188374	0.0168732	0.105174	0.580758	3.3575	chr17	83454401	83454552	152	+	0	1	0	0	0	1	0	3	3	2	2	5
ENSMUSG00000033326.15	E025	2.50826	0.0594882	13.9417	0.000188567	0.0168732	0.744158	0.264013	-2.44272	chr4	118168385	118168578	194	-	2	10	2	5	2	9	0	0	1	0	2	2
ENSMUSG00000030086.16	E002	14.0724	0.145308	13.9416	0.000188581	0.0168732	0.936251	1.20157	0.965278	chr6	89383151	89383348	198	-	11	9	2	3	7	2	40	20	19	23	12	9
ENSMUSG00000028759.13	E024	28.3371	0.0479007	13.9382	0.000188923	0.0168867	1.59554	1.29583	-1.03345	chr4	138226053	138228582	2530	+	34	59	45	32	37	59	12	7	13	13	15	50
ENSMUSG00000028962.14	E036	2.20704	0.0377268	13.9242	0.000190327	0.0169949	0.252314	0.692956	2.31912	chr5	24435115	24435340	226	+	1	0	0	1	2	2	5	3	1	3	5	3
ENSMUSG00000002797.9	E002	32.6423	0.0338076	13.9205	0.00019071	0.0170021	1.40387	1.62571	0.76045	chr6	54985648	54985931	284	-	36	16	22	29	39	36	47	33	34	45	22	31
ENSMUSG00000023018.5	E023	5.92897	0.0588733	13.9159	0.000191174	0.0170021	1.03666	0.603408	-1.71369	chr15	99711216	99711553	338	+	4	25	6	5	8	15	2	2	2	0	4	9
ENSMUSG00000038128.7	E020	269.445	0.012763	13.914	0.000191365	0.0170021	2.47325	2.3861	-0.290579	chr18	33185345	33186270	926	+	436	243	401	371	233	294	103	150	147	234	463	311
ENSMUSG00000037685.15	E040	3.88551	0.0988345	13.9125	0.000191517	0.0170021	0.863584	0.358358	-2.29771	chr5	67776199	67776759	561	-	6	9	6	6	4	14	0	1	1	2	3	0
ENSMUSG00000029169.11	E022	21.8415	0.0511472	13.9123	0.000191539	0.0170021	1.28053	1.46545	0.641681	chr5	52184468	52184814	347	-	22	46	10	14	14	46	12	6	11	19	38	55
ENSMUSG00000020640.10	E056	13.904	0.0345246	13.9118	0.000191589	0.0170021	1.2745	0.946741	-1.18309	chr12	4711518	4711952	435	+	11	25	20	25	30	31	7	8	6	3	6	8
ENSMUSG00000028165.9	E001	1481.81	0.0175191	13.9102	0.00019176	0.0170021	3.12922	3.21137	0.273083	chr3	135406412	135408890	2479	-	1625	2138	1614	1678	1754	1819	1006	1015	1050	1387	1676	1911
ENSMUSG00000050312.12	E014	15.4571	0.0368924	13.9035	0.000192442	0.0170455	1.33242	1.05383	-0.990174	chr16	62785898	62786670	773	-	12	40	25	14	25	26	15	6	6	11	8	12
ENSMUSG00000031776.17	E006	2.21886	0.191946	13.8968	0.000193129	0.0170891	0.717989	0.128237	-3.62018	chr8	94667465	94667596	132	+	3	1	3	4	4	14	0	0	0	0	0	2
ENSMUSG00000110148.1	E005	9.92223	0.0537402	13.8888	0.000193955	0.017145	1.153	0.904657	-0.911711	chr8	25106998	25109253	2256	+	3	31	10	7	22	17	12	5	6	0	3	15
ENSMUSG00000034532.9	E008	2.68734	0.0700502	13.8721	0.000195677	0.0172798	0.231944	0.703908	2.52302	chr14	65295393	65295557	165	+	2	0	0	0	0	2	1	5	5	4	4	9
ENSMUSG00000036026.15	E008	15.4027	0.0750338	13.8639	0.000196542	0.0173388	1.31334	1.03726	-0.984102	chr17	45664103	45664743	641	-	24	28	40	14	13	28	5	4	7	12	11	12
ENSMUSG00000055435.6	E003	599.045	0.0170439	13.859	0.000197048	0.0173592	2.82327	2.73006	-0.310158	chr8	115701435	115705754	4320	-	818	483	794	770	674	604	394	522	527	570	619	550
ENSMUSG00000020175.15	E019	4.7909	0.023128	13.8572	0.000197239	0.0173592	0.88269	0.518207	-1.52947	chr10	75046134	75047572	1439	+	13	6	6	5	11	8	1	3	5	1	1	1
ENSMUSG00000031561.16	E003	0.942706	0.0804685	13.8549	0.000197484	0.0173592	0.502615	5.83076e-06	-17.3099	chr8	48232008	48232138	131	-	0	4	1	4	0	4	0	0	0	0	0	0
ENSMUSG00000025199.16	E035	0.815476	0.062525	13.8541	0.000197561	0.0173592	0.0442489	0.498626	4.32671	chr19	44107288	44107469	182	-	0	0	0	0	0	1	0	0	2	3	2	2
ENSMUSG00000022761.12	E041	7.25	0.0501848	13.8515	0.000197837	0.0173661	1.03991	0.665871	-1.4553	chr16	17524472	17524813	342	+	6	18	12	12	15	16	2	1	1	2	7	5
ENSMUSG00000058740.14	E058	51.1735	0.0367074	13.8443	0.0001986	0.0173859	1.61595	1.81391	0.670627	chr2	25916241	25916592	352	+	70	52	41	60	69	67	41	41	45	69	32	45
ENSMUSG00000034211.14	E020	16.4064	0.0405878	13.844	0.000198631	0.0173859	1.32131	1.0862	-0.833878	chr5	129715942	129716726	785	+	27	25	14	23	38	30	11	9	3	15	9	8
ENSMUSG00000027999.15	E008	4.65949	0.0384445	13.8438	0.000198655	0.0173859	0.905611	0.515377	-1.63026	chr3	129893817	129894837	1021	+	4	12	9	7	4	12	3	2	2	0	2	4
ENSMUSG00000008373.16	E021	2.59786	0.113628	13.8361	0.000199468	0.0174397	0.74427	0.185485	-3.09411	chr7	3639576	3639704	129	+	8	5	4	2	11	1	1	0	2	0	0	0
ENSMUSG00000005583.16	E064	6221.05	0.00921063	13.8292	0.000200197	0.0174742	3.7462	3.82579	0.264458	chr13	83662740	83663343	604	+	7504	4883	5401	5808	4459	5562	7481	5872	5942	7112	8951	5928
ENSMUSG00000036775.13	E003	44.1976	0.00896759	13.8286	0.00020026	0.0174742	1.57799	1.69484	0.397394	chr17	26081230	26081652	423	-	53	27	34	47	44	32	53	50	53	50	45	35
ENSMUSG00000036371.6	E012	8.2738	0.0189752	13.8254	0.00020061	0.0174874	0.781226	1.11137	1.24153	chr6	67267079	67267256	178	+	4	12	4	5	4	6	14	6	4	15	13	15
ENSMUSG00000032192.9	E019	2.85392	0.0407945	13.8204	0.000201145	0.0175167	0.728842	0.300652	-2.12552	chr9	75337363	75337626	264	+	6	8	6	0	6	8	0	1	0	1	1	2
ENSMUSG00000053025.13	E003	2318.44	0.00177914	13.8153	0.000201684	0.0175463	3.36977	3.35662	-0.0437024	chr7	75116333	75117778	1446	-	3711	882	2914	3120	2499	1607	1291	1983	2043	2486	3529	2031
ENSMUSG00000098098.7	E004	0.952945	0.0982506	13.7981	0.000203545	0.0176907	0.0806558	0.515192	3.47856	chr18	61645163	61645365	203	+	1	0	0	0	1	0	0	4	0	1	1	3
ENSMUSG00000021737.4	E014	8.13242	0.0373459	13.7953	0.00020385	0.0176998	1.0717	0.758636	-1.18854	chr14	14119633	14119986	354	-	11	21	9	15	11	16	1	2	2	12	3	4
ENSMUSG00000035765.10	E014	0.873459	0.0594973	13.7932	0.000204079	0.0177022	0.477872	2.59463e-05	-15.0346	chr18	75085702	75087705	2004	+	1	1	0	3	4	3	0	0	0	0	0	0
ENSMUSG00000036820.12	E022	2.3866	0.0441644	13.7853	0.000204936	0.0177506	0.305857	0.702938	1.98456	chr17	24163196	24163332	137	-	3	3	0	1	0	1	0	5	4	4	4	3
ENSMUSG00000051285.17	E009	13.5603	0.0132141	13.7843	0.000205045	0.0177506	1.27439	1.0156	-0.927208	chr1	7160085	7160556	472	+	20	20	21	17	22	25	4	3	2	16	15	12
ENSMUSG00000032803.15	E010	4.34615	0.0206195	13.7825	0.000205241	0.0177506	0.884665	0.470607	-1.76977	chr9	103359876	103360018	143	-	5	10	4	7	9	11	4	1	2	2	1	1
ENSMUSG00000005338.13	E009	23.7449	0.0371008	13.7748	0.000206085	0.017806	1.53663	1.25086	-0.990062	chr1	173342515	173344319	1805	-	29	53	26	18	29	45	12	9	10	21	26	35
ENSMUSG00000039356.15	E023	20.6088	0.015626	13.7644	0.000207231	0.0178875	1.21252	1.40204	0.662528	chr2	31680981	31681349	369	+	15	21	18	13	17	12	29	31	16	21	29	22
ENSMUSG00000021892.14	E009	5.57023	0.0759959	13.7559	0.000208166	0.0179346	0.981212	0.560123	-1.70435	chr14	31379389	31379519	131	-	7	10	7	7	12	16	3	2	1	4	0	5
ENSMUSG00000067629.13	E029	7.53947	0.0781221	13.7551	0.000208254	0.0179346	1.12152	0.695452	-1.62682	chr17	26962306	26962498	193	+	8	17	16	9	6	18	4	0	3	4	4	11
ENSMUSG00000067786.16	E021	18.2431	0.0508425	13.7528	0.000208511	0.0179346	1.07221	1.44575	1.31587	chr2	157561856	157561992	137	+	8	27	6	3	19	15	26	11	13	51	9	39
ENSMUSG00000024127.15	E008	3.55185	0.0366798	13.7521	0.000208591	0.0179346	0.362714	0.812904	2.07509	chr17	85070428	85070603	176	-	2	0	0	2	1	3	8	1	4	7	6	9
ENSMUSG00000074102.4	E002	25.3	0.0162043	13.7391	0.000210032	0.0180408	1.30194	1.51316	0.73053	chr9	106884751	106885051	301	-	23	21	13	15	23	32	24	30	22	28	34	47
ENSMUSG00000040896.16	E009	22.3165	0.0206552	13.7279	0.000211295	0.0181144	1.45078	1.25833	-0.669157	chr3	105665547	105666961	1415	+	18	48	23	33	38	49	8	8	4	14	21	34
ENSMUSG00000044024.16	E014	3.06675	0.0587854	13.7228	0.000211865	0.0181144	0.710926	0.320767	-1.92119	chr18	37955926	37956327	402	+	12	2	7	5	2	7	0	0	2	0	0	3
ENSMUSG00000035885.5	E003	5.55021	0.0169617	13.7222	0.000211937	0.0181144	0.976836	0.622789	-1.4081	chr19	7216481	7216549	69	-	15	8	5	7	6	9	5	1	3	6	3	3
ENSMUSG00000038446.8	E004	1.72143	0.0361336	13.7207	0.000212099	0.0181144	0.592166	0.137225	-2.96918	chr10	40840488	40841353	866	-	4	3	5	3	2	4	0	0	0	0	0	2
ENSMUSG00000020893.17	E031	11.7727	0.0704134	13.7205	0.000212123	0.0181144	1.28819	0.873983	-1.50668	chr11	69108361	69108511	151	+	30	17	22	9	12	22	3	0	7	9	11	12
ENSMUSG00000014551.8	E005	2.63861	0.0307661	13.7113	0.000213168	0.0181807	0.733368	0.284547	-2.25315	chr6	92178313	92178709	397	-	6	9	2	3	7	5	0	0	0	0	2	3
ENSMUSG00000046311.13	E006	0.770378	0.140571	13.71	0.000213312	0.0181807	4.72533e-05	0.485973	14.2098	chr11	49203734	49203995	262	+	0	0	0	0	0	0	0	0	0	3	4	3
ENSMUSG00000090053.9	E001	169.036	0.0242976	13.6921	0.000215357	0.0183324	2.16859	2.29036	0.406912	chr4	57434247	57434556	310	+	144	273	93	123	109	251	100	86	110	129	343	451
ENSMUSG00000039148.5	E030	16.4739	0.0505185	13.6908	0.000215508	0.0183324	1.38497	1.0533	-1.17468	chr19	5387840	5388015	176	-	22	28	10	16	53	31	5	5	7	9	17	17
ENSMUSG00000063273.11	E039	759.746	0.0328636	13.6832	0.000216383	0.0183743	2.93971	2.82073	-0.395738	chr3	51472600	51475985	3386	+	834	1060	836	808	946	1000	598	550	591	648	712	958
ENSMUSG00000028010.16	E010	3.07038	0.167487	13.6829	0.000216419	0.0183743	0.20299	0.81429	3.21183	chr3	129826843	129826974	132	-	0	3	1	0	0	0	4	2	2	16	4	4
ENSMUSG00000010608.15	E042	191.695	0.0245694	13.6776	0.000217026	0.0184081	2.18451	2.37195	0.625979	chr12	83664000	83664259	260	+	205	164	98	143	216	257	202	144	200	314	194	218
ENSMUSG00000074698.10	E018	8.98226	0.0978022	13.6604	0.000219028	0.0185495	1.14439	0.741116	-1.52124	chr2	152272730	152273340	611	+	6	17	14	7	24	29	0	3	2	7	6	6
ENSMUSG00000022537.18	E014	47.8051	0.0851612	13.6596	0.000219114	0.0185495	1.83309	1.48011	-1.19981	chr16	30540910	30543401	2492	-	97	71	73	56	92	59	7	12	21	28	51	58
ENSMUSG00000040543.16	E008	1.27855	0.132706	13.6578	0.000219329	0.0185498	0.501198	1.62997e-10	-32.4295	chr11	72058386	72058534	149	-	2	7	0	0	4	6	0	0	0	0	0	0
ENSMUSG00000038976.12	E004	13.9129	0.0470864	13.6523	0.000219966	0.0185842	0.938825	1.28647	1.25471	chr11	94996535	94996667	133	+	10	4	3	9	11	8	15	9	19	36	23	19
ENSMUSG00000042557.14	E018	3.14169	0.0319956	13.6507	0.000220157	0.0185842	0.783308	0.344694	-2.06562	chr9	57098106	57098264	159	+	6	10	4	3	7	4	4	1	0	2	0	0
ENSMUSG00000028622.11	E014	23.1609	0.0177869	13.6465	0.000220653	0.0186082	1.29239	1.47463	0.631717	chr4	107066450	107066820	371	-	34	20	22	23	26	27	8	18	28	19	29	35
ENSMUSG00000073591.4	E002	21.5973	0.00770773	13.6381	0.000221646	0.0186504	1.24851	1.41591	0.583454	chr18	37518359	37518509	151	+	20	20	11	14	19	18	29	21	26	21	34	28
ENSMUSG00000027130.15	E008	4.2453	0.133052	13.637	0.000221771	0.0186504	0.88264	0.306624	-2.69252	chr2	112356592	112356887	296	+	11	13	2	6	2	20	0	1	1	2	0	1
ENSMUSG00000070939.9	E025	1.38576	0.0489149	13.6369	0.000221789	0.0186504	0.5396	0.071313	-3.78747	chr1	43097050	43098269	1220	-	1	4	3	5	1	3	0	0	1	0	0	0
ENSMUSG00000024787.14	E014	24.1692	0.0303234	13.6339	0.000222135	0.0186616	1.47784	1.30693	-0.591912	chr19	6122156	6122287	132	-	21	32	23	31	42	44	14	23	16	19	16	24
ENSMUSG00000022956.11	E007	1.59182	0.0640243	13.6299	0.000222611	0.0186839	0.617177	0.118027	-3.33062	chr16	91928161	91928898	738	-	3	5	3	5	1	2	0	0	0	0	2	0
ENSMUSG00000037465.10	E013	9.78684	0.0722149	13.6262	0.000223051	0.0187029	0.790637	1.1497	1.34165	chr15	38300267	38300417	151	-	8	0	2	5	12	5	14	15	18	13	13	6
ENSMUSG00000032827.15	E017	6.0699	0.0239596	13.6214	0.000223622	0.0187329	0.633425	0.972991	1.3476	chr6	5077480	5077615	136	+	3	7	0	3	3	4	6	6	6	10	18	8
ENSMUSG00000028681.11	E010	3.81728	0.0496051	13.6161	0.00022426	0.0187685	0.527194	0.814648	1.22341	chr4	117106131	117106313	183	+	5	5	0	3	2	2	10	2	3	2	5	8
ENSMUSG00000074797.11	E018	178.846	0.126522	13.6081	0.000225213	0.0188304	2.23375	2.27414	0.134918	chr2	130681033	130681614	582	+	219	201	171	230	243	192	157	142	198	168	116	156
ENSMUSG00000022433.20	E001	3461.82	0.0210736	13.6058	0.000225484	0.0188352	3.48682	3.58938	0.340777	chr15	79417856	79419148	1293	-	3311	4135	2836	3627	3804	3903	3599	2907	2996	3686	3690	4224
ENSMUSG00000039765.15	E043	2.60149	0.0294175	13.5882	0.000227607	0.0189945	0.722534	0.279038	-2.24721	chr5	43737496	43737554	59	+	3	5	4	4	5	9	1	0	0	1	3	0
ENSMUSG00000056458.16	E015	1.90323	0.235543	13.584	0.000228124	0.0190125	0.133815	0.697776	3.46551	chr12	110840746	110840927	182	-	0	0	0	1	1	1	2	2	5	6	3	0
ENSMUSG00000008855.17	E025	1.58863	0.0828709	13.5829	0.000228254	0.0190125	0.59193	0.0761084	-3.9242	chr11	102198679	102198796	118	-	3	5	0	1	7	6	0	0	0	0	0	1
ENSMUSG00000025503.5	E015	16.2887	0.0380677	13.5782	0.00022883	0.0190297	1.099	1.28626	0.665132	chr7	141402744	141402966	223	+	7	13	3	6	12	19	32	6	21	34	13	33
ENSMUSG00000021071.17	E005	25.66	0.0373653	13.5777	0.000228893	0.0190297	1.54132	1.24656	-1.02129	chr12	70247735	70248264	530	-	26	76	28	16	47	66	11	8	13	13	9	34
ENSMUSG00000063273.11	E002	224.701	0.0395402	13.5739	0.000229349	0.0190496	2.24712	2.42559	0.595625	chr3	51416016	51416295	280	+	197	158	134	206	211	196	314	220	257	365	218	192
ENSMUSG00000029684.14	E007	30.7185	0.055502	13.5698	0.000229859	0.0190739	1.32299	1.63444	1.07102	chr6	24626694	24626862	169	-	32	18	15	17	15	41	25	23	25	62	51	57
ENSMUSG00000018411.17	E035	22.8827	0.0248185	13.5677	0.000230113	0.0190766	1.21886	1.49544	0.961821	chr11	104328242	104328435	194	+	16	24	15	12	20	17	28	17	23	30	41	38
ENSMUSG00000091191.2	E001	1.13083	0.133301	13.566	0.000230324	0.0190766	0.590991	0.00016584	-12.8901	chr11	53770051	53772280	2230	-	3	2	1	4	4	1	0	0	0	0	0	0
ENSMUSG00000036138.16	E032	4.86469	0.13181	13.5629	0.000230702	0.01909	0.54267	0.98799	1.8101	chr9	119350034	119350298	265	+	1	6	1	9	2	5	3	8	4	6	5	9
ENSMUSG00000004980.16	E006	70.5932	0.0515788	13.5511	0.00023216	0.0191925	1.93946	1.71058	-0.772025	chr6	51462056	51462759	704	-	80	163	75	61	136	169	48	22	25	23	31	115
ENSMUSG00000024393.14	E034	27.3832	0.0351814	13.5288	0.000234928	0.0193771	1.58917	1.2982	-1.00344	chr17	35160452	35160594	143	-	32	47	40	24	47	42	9	15	21	22	15	39
ENSMUSG00000036371.6	E015	7.21992	0.0415192	13.5278	0.000235052	0.0193771	1.07594	0.673178	-1.55559	chr6	67267410	67269354	1945	+	4	14	13	7	16	22	1	2	1	5	5	7
ENSMUSG00000019428.16	E016	6.16603	0.173088	13.524	0.000235529	0.0193884	1.08837	0.544749	-2.16761	chr8	70531743	70532120	378	+	4	17	2	7	16	22	1	5	0	2	1	8
ENSMUSG00000032370.8	E002	72.8692	0.0218238	13.5232	0.00023563	0.0193884	1.93146	1.79887	-0.446551	chr9	66955393	66956200	808	-	88	84	74	81	104	98	66	55	70	52	52	83
ENSMUSG00000024897.9	E006	1.56755	0.225256	13.5185	0.000236227	0.0194194	2.55312e-05	0.584298	15.5598	chr19	23917553	23917698	146	+	0	0	0	0	0	0	7	3	3	1	2	0
ENSMUSG00000018659.12	E001	388.316	0.0216674	13.5138	0.000236815	0.0194441	2.57687	2.59101	0.0471107	chr11	96937825	96939083	1259	-	455	333	365	343	380	305	364	360	486	476	433	372
ENSMUSG00000013833.15	E001	3.14929	0.107415	13.5126	0.000236969	0.0194441	0.230548	0.77321	2.81599	chr10	79894708	79894934	227	-	1	1	0	1	0	1	3	1	7	6	9	8
ENSMUSG00000015165.16	E020	310.015	0.0405719	13.4954	0.000239153	0.0195867	2.54947	2.3931	-0.521221	chr7	28815353	28816936	1584	+	298	683	362	324	476	684	102	143	119	224	226	471
ENSMUSG00000017677.11	E011	36.8165	0.0309571	13.4925	0.000239522	0.0195988	1.55814	1.42686	-0.450687	chr11	79243288	79243399	112	-	56	71	36	48	77	125	8	7	14	10	5	45
ENSMUSG00000025237.16	E044	19.1223	0.0319725	13.4896	0.00023989	0.0196091	1.19074	1.40717	0.757448	chr9	59649924	59650137	214	+	15	20	8	11	29	26	13	22	19	28	22	23
ENSMUSG00000031818.12	E008	1.78415	0.0905879	13.488	0.000240094	0.0196091	0.68824	0.189813	-2.82266	chr8	120669383	120669821	439	+	6	4	1	0	3	7	1	0	0	1	0	2
ENSMUSG00000022241.6	E021	4.00788	0.0993973	13.4844	0.000240556	0.0196286	0.405519	0.862773	2.02655	chr15	11391061	11391207	147	-	2	2	0	2	0	4	9	5	1	10	3	10
ENSMUSG00000053838.14	E009	164.746	0.0254328	13.4675	0.000242731	0.0197778	2.09058	2.28961	0.665496	chr11	6193154	6193476	323	-	118	147	83	120	128	127	290	184	145	162	246	224
ENSMUSG00000034292.13	E006	149.136	0.0357021	13.4667	0.000242834	0.0197778	2.09274	2.2455	0.510962	chr1	91501005	91501424	420	+	147	152	79	148	117	175	92	94	158	226	243	229
ENSMUSG00000022892.11	E005	3.44018	0.0299159	13.4551	0.000244347	0.0198827	0.34674	0.76912	1.99663	chr16	84954450	84954643	194	-	1	3	2	0	0	1	5	7	3	6	4	8
ENSMUSG00000038005.15	E009	21.833	0.0219982	13.4358	0.000246868	0.0200692	1.24294	1.46418	0.769442	chr8	60900084	60900234	151	+	28	20	8	13	15	36	25	19	18	32	25	32
ENSMUSG00000037646.10	E001	9.56614	0.0172728	13.4293	0.00024772	0.0201199	1.13963	0.832687	-1.14042	chr15	35371160	35371525	366	+	9	21	18	12	17	16	1	7	2	7	6	8
ENSMUSG00000055839.6	E008	3.04003	0.0460737	13.426	0.00024816	0.0201213	0.78031	0.388514	-1.79814	chr17	23827042	23827467	426	-	6	2	5	2	8	5	2	2	4	0	0	2
ENSMUSG00000030095.10	E020	191.938	0.0143596	13.4248	0.000248321	0.0201213	2.27268	2.29253	0.0662934	chr6	91486745	91488463	1719	+	219	249	197	181	189	184	230	164	196	147	203	184
ENSMUSG00000027550.14	E035	79.4784	0.0265961	13.4239	0.000248436	0.0201213	1.84915	1.96541	0.391067	chr3	14566407	14568301	1895	+	60	144	60	64	81	120	82	65	63	65	67	136
ENSMUSG00000074733.14	E011	8.98439	0.0224133	13.4216	0.000248741	0.0201213	0.84009	1.17614	1.242	chr19	61117625	61117727	103	-	8	9	7	5	17	9	7	7	7	6	14	18
ENSMUSG00000018537.16	E001	57.1404	0.0184149	13.4206	0.00024888	0.0201213	1.68196	1.82976	0.499797	chr11	97688823	97689791	969	-	45	92	24	37	60	60	80	60	56	67	52	66
ENSMUSG00000001472.17	E037	58.8964	0.0228307	13.414	0.000249759	0.0201569	1.86222	1.68079	-0.613163	chr8	123401232	123401892	661	+	96	70	69	62	84	73	23	52	45	41	60	65
ENSMUSG00000004071.13	E013	5.7453	0.0659261	13.4115	0.000250092	0.0201569	0.996285	0.570827	-1.71131	chr16	4770736	4771512	777	-	14	5	6	8	12	14	2	5	0	2	1	6
ENSMUSG00000026987.16	E019	42.888	0.0216139	13.4111	0.00025014	0.0201569	1.53297	1.75103	0.74149	chr2	59920295	59920538	244	-	40	50	24	26	40	68	55	25	32	50	53	79
ENSMUSG00000027177.14	E002	82.4955	0.00340448	13.4104	0.000250235	0.0201569	1.95221	1.86991	-0.276812	chr2	104428941	104429780	840	-	112	118	106	108	116	121	57	40	49	61	75	87
ENSMUSG00000031505.11	E023	13.1976	0.151481	13.4063	0.000250784	0.0201826	0.932055	1.344	1.48101	chr8	11512895	11513267	373	+	4	13	6	3	23	17	26	21	9	12	9	15
ENSMUSG00000021423.6	E007	37.1352	0.0187673	13.4019	0.000251363	0.0202108	1.51487	1.60246	0.29925	chr13	37418539	37419036	498	+	35	20	29	21	42	32	69	31	32	52	55	23
ENSMUSG00000021737.4	E012	1.15242	0.130454	13.3955	0.000252225	0.0202615	0.0531251	0.567016	4.36963	chr14	14116825	14116970	146	-	0	1	0	0	0	0	2	0	0	5	0	7
ENSMUSG00000028876.7	E015	4.18574	0.0260338	13.3855	0.000253574	0.0203444	0.81801	0.411941	-1.81775	chr4	124913120	124913305	186	+	8	5	8	4	13	11	0	1	0	2	2	2
ENSMUSG00000032740.17	E048	1233.93	0.0153962	13.3844	0.000253719	0.0203444	3.1219	3.06079	-0.203157	chr11	29507695	29510808	3114	+	980	2250	1071	1126	1494	2040	1319	814	867	951	999	1808
ENSMUSG00000027993.16	E050	25.108	0.0249467	13.3782	0.000254569	0.0203808	1.26327	1.52097	0.892856	chr3	84305447	84306877	1431	-	17	13	17	15	28	28	33	31	33	30	24	29
ENSMUSG00000042572.12	E001	39.5765	0.0165925	13.3777	0.000254636	0.0203808	1.50121	1.69401	0.657196	chr3	89773616	89773859	244	+	37	38	25	23	41	38	44	29	46	46	40	84
ENSMUSG00000034796.14	E023	19.2386	0.0223232	13.3753	0.000254964	0.0203886	1.36285	1.18163	-0.636259	chr8	123130307	123131892	1586	+	7	56	20	19	42	55	10	5	7	7	7	27
ENSMUSG00000073856.11	E015	106.923	0.0692513	13.3666	0.000256147	0.0204379	1.97024	2.10297	0.445018	chr7	118971435	118971955	521	+	33	382	34	42	78	208	95	74	62	42	92	300
ENSMUSG00000029176.13	E044	1.72136	0.17205	13.3653	0.000256323	0.0204379	0.602965	0.0751737	-3.99268	chr5	52864479	52864652	174	+	2	7	5	3	0	5	0	0	1	0	0	0
ENSMUSG00000032216.15	E042	4.42384	0.0315225	13.364	0.000256502	0.0204379	0.881899	0.466822	-1.77825	chr9	72745839	72746406	568	+	2	11	7	7	9	14	0	1	1	2	2	4
ENSMUSG00000038729.24	E007	5.06793	0.0679692	13.3637	0.000256544	0.0204379	0.928076	0.627339	-1.20596	chr4	57845248	57845306	59	+	7	7	8	2	14	10	0	0	0	7	8	5
ENSMUSG00000042978.11	E001	5.28453	0.0278905	13.3622	0.000256742	0.0204379	0.613009	0.936291	1.29948	chr7	126248862	126249112	251	+	1	3	2	6	2	7	4	4	7	9	8	12
ENSMUSG00000039942.15	E001	0.983865	0.0629617	13.358	0.000257318	0.0204652	5.73422e-05	0.492156	13.961	chr15	5206661	5209784	3124	-	0	0	0	0	0	0	1	2	1	3	3	1
ENSMUSG00000021066.9	E020	10.455	0.049688	13.3559	0.000257615	0.0204704	0.882256	1.20066	1.16663	chr12	69959041	69959330	290	+	13	7	6	3	11	8	10	8	14	19	8	21
ENSMUSG00000020372.15	E004	11.7083	0.0352763	13.3541	0.000257858	0.0204713	0.967144	1.19462	0.82506	chr11	48800374	48800572	199	+	7	7	8	8	9	12	16	10	11	12	17	27
ENSMUSG00000015354.8	E001	1.24119	0.0855495	13.352	0.000258146	0.0204756	0.0586624	0.500882	3.90647	chr9	95637601	95637873	273	+	0	0	0	0	0	1	1	6	2	0	1	2
ENSMUSG00000036792.12	E051	15.9216	0.0330758	13.3465	0.000258909	0.0205177	1.34544	1.03763	-1.09465	chr2	49322132	49325405	3274	+	17	27	18	25	35	27	9	12	9	7	8	9
ENSMUSG00000028618.11	E011	6.15774	0.0674996	13.3381	0.000260073	0.0205808	0.975211	0.659041	-1.24593	chr4	107192462	107192543	82	+	16	8	11	6	12	9	3	0	2	2	5	7
ENSMUSG00000035248.9	E006	8.4393	0.0297009	13.3373	0.000260173	0.0205808	1.11089	0.750498	-1.36299	chr13	59778752	59778815	64	-	16	24	4	14	13	15	3	7	3	3	2	7
ENSMUSG00000027346.15	E007	2.8405	0.0321307	13.3355	0.000260435	0.020583	0.707603	0.272985	-2.22852	chr2	132535362	132535498	137	-	6	5	4	2	9	9	1	0	0	1	0	2
ENSMUSG00000021728.8	E017	1.55767	0.0445969	13.3147	0.000263328	0.020793	0.56517	0.0734584	-3.85908	chr13	117264523	117265301	779	+	7	1	3	4	4	0	0	0	0	0	1	0
ENSMUSG00000015476.6	E003	60.9665	0.0673674	13.3123	0.000263668	0.0208012	1.92474	1.61692	-1.04057	chr17	34631404	34631769	366	+	102	111	61	49	123	113	17	31	23	56	45	71
ENSMUSG00000031154.15	E033	60.8227	0.00583589	13.3027	0.000265017	0.0208889	1.84059	1.72106	-0.40379	chrX	7875291	7876620	1330	+	88	75	66	67	75	79	52	58	50	47	48	45
ENSMUSG00000028426.10	E005	9.61777	0.113522	13.2959	0.000265992	0.020947	0.742423	1.176	1.62876	chr4	55350251	55350427	177	+	7	9	0	3	4	5	4	10	12	12	28	26
ENSMUSG00000027245.11	E001	2.78247	0.0262399	13.2909	0.000266693	0.0209834	0.758908	0.330263	-2.05678	chr2	121453421	121455575	2155	+	4	5	6	2	7	6	2	0	0	1	2	2
ENSMUSG00000037239.8	E004	1.62878	0.111676	13.2823	0.000267928	0.0210315	0.564233	0.0802589	-3.71544	chr7	29165923	29166357	435	-	9	5	1	2	2	2	1	0	0	0	0	0
ENSMUSG00000053929.17	E010	23.302	0.0490508	13.2819	0.000267974	0.0210315	1.53253	1.18778	-1.19904	chr15	76649180	76650828	1649	-	27	48	37	32	34	37	5	14	10	11	23	24
ENSMUSG00000022789.15	E010	17.8401	0.241594	13.2814	0.000268058	0.0210315	1.44891	0.902094	-1.95734	chr16	16316779	16317446	668	-	25	31	29	31	27	59	1	3	2	8	0	26
ENSMUSG00000038534.19	E037	43.2864	0.014582	13.2799	0.00026826	0.0210315	1.59516	1.67543	0.272985	chr11	97068272	97068904	633	+	45	26	30	50	51	47	38	50	50	50	42	41
ENSMUSG00000039501.14	E011	7.89782	0.0238535	13.272	0.000269404	0.0211025	0.767467	1.09939	1.25327	chr2	167044117	167044243	127	-	6	7	4	3	6	7	6	3	8	11	21	18
ENSMUSG00000045983.16	E080	17.2067	0.0287715	13.2563	0.000271664	0.0212283	1.39861	1.07883	-1.12912	chr16	20689333	20689664	332	+	21	36	26	14	25	41	6	8	7	10	13	20
ENSMUSG00000028423.15	E023	6.74237	0.0414459	13.2558	0.000271734	0.0212283	1.02895	0.654542	-1.46338	chr4	41015434	41016076	643	+	7	16	13	8	18	8	4	1	1	3	3	7
ENSMUSG00000020886.17	E053	1.37609	0.151211	13.2558	0.000271734	0.0212283	0.609948	0.0625654	-4.30987	chr11	70044197	70044275	79	+	3	2	0	1	4	9	0	0	0	0	0	1
ENSMUSG00000021098.14	E024	6.38425	0.0659166	13.2457	0.00027321	0.0213246	0.664313	1.06018	1.53583	chr12	72911659	72913184	1526	-	7	0	11	13	7	4	5	8	3	5	5	8
ENSMUSG00000034575.13	E006	1.44877	0.0608181	13.2326	0.000275129	0.0214471	0.561055	0.0705056	-3.9045	chr13	69502906	69503078	173	-	3	0	4	4	2	5	0	0	0	0	0	1
ENSMUSG00000057378.15	E018	0.843165	0.167754	13.2316	0.000275266	0.0214471	7.79054e-06	0.452483	16.642	chr2	112646919	112647119	201	-	0	0	0	0	0	0	0	2	4	1	0	2
ENSMUSG00000032745.18	E001	11.8344	0.0511719	13.2297	0.000275544	0.0214498	0.895595	1.26005	1.32539	chr13	111425680	111425931	252	-	8	14	8	5	6	8	23	12	6	23	12	17
ENSMUSG00000022332.8	E019	7.41343	0.0177336	13.2158	0.000277603	0.0215557	1.06013	0.716712	-1.31693	chr15	69093513	69094459	947	+	17	7	9	16	10	9	0	4	6	9	1	5
ENSMUSG00000033768.17	E038	42.0386	0.0103986	13.2149	0.000277734	0.0215557	1.50753	1.68502	0.605049	chr19	6497671	6497827	157	+	43	33	17	21	18	40	67	45	41	56	68	55
ENSMUSG00000022263.10	E022	191.59	0.0342844	13.2148	0.000277751	0.0215557	2.19778	2.3672	0.565764	chr15	27746900	27747920	1021	-	158	362	142	150	189	199	266	185	155	187	152	218
ENSMUSG00000051451.6	E019	5.24675	0.0325592	13.2125	0.000278092	0.0215557	0.91227	0.472473	-1.86538	chr7	90445494	90445818	325	+	9	10	6	6	19	11	1	3	1	1	0	3
ENSMUSG00000024997.7	E004	2.47507	0.0658492	13.2122	0.000278128	0.0215557	0.720779	0.265767	-2.33464	chr19	60870004	60870139	136	-	5	9	3	5	2	4	1	0	2	0	0	2
ENSMUSG00000067629.13	E038	16.2684	0.0897888	13.2051	0.000279195	0.0216117	1.41258	1.02155	-1.38633	chr17	26967681	26967760	80	+	21	29	31	18	15	36	7	5	4	16	7	24
ENSMUSG00000029190.19	E013	13.3708	0.0148065	13.2041	0.000279342	0.0216117	1.02645	1.28978	0.941344	chr5	36672748	36673242	495	-	4	21	13	10	7	15	8	6	16	13	26	31
ENSMUSG00000030275.6	E007	142.215	0.0852702	13.1961	0.000280533	0.0216848	2.21934	1.98437	-0.786835	chr6	143186635	143192282	5648	+	157	389	176	155	217	377	33	37	23	69	93	211
ENSMUSG00000033768.17	E020	7.73891	0.092226	13.1722	0.000284128	0.0219434	1.16099	0.699025	-1.7533	chr19	6464076	6466750	2675	+	8	16	10	6	19	16	1	2	3	3	10	10
ENSMUSG00000021079.16	E014	4.57115	0.0737264	13.1693	0.00028458	0.0219509	0.892539	0.433548	-1.99019	chr12	71126333	71126397	65	-	8	8	15	6	3	10	0	3	0	1	1	4
ENSMUSG00000057672.16	E033	15.116	0.0142992	13.1683	0.000284724	0.0219509	1.28646	1.10314	-0.650906	chr8	83689920	83691048	1129	-	29	15	19	17	26	24	6	6	8	11	20	13
ENSMUSG00000031756.5	E018	3.79888	0.046724	13.1657	0.000285118	0.0219621	0.787358	0.472862	-1.37983	chr8	116940444	116940570	127	+	12	3	6	7	8	3	0	0	0	5	4	1
ENSMUSG00000025246.13	E014	4.41648	0.0309358	13.1621	0.00028567	0.0219769	0.894234	0.498001	-1.67085	chrX	77648921	77649872	952	+	6	10	9	3	6	14	0	1	0	3	3	5
ENSMUSG00000024588.9	E004	11.9375	0.0220843	13.1612	0.000285809	0.0219769	0.955912	1.23728	1.01787	chr18	64457265	64457539	275	-	12	9	10	8	9	8	11	7	18	14	13	28
ENSMUSG00000030779.16	E008	1.48998	0.0446584	13.1558	0.000286624	0.0220202	0.566031	0.0728515	-3.87602	chr7	122975640	122975857	218	+	5	5	3	2	3	1	0	0	0	0	1	0
ENSMUSG00000037475.15	E023	108.13	0.041714	13.1514	0.000287312	0.0220539	1.9262	2.10924	0.613977	chrX	41814323	41814566	244	-	93	104	56	49	109	112	208	87	109	165	103	103
ENSMUSG00000020978.10	E013	5.73656	0.0256955	13.1436	0.000288503	0.022126	0.960062	0.60113	-1.44089	chr12	69305842	69307189	1348	+	7	10	9	6	13	14	5	3	1	2	0	5
ENSMUSG00000026743.16	E042	139.884	0.00625377	13.1338	0.000290021	0.0222231	2.16851	2.11781	-0.169642	chr2	18210971	18212386	1416	+	149	285	142	142	203	240	101	80	92	98	77	200
ENSMUSG00000029823.16	E021	38.2517	0.0182448	13.1241	0.000291514	0.022318	1.68351	1.47483	-0.71218	chr6	38568918	38569565	648	+	42	77	55	37	55	85	19	11	15	25	29	56
ENSMUSG00000024975.13	E021	133.909	0.0322348	13.1223	0.000291803	0.0223208	1.98171	2.21381	0.777301	chr19	53929193	53929435	243	+	67	101	46	76	151	134	192	126	140	212	134	252
ENSMUSG00000014504.16	E012	82.2458	0.0854739	13.1158	0.000292813	0.0223786	1.79914	2.03428	0.790821	chr18	34336099	34336345	247	+	104	52	44	65	101	117	99	44	74	126	88	106
ENSMUSG00000024524.17	E028	2.26816	0.0968242	13.1112	0.000293539	0.0224146	0.168648	0.689802	3.03732	chr18	67222569	67222715	147	+	1	0	2	0	0	0	0	3	1	9	6	5
ENSMUSG00000022214.15	E031	8.36819	0.312267	13.1055	0.000294435	0.0224635	1.20715	0.607287	-2.30956	chr14	55561444	55562891	1448	+	11	18	12	2	22	31	0	3	1	1	0	16
ENSMUSG00000031592.10	E045	5.37108	0.0430794	13.0964	0.000295869	0.0225534	0.97509	0.560648	-1.67922	chr8	41330806	41330920	115	+	4	17	7	9	6	11	5	2	2	2	3	2
ENSMUSG00000039202.12	E008	14.3396	0.00999021	13.087	0.000297348	0.0226298	1.29064	1.07409	-0.770614	chr7	79341772	79345371	3600	+	18	18	16	21	17	25	7	7	10	12	15	17
ENSMUSG00000066392.12	E046	68.2937	0.00876698	13.0868	0.000297384	0.0226298	1.77362	1.88215	0.365983	chr12	90332411	90332878	468	+	58	96	30	46	60	61	108	61	60	86	62	110
ENSMUSG00000031029.6	E013	139.393	0.023799	13.0786	0.000298686	0.0226957	2.2057	2.08784	-0.394346	chr7	108941461	108942951	1491	+	116	174	148	178	173	180	108	100	106	148	142	167
ENSMUSG00000018196.18	E019	3.055	0.0805668	13.0781	0.000298766	0.0226957	0.772995	0.287248	-2.39442	chr1	143741755	143742641	887	+	3	9	3	4	11	6	3	1	0	0	0	1
ENSMUSG00000022788.16	E006	2.13088	0.04595	13.0713	0.000299858	0.022759	0.229974	0.686095	2.46474	chr16	16435706	16435940	235	-	0	1	1	1	0	2	5	1	2	1	7	5
ENSMUSG00000003680.16	E005	15.0286	0.0253576	13.0637	0.000301073	0.0228315	1.14289	1.24309	0.35575	chr19	8774529	8775290	762	-	14	8	18	22	17	10	13	18	14	11	17	18
ENSMUSG00000019787.9	E051	60.6173	0.0279236	13.0553	0.000302433	0.0229149	1.87421	1.70354	-0.576402	chr10	33474379	33476709	2331	+	0	305	9	17	43	181	93	38	10	4	25	111
ENSMUSG00000025413.13	E008	10.7337	0.156606	13.0524	0.000302903	0.0229308	1.16518	0.701023	-1.75997	chr4	106667644	106668036	393	-	7	27	10	10	35	44	1	1	3	2	3	7
ENSMUSG00000035455.12	E008	8.8219	0.0312721	13.0449	0.000304119	0.0230031	1.05812	0.90999	-0.549399	chr11	11801462	11802696	1235	-	6	14	7	21	16	15	6	2	1	5	9	14
ENSMUSG00000026640.12	E001	54.6205	0.0165276	13.0401	0.000304895	0.023042	1.64624	1.8226	0.596946	chr1	194618218	194619824	1607	+	58	36	41	75	53	40	48	45	63	81	69	47
ENSMUSG00000097616.7	E004	92.7321	0.0166646	13.0293	0.000306653	0.023155	1.97972	1.94493	-0.116836	chr6	13895092	13896422	1331	+	117	106	138	114	148	112	63	66	52	75	66	107
ENSMUSG00000021913.8	E026	9.40828	0.0252165	13.0213	0.000307964	0.023234	1.15926	0.846034	-1.15879	chr14	32346398	32346561	164	+	9	14	10	18	15	14	7	6	1	14	4	7
ENSMUSG00000024921.17	E089	0.949371	0.0595803	13.0174	0.000308614	0.0232631	0.483017	4.66734e-13	-40.7884	chr19	26770938	26771043	106	+	2	0	2	5	1	2	0	0	0	0	0	0
ENSMUSG00000027286.16	E001	47.8516	0.025527	13.014	0.000309169	0.023285	1.61832	1.74608	0.433452	chr2	120604238	120604818	581	-	58	46	48	34	64	34	40	48	53	57	55	42
ENSMUSG00000068747.14	E014	1.52459	0.121074	13.012	0.000309496	0.0232897	0.573615	0.0740349	-3.88522	chr3	108345714	108345882	169	+	4	2	4	1	1	8	0	0	0	0	0	1
ENSMUSG00000002668.8	E002	4.44236	0.0961825	13.0018	0.000311184	0.0233967	0.607868	0.846866	0.981182	chr17	57066055	57066641	587	-	2	7	7	8	3	2	2	7	4	5	0	6
ENSMUSG00000026277.14	E014	22.3425	0.0421119	12.994	0.000312491	0.0234314	1.44315	1.2322	-0.734921	chr1	93626209	93627024	816	-	31	38	18	33	46	50	7	6	17	10	13	26
ENSMUSG00000109372.1	E022	5.04784	0.0298831	12.9936	0.000312564	0.0234314	0.553087	0.907275	1.45953	chr8	35804475	35804693	219	+	10	0	3	3	0	0	1	5	6	10	16	6
ENSMUSG00000037679.9	E016	2.67702	0.243016	12.993	0.000312665	0.0234314	0.772255	0.131418	-3.79912	chr12	112607495	112607595	101	+	6	0	6	6	2	13	0	0	2	0	0	0
ENSMUSG00000024527.10	E020	2.9254	0.0567747	12.9923	0.000312767	0.0234314	0.77154	0.336285	-2.0701	chr18	67444446	67448887	4442	-	2	7	5	3	11	4	1	1	1	0	1	3
ENSMUSG00000061911.15	E022	2903.66	0.0129041	12.9886	0.000313398	0.0234314	3.40326	3.50323	0.332189	chr12	29811373	29811734	362	+	2865	2147	2003	2800	2861	2716	3008	2491	3011	4351	3814	3088
ENSMUSG00000019478.16	E006	1.04208	0.0464135	12.9882	0.000313466	0.0234314	0.405276	5.61864e-05	-13.5414	chr8	123828996	123829058	63	+	1	3	2	3	3	2	0	0	0	0	0	0
ENSMUSG00000022391.16	E022	8.32853	0.0359882	12.9879	0.000313509	0.0234314	0.744498	1.08977	1.31108	chr15	81724486	81724625	140	-	9	4	7	1	2	5	11	11	6	16	12	15
ENSMUSG00000056185.5	E005	23.122	0.0509265	12.985	0.000314002	0.0234484	1.26857	1.47632	0.721061	chr19	5495280	5495648	369	-	28	13	18	24	25	26	31	31	19	24	18	18
ENSMUSG00000032565.9	E006	6.69868	0.0299174	12.9727	0.000316066	0.0235825	1.0234	0.723657	-1.15425	chr9	105130511	105131292	782	-	2	19	12	6	7	13	3	3	6	8	2	5
ENSMUSG00000026568.6	E012	10.1702	0.0742872	12.9675	0.00031695	0.0236061	0.865782	1.20344	1.23966	chr1	165480903	165481108	206	+	9	6	2	4	11	17	13	11	11	16	5	20
ENSMUSG00000028973.18	E007	3.03898	0.0585009	12.9663	0.000317141	0.0236061	0.366666	0.803314	2.01426	chr5	24394408	24394583	176	+	1	4	1	0	1	3	1	4	3	5	7	8
ENSMUSG00000020680.15	E025	362.511	0.0317372	12.9661	0.000317186	0.0236061	2.47113	2.64308	0.572792	chr11	83504831	83505104	274	+	349	394	192	313	473	454	408	281	325	536	342	407
ENSMUSG00000031029.6	E001	165.223	0.0242178	12.9603	0.000318159	0.0236585	2.15064	2.26528	0.383203	chr7	108934417	108934807	391	+	143	190	115	115	159	139	216	189	161	143	200	236
ENSMUSG00000008763.16	E001	1215.44	0.038515	12.9518	0.000319612	0.0237337	3.14637	3.0193	-0.422483	chr3	100562208	100567742	5535	-	1801	1541	1496	1523	1217	1331	735	883	956	917	1434	1345
ENSMUSG00000036620.14	E001	0.749948	0.0694052	12.9502	0.000319884	0.0237337	0.443778	3.5894e-05	-14.3931	chr11	50210890	50211030	141	+	4	2	2	0	2	0	0	0	0	0	0	0
ENSMUSG00000020680.15	E019	13.2929	0.0480269	12.9497	0.000319979	0.0237337	1.25092	1.01496	-0.847109	chr11	83501115	83501244	130	+	12	10	14	18	34	35	7	2	8	16	5	12
ENSMUSG00000055022.14	E001	85.1473	0.0104862	12.9472	0.000320406	0.0237454	2.00908	1.84857	-0.539579	chr15	92051165	92051323	159	+	105	95	79	130	115	110	81	55	62	88	68	69
ENSMUSG00000068114.7	E016	14.6747	0.0299594	12.9427	0.000321177	0.0237825	1.22954	0.977429	-0.910417	chr15	82131830	82133282	1453	+	20	43	21	12	19	53	5	4	5	4	2	12
ENSMUSG00000046709.18	E012	29.4771	0.036856	12.9406	0.000321528	0.0237857	1.5764	1.33925	-0.81666	chr5	102988184	102989619	1436	-	50	37	40	47	48	45	11	9	14	32	20	25
ENSMUSG00000049119.14	E017	179.706	0.00641795	12.9393	0.00032176	0.0237857	2.29276	2.2128	-0.267121	chr4	5798846	5799946	1101	+	210	177	211	179	228	222	188	145	149	169	181	146
ENSMUSG00000060371.12	E015	4945.71	0.00407462	12.9362	0.000322284	0.0237933	3.70713	3.67351	-0.111703	chr5	130840637	130847412	6776	+	4790	471	6090	5487	7338	3832	2218	3762	6283	7972	7535	3457
ENSMUSG00000031229.16	E060	1351.34	0.00483145	12.9338	0.000322701	0.0237933	3.11673	3.14035	0.0785347	chrX	105875596	105876507	912	-	1160	1492	1080	1200	1379	1793	1167	999	1049	1628	1939	2010
ENSMUSG00000022545.13	E019	1.32771	0.175546	12.9316	0.00032308	0.0237933	0.569579	0.000147271	-12.965	chr16	13144401	13144491	91	+	9	1	0	2	4	2	0	0	0	0	0	0
ENSMUSG00000022471.14	E002	1.09357	0.0542351	12.9313	0.000323137	0.0237933	0.509021	3.53983e-05	-14.7388	chr15	82015233	82015518	286	+	1	1	3	1	3	6	0	0	0	0	0	0
ENSMUSG00000056673.14	E048	18.4836	0.0506941	12.9219	0.000324766	0.0238875	1.37128	1.07519	-1.04765	chrY	955788	956786	999	+	18	28	45	22	36	41	9	1	10	12	3	15
ENSMUSG00000044716.12	E017	1.26342	0.0520472	12.9131	0.000326292	0.0239611	0.519227	0.0677424	-3.7716	chr5	35086996	35087839	844	+	2	1	5	2	2	3	0	0	1	0	0	0
ENSMUSG00000026790.19	E056	1.60451	0.0423366	12.913	0.00032631	0.0239611	0.176046	0.631232	2.71323	chr2	29920775	29920885	111	+	2	0	0	1	1	0	2	0	3	2	3	6
ENSMUSG00000030795.18	E015	111.154	0.0455412	12.9076	0.000327248	0.0239956	2.13816	1.91323	-0.754395	chr7	127972771	127974142	1372	+	159	190	159	100	166	257	32	33	49	56	79	201
ENSMUSG00000039804.15	E010	6.27115	0.0167785	12.9069	0.000327379	0.0239956	0.973807	0.637236	-1.33416	chr2	165009323	165009449	127	-	7	11	12	12	9	13	4	2	2	1	4	4
ENSMUSG00000029068.16	E003	4.55394	0.0286261	12.9056	0.000327598	0.0239956	0.551327	0.933769	1.56768	chr4	155812519	155812777	259	+	4	3	4	6	1	7	4	4	7	4	5	6
ENSMUSG00000000184.12	E013	5.46881	0.0216797	12.8987	0.000328813	0.0240524	0.609671	0.947383	1.35576	chr6	127150582	127150780	199	-	6	4	2	4	2	2	9	2	7	7	9	13
ENSMUSG00000032002.10	E010	4.30618	0.0733289	12.8981	0.00032892	0.0240524	0.86923	0.44277	-1.85281	chr9	7205401	7205639	239	+	7	6	8	4	11	14	0	0	0	3	0	6
ENSMUSG00000055633.6	E004	37.0197	0.0647583	12.8916	0.000330055	0.0241154	1.42482	1.7035	0.952199	chr7	5053336	5053723	388	+	21	51	19	24	39	35	75	44	29	42	33	30
ENSMUSG00000004892.13	E006	5.52478	0.0748809	12.8881	0.00033068	0.024141	0.997901	0.591451	-1.6244	chr3	87990675	87990782	108	-	11	11	6	11	10	5	3	1	2	0	3	10
ENSMUSG00000078816.9	E009	26.4446	0.0920173	12.8797	0.000332159	0.0241824	1.59087	1.2585	-1.14845	chr7	3312389	3312545	157	+	44	13	43	42	41	32	19	14	13	32	6	30
ENSMUSG00000022635.9	E004	1.18151	0.0933012	12.8791	0.000332269	0.0241824	0.0928137	0.555195	3.44278	chr15	93386113	93386283	171	-	1	0	1	0	0	0	2	1	1	4	0	4
ENSMUSG00000039202.12	E014	2609.92	0.0112268	12.8789	0.000332308	0.0241824	3.39638	3.4301	0.112055	chr7	79359960	79365508	5549	+	3016	2449	2511	2499	2380	2375	2099	2345	2278	2819	4230	2984
ENSMUSG00000029712.14	E023	31.4671	0.0640022	12.8781	0.000332457	0.0241824	1.56826	1.34612	-0.764952	chr5	137565977	137566038	62	+	38	73	58	39	53	58	6	6	21	15	15	32
ENSMUSG00000040824.3	E003	36.2871	0.0410079	12.8761	0.000332811	0.0241824	1.65215	1.44826	-0.697144	chr7	19149895	19151092	1198	+	53	79	46	31	57	59	24	23	23	22	16	34
ENSMUSG00000028063.15	E017	2.18495	0.0352708	12.8749	0.000333015	0.0241824	0.209325	0.653727	2.50086	chr3	88484927	88485147	221	-	0	0	0	2	1	1	2	4	5	2	3	5
ENSMUSG00000053716.9	E005	6.82481	0.0291347	12.874	0.00033317	0.0241824	0.693945	1.04278	1.34788	chr9	106370876	106371135	260	+	8	7	2	2	6	3	8	9	8	5	11	14
ENSMUSG00000053931.11	E023	10.8396	0.251625	12.8687	0.00033413	0.024228	0.63416	1.27041	2.4152	chr3	121457950	121458199	250	+	2	4	1	3	6	6	48	21	5	4	10	9
ENSMUSG00000038384.16	E023	3.30722	0.0479787	12.8674	0.000334348	0.024228	0.819579	0.388108	-1.95546	chr5	123163709	123164107	399	+	9	7	0	5	8	6	1	1	1	3	2	1
ENSMUSG00000021012.16	E027	1.871	0.106795	12.8655	0.000334689	0.0242327	0.632111	0.133496	-3.19106	chr12	98783703	98783991	289	+	2	3	5	3	1	9	0	1	0	0	0	1
ENSMUSG00000024940.11	E005	36.1521	0.0608203	12.861	0.000335497	0.0242713	1.64043	1.38228	-0.88525	chr19	5743903	5745439	1537	+	30	116	42	30	52	126	7	4	10	17	12	57
ENSMUSG00000043411.15	E017	2.96176	0.0878429	12.8531	0.000336921	0.0243543	0.773907	0.245119	-2.70396	chr4	137616358	137616507	150	+	9	10	5	1	2	10	0	1	0	0	1	2
ENSMUSG00000019471.10	E010	0.741591	0.062075	12.83	0.00034111	0.0246167	0.454261	2.90552e-05	-14.7521	chr9	21143195	21143225	31	-	1	0	1	2	3	3	0	0	0	0	0	0
ENSMUSG00000034610.14	E012	1.80588	0.0425064	12.8245	0.000342111	0.0246687	0.608375	0.141507	-2.98925	chr4	108502966	108503035	70	+	0	6	4	2	3	8	1	0	0	0	0	1
ENSMUSG00000038708.10	E048	1.4258	0.0475127	12.8216	0.000342645	0.024687	0.563767	0.0728809	-3.86505	chr9	118579542	118579592	51	+	1	7	1	4	3	3	0	0	0	0	0	1
ENSMUSG00000026171.12	E021	3.56069	0.0243058	12.8169	0.000343509	0.024729	0.743966	0.300098	-2.19074	chr1	74600422	74600457	36	-	8	9	6	6	6	9	1	0	1	0	0	2
ENSMUSG00000003526.12	E027	12.3649	0.0610711	12.8091	0.000344938	0.0248116	0.992919	1.26616	0.981965	chr16	18084547	18084755	209	-	12	6	4	8	18	25	6	11	6	21	21	19
ENSMUSG00000027810.14	E020	5.67929	0.0162791	12.8037	0.000345935	0.0248427	0.965291	0.640837	-1.28694	chr3	58548965	58550726	1762	+	7	13	8	5	10	11	5	3	2	3	1	6
ENSMUSG00000020629.12	E001	1.95812	0.0734555	12.7904	0.000348409	0.0249819	0.66131	0.174513	-2.85764	chr12	28675231	28675372	142	+	3	4	7	3	3	3	0	0	0	0	0	3
ENSMUSG00000024924.14	E031	84.9563	0.00984495	12.7902	0.000348441	0.0249819	1.87406	1.98493	0.372706	chr19	27249105	27249727	623	+	68	67	86	75	89	94	86	50	91	85	113	149
ENSMUSG00000032333.6	E011	2.57267	0.121454	12.7808	0.000350189	0.0250868	0.69897	0.207662	-2.70579	chr9	58256124	58256639	516	+	3	10	3	3	8	5	0	2	0	0	0	1
ENSMUSG00000013367.5	E004	4.15713	0.128704	12.7778	0.000350751	0.025093	0.915778	0.419886	-2.15093	chr7	43476539	43476659	121	-	9	10	3	3	9	14	2	1	0	0	0	7
ENSMUSG00000025607.15	E008	0.816817	0.0706867	12.7773	0.000350846	0.025093	2.49893e-05	0.451784	14.9569	chr6	30810331	30810470	140	-	0	0	0	0	0	0	0	1	0	3	4	2
ENSMUSG00000020267.6	E006	14.5457	0.0427725	12.7637	0.000353403	0.0252554	1.14422	1.20565	0.218686	chr11	54870308	54870501	194	+	14	13	4	8	14	16	26	11	7	31	4	32
ENSMUSG00000020849.13	E005	0.780192	0.0787604	12.7611	0.000353911	0.0252712	0.468226	6.3952e-05	-13.6847	chr11	75751604	75751880	277	+	1	2	1	0	5	2	0	0	0	0	0	0
ENSMUSG00000022044.14	E021	2.20903	0.143345	12.7556	0.000354953	0.0253082	0.73774	0.194214	-2.98571	chr14	66358679	66358731	53	+	4	3	9	1	5	2	2	0	0	1	0	1
ENSMUSG00000016995.17	E005	17.125	0.052887	12.7553	0.000355004	0.0253082	1.3894	1.10199	-1.01352	chr2	164393918	164396724	2807	-	14	67	24	11	21	27	4	11	2	6	9	37
ENSMUSG00000057265.13	E001	24.0419	0.0143109	12.7536	0.000355327	0.0253107	1.32933	1.47618	0.508027	chr12	84409071	84409255	185	+	22	31	13	19	35	30	31	19	13	24	20	47
ENSMUSG00000042625.16	E017	81.1373	0.00440513	12.7516	0.000355697	0.0253166	1.87172	1.96177	0.302819	chr17	56566326	56566616	291	-	71	102	46	74	105	121	78	57	67	113	67	118
ENSMUSG00000022749.8	E001	8.6685	0.0191701	12.7493	0.000356134	0.0253272	0.843478	1.10567	0.97649	chr16	57168862	57169346	485	-	4	8	4	3	12	13	7	12	11	10	8	14
ENSMUSG00000026643.16	E011	6.31951	0.0197731	12.7082	0.000364061	0.0258701	0.98316	0.634058	-1.38262	chr2	3309467	3309611	145	+	6	12	11	15	7	14	3	3	0	3	3	5
ENSMUSG00000020196.10	E002	12.2277	0.0291314	12.7025	0.000365163	0.0258931	0.953129	1.22941	1.00048	chr10	75646875	75647101	227	-	10	7	3	6	12	13	17	11	19	16	10	24
ENSMUSG00000003464.13	E013	3.37418	0.02099	12.7019	0.000365288	0.0258931	0.807785	0.410214	-1.78699	chr1	172133130	172133306	177	+	5	5	5	6	5	7	2	2	2	1	1	2
ENSMUSG00000022489.6	E009	1.25263	0.054246	12.7012	0.000365413	0.0258931	0.486817	0.0788209	-3.37717	chr15	103522045	103522148	104	+	1	2	4	0	7	2	0	0	0	0	0	1
ENSMUSG00000020680.15	E017	6.7607	0.0301066	12.7005	0.000365561	0.0258931	0.993999	0.740321	-0.978	chr11	83497894	83497926	33	+	7	13	8	7	10	20	1	5	4	4	2	8
ENSMUSG00000017210.14	E036	10.3229	0.0614092	12.698	0.000366049	0.0259068	0.913965	1.20969	1.07805	chr11	98717910	98718142	233	-	13	16	4	5	4	20	7	9	7	7	21	20
ENSMUSG00000022099.17	E024	13.1304	0.0466986	12.6951	0.000366617	0.0259262	1.26076	0.963023	-1.07399	chr14	70616119	70617284	1166	-	26	19	23	18	16	26	4	3	3	11	11	11
ENSMUSG00000054252.18	E050	889.896	0.0689302	12.6933	0.000366972	0.0259305	2.86227	3.03633	0.578862	chr5	33735608	33737063	1456	+	1125	832	1033	1125	1026	1029	823	626	772	841	897	821
ENSMUSG00000027896.15	E008	9.54489	0.0214859	12.6799	0.00036961	0.0260959	0.902452	1.14686	0.898138	chr3	107300702	107301220	519	+	11	14	5	6	8	7	5	5	8	14	22	16
ENSMUSG00000026915.16	E032	34.1577	0.0339723	12.6784	0.000369912	0.0260963	1.42066	1.66302	0.829238	chr2	37645471	37645691	221	-	31	27	24	28	25	48	23	15	36	41	59	76
ENSMUSG00000022817.15	E026	1.17229	0.062423	12.6729	0.000370988	0.0261512	5.25509e-05	0.465036	13.9519	chr16	33948936	33949145	210	+	0	0	0	0	0	0	3	0	5	1	2	2
ENSMUSG00000020075.8	E019	19.5853	0.0803819	12.6601	0.000373541	0.0263102	1.11262	1.46191	1.22551	chr10	62602128	62602281	154	-	9	37	4	3	10	20	24	9	14	36	25	62
ENSMUSG00000002771.12	E009	2.34302	0.115683	12.6504	0.000375493	0.0264265	0.742129	0.215488	-2.81547	chr7	45857478	45857646	169	-	5	13	1	2	7	1	0	1	0	0	0	3
ENSMUSG00000036555.14	E002	136.298	0.0187998	12.6463	0.000376317	0.0264633	2.06913	2.20325	0.448841	chr5	140663505	140665279	1775	-	127	185	139	125	182	176	143	130	111	108	100	163
ENSMUSG00000026617.16	E017	2.51557	0.0325343	12.6436	0.000376855	0.02648	0.704633	0.28232	-2.15058	chr1	185353957	185354062	106	+	5	9	4	3	5	3	0	0	1	0	3	1
ENSMUSG00000001833.17	E031	10.7588	0.0239209	12.6343	0.000378728	0.0265789	1.16751	0.872772	-1.08513	chr9	25304068	25305268	1201	+	17	7	13	26	22	18	2	8	4	4	10	5
ENSMUSG00000021196.14	E002	9.37878	0.155921	12.6336	0.000378866	0.0265789	0.802414	1.21731	1.53548	chr13	6581182	6581467	286	-	15	6	2	5	6	13	4	6	11	20	14	15
ENSMUSG00000032463.10	E009	34.398	0.0100597	12.6277	0.000380072	0.0266422	1.46129	1.57828	0.400785	chr9	98992513	98992741	229	+	29	25	23	14	33	25	34	36	29	73	39	57
ENSMUSG00000059540.15	E001	36.9837	0.0167259	12.6159	0.000382472	0.0267892	1.5345	1.62802	0.319067	chr2	181680310	181680475	166	+	47	41	14	36	33	50	34	28	21	57	36	70
ENSMUSG00000030629.15	E002	167.062	0.0320974	12.6075	0.000384212	0.0268896	2.17148	2.27743	0.354074	chr7	84615054	84615582	529	-	238	181	144	182	228	186	156	109	173	177	123	170
ENSMUSG00000053574.5	E004	16.0188	0.0389191	12.5976	0.000386252	0.0269899	1.12792	1.33007	0.714078	chr11	72217848	72218444	597	+	24	31	12	19	22	19	17	8	9	11	13	20
ENSMUSG00000072501.5	E007	18.4083	0.0413644	12.5975	0.000386257	0.0269899	1.12679	1.46247	1.17647	chr15	66594807	66594978	172	+	15	32	10	11	15	22	10	13	7	25	29	51
ENSMUSG00000020664.10	E004	405.491	0.055376	12.5889	0.000388038	0.0270928	2.49242	2.68444	0.639545	chr12	31333867	31334056	190	-	337	488	189	135	405	418	452	362	357	712	546	597
ENSMUSG00000031791.8	E007	1.09886	0.0897766	12.5852	0.000388809	0.0271045	0.482504	3.89067e-05	-14.473	chr8	72581220	72581272	53	+	0	0	4	4	3	3	0	0	0	0	0	0
ENSMUSG00000086370.9	E002	0.814221	0.202339	12.5852	0.000388821	0.0271045	0.0398876	0.502132	4.5008	chrX	103562593	103562896	304	-	0	0	0	0	1	0	2	0	3	1	2	0
ENSMUSG00000015095.12	E007	0.846962	0.0974479	12.5801	0.000389868	0.0271559	0.486826	1.35297e-05	-16.0183	chr2	25502032	25502151	120	+	1	3	0	1	6	1	0	0	0	0	0	0
ENSMUSG00000049775.16	E004	4.99541	0.0501733	12.5744	0.00039107	0.0272151	0.940114	0.575464	-1.48117	chrX	167207937	167208051	115	-	11	6	3	3	11	15	1	2	4	5	1	4
ENSMUSG00000061981.14	E007	2.28075	0.0418377	12.5731	0.000391336	0.0272151	0.694935	0.287245	-2.07631	chr11	78054785	78054875	91	+	4	4	6	1	6	3	0	0	1	2	1	2
ENSMUSG00000028458.12	E018	0.877682	0.175756	12.5704	0.000391908	0.0272166	0.493074	2.52059e-05	-15.1514	chr4	43446012	43446068	57	+	0	1	2	1	5	3	0	0	0	0	0	0
ENSMUSG00000039509.8	E008	3.04209	0.0365264	12.5701	0.000391975	0.0272166	0.773902	0.349204	-2.00091	chr8	123911787	123911907	121	-	7	3	4	5	7	8	0	0	0	2	2	3
ENSMUSG00000022023.6	E013	5.38282	0.0459187	12.5647	0.000393097	0.027273	0.573553	0.96355	1.57747	chr14	79472352	79472525	174	-	5	3	2	1	3	5	11	0	8	13	6	8
ENSMUSG00000027962.14	E006	2.96922	0.0385149	12.5622	0.000393634	0.0272888	0.772406	0.343132	-2.03164	chr3	116117544	116120715	3172	-	6	8	6	2	4	7	0	0	0	3	3	1
ENSMUSG00000026280.17	E034	2.37795	0.0300715	12.5585	0.000394416	0.0273076	0.263533	0.691102	2.22816	chr1	93787900	93788179	280	+	1	2	0	1	1	1	4	5	3	4	2	3
ENSMUSG00000003680.16	E025	1.74946	0.0645034	12.555	0.000395142	0.0273076	0.605185	0.13287	-3.08114	chr19	8783304	8783390	87	-	2	0	4	6	4	5	0	0	0	0	0	2
ENSMUSG00000022160.18	E024	2.47935	0.0546694	12.5549	0.000395164	0.0273076	0.671456	0.262318	-2.15461	chr14	52298086	52298456	371	-	4	7	4	3	7	5	0	0	1	0	0	3
ENSMUSG00000028876.7	E008	5.23607	0.0275178	12.5548	0.000395184	0.0273076	0.888191	0.513185	-1.57448	chr4	124899402	124899815	414	+	4	5	10	10	16	14	3	0	1	1	2	3
ENSMUSG00000030374.15	E036	24.4457	0.0464823	12.5535	0.000395457	0.0273076	1.48215	1.30477	-0.614256	chr7	16836228	16837561	1334	+	36	36	35	17	50	33	7	18	13	24	16	28
ENSMUSG00000031672.8	E004	3.09103	0.146691	12.5505	0.000396101	0.0273307	0.821899	0.299654	-2.5038	chr8	95866972	95867207	236	-	3	7	3	2	7	16	0	0	0	1	2	3
ENSMUSG00000053565.10	E013	1.73497	0.0407171	12.545	0.000397276	0.0273902	0.605216	0.185308	-2.50895	chr7	28980319	28980443	125	-	5	4	4	1	2	5	0	0	0	0	0	3
ENSMUSG00000034729.16	E030	63.8939	0.0216142	12.5303	0.000400401	0.0275803	1.75705	1.86322	0.358253	chr17	47378202	47378678	477	+	53	96	62	67	55	90	69	68	43	56	55	76
ENSMUSG00000070730.11	E016	1.27256	0.181087	12.5291	0.000400658	0.0275803	0.0564637	0.554558	4.21896	chr2	119153376	119153519	144	-	0	0	1	0	0	0	1	3	0	1	6	3
ENSMUSG00000105139.1	E003	1.69235	0.0541302	12.5256	0.000401414	0.0276057	0.566265	0.141844	-2.7965	chr3	109121148	109122511	1364	-	3	2	3	4	3	5	2	0	0	0	0	0
ENSMUSG00000024991.8	E007	178.365	0.0237342	12.523	0.000401965	0.0276057	2.14211	2.33325	0.638684	chr19	60768708	60768892	185	-	146	205	79	114	161	181	188	104	148	354	273	262
ENSMUSG00000097433.1	E001	33.239	0.0543062	12.523	0.000401969	0.0276057	1.45103	1.54263	0.314314	chr1	136259407	136260244	838	+	33	18	21	21	25	18	38	45	40	52	47	31
ENSMUSG00000020777.16	E016	6.41687	0.0729532	12.5205	0.000402504	0.0276209	1.02484	0.635743	-1.52901	chr11	116182267	116182416	150	-	8	12	12	10	6	18	0	1	3	5	3	7
ENSMUSG00000026843.15	E028	1.6427	0.161762	12.5162	0.00040344	0.0276511	0.618546	0.070766	-4.15594	chr2	31612103	31612235	133	+	6	2	2	1	1	10	0	0	0	0	1	0
ENSMUSG00000034793.15	E007	1.26504	0.0865664	12.5156	0.000403572	0.0276511	0.56238	0.110966	-3.18671	chr11	102191809	102192018	210	+	1	4	2	0	6	2	2	0	0	0	0	0
ENSMUSG00000026563.13	E014	11.7257	0.0709632	12.5105	0.000404665	0.0277044	0.941896	1.22419	1.02411	chr1	166391823	166391985	163	+	8	11	7	9	7	12	26	13	8	11	8	21
ENSMUSG00000051483.9	E015	84.7654	0.014657	12.5005	0.000406848	0.0278282	1.89735	1.96257	0.21921	chr16	93609918	93610344	427	+	97	101	78	75	102	90	81	85	74	87	81	89
ENSMUSG00000029406.15	E014	7.45818	0.0613436	12.4993	0.000407105	0.0278282	1.0859	0.695403	-1.49858	chr5	124124088	124124554	467	-	14	12	13	7	18	12	2	1	3	2	5	10
ENSMUSG00000107815.1	E003	43.1899	0.0532133	12.4956	0.000407912	0.0278618	1.58071	1.70835	0.433874	chr7	3389177	3390080	904	-	42	52	29	43	61	48	47	30	44	45	34	62
ENSMUSG00000026204.15	E001	1034.38	0.107008	12.4916	0.000408779	0.0278993	2.87789	3.13978	0.870859	chr1	75247027	75247620	594	-	1203	832	850	902	1135	833	1278	1144	1185	1210	942	801
ENSMUSG00000004961.7	E001	1062.52	0.0184775	12.4846	0.000410324	0.0279616	2.96183	3.05842	0.321186	chr7	4539765	4540298	534	-	1026	693	745	843	1067	828	1313	1139	1258	1467	1243	1010
ENSMUSG00000030310.10	E014	16.7524	0.0416679	12.4846	0.000410327	0.0279616	1.34872	1.10298	-0.868746	chr6	114304920	114307118	2199	+	19	34	24	16	29	38	11	7	4	5	11	24
ENSMUSG00000041638.18	E063	1.58144	0.0381916	12.4826	0.000410766	0.0279691	0.589642	0.126851	-3.08941	chr5	115611831	115611871	41	+	3	2	3	3	4	4	1	0	0	0	0	1
ENSMUSG00000018378.13	E017	12.5222	0.0448365	12.4812	0.000411073	0.0279691	1.27223	0.927793	-1.24627	chr11	88186009	88186120	112	+	11	26	13	8	39	27	6	5	4	9	11	7
ENSMUSG00000031778.13	E004	4.16345	0.0267861	12.4736	0.000412747	0.0280613	0.847991	0.479826	-1.58271	chr8	94776600	94776700	101	+	5	11	10	7	5	5	1	1	0	4	3	2
ENSMUSG00000038914.15	E016	134.072	0.0349289	12.4669	0.000414233	0.0281095	2.18888	2.04113	-0.494622	chr2	180681073	180683808	2736	-	150	301	144	130	191	268	89	75	71	90	60	182
ENSMUSG00000087260.5	E005	62.9431	0.0174828	12.4668	0.000414247	0.0281095	1.76744	1.84018	0.245489	chr3	107283635	107284079	445	+	65	65	54	59	91	98	89	46	49	52	42	71
ENSMUSG00000030315.15	E011	4.82393	0.0198312	12.4637	0.000414948	0.0281095	0.548224	0.901418	1.45979	chr6	114890617	114890806	190	-	1	5	2	3	4	1	7	5	3	6	11	11
ENSMUSG00000034544.17	E019	25.4631	0.0685924	12.4622	0.000415276	0.0281095	1.24471	1.54403	1.03704	chr3	67082536	67082709	174	+	27	19	6	9	24	25	27	18	32	54	27	44
ENSMUSG00000025049.6	E003	7.24934	0.0371099	12.461	0.000415534	0.0281095	0.748709	1.06322	1.19775	chr19	47074813	47075128	316	+	5	5	2	4	10	7	10	4	4	10	16	14
ENSMUSG00000025512.15	E003	141.978	0.0213003	12.4607	0.000415596	0.0281095	2.0718	2.22381	0.508604	chr7	141493138	141495348	2211	-	128	170	101	123	121	142	143	149	113	136	208	216
ENSMUSG00000061755.10	E027	3.00669	0.0455883	12.4603	0.00041569	0.0281095	0.334767	0.78515	2.13372	chr5	41828753	41828919	167	-	0	5	1	1	1	0	4	2	4	6	4	9
ENSMUSG00000029209.15	E011	1.53797	0.0499023	12.4584	0.000416115	0.0281166	0.216314	0.637953	2.37322	chr5	69579508	69579686	179	-	0	1	3	0	1	2	2	0	2	4	0	4
ENSMUSG00000074129.14	E010	39.4052	0.0193875	12.4538	0.000417134	0.0281639	1.68263	1.51531	-0.570279	chr7	45127569	45127823	255	-	49	47	40	55	58	36	64	25	19	32	32	27
ENSMUSG00000040570.14	E003	0.925855	0.0523275	12.4502	0.00041794	0.0281967	0.465657	7.70395e-05	-13.4031	chr5	8494784	8494905	122	-	4	0	2	2	3	1	0	0	0	0	0	0
ENSMUSG00000059939.13	E016	12.1956	0.0883698	12.4486	0.000418295	0.028199	1.22498	0.826837	-1.46675	chr4	156119240	156119536	297	+	15	28	10	24	20	45	3	1	0	5	4	13
ENSMUSG00000053693.16	E013	2.76054	0.061766	12.4405	0.000420133	0.0283013	0.726508	0.34474	-1.83635	chr8	84918670	84918779	110	-	4	6	3	3	7	6	1	1	2	2	1	0
ENSMUSG00000024974.10	E020	1.3183	0.0502302	12.4339	0.00042162	0.0283385	0.568719	0.11529	-3.153	chr19	53635467	53635670	204	+	3	4	0	3	4	2	0	0	0	1	1	0
ENSMUSG00000028222.2	E012	1.81893	0.146816	12.4336	0.000421675	0.0283385	0.602901	0.136008	-3.03187	chr4	15900769	15900824	56	+	3	2	4	6	1	5	1	1	0	0	0	0
ENSMUSG00000016664.16	E012	15.1337	0.035946	12.4323	0.000421972	0.0283385	1.3428	1.03665	-1.08902	chr15	83383623	83383628	6	-	8	62	7	10	17	55	9	6	2	2	6	29
ENSMUSG00000014873.15	E013	5.10517	0.0723295	12.4243	0.000423786	0.0284386	0.624415	0.942641	1.27342	chr2	26919192	26919358	167	+	4	3	1	1	10	8	5	5	8	5	5	8
ENSMUSG00000022770.17	E046	3.3221	0.0270896	12.4206	0.00042462	0.0284667	0.785719	0.362885	-1.96674	chr16	31857547	31857648	102	+	5	7	7	4	9	5	0	0	1	3	1	2
ENSMUSG00000078485.3	E027	19.691	0.0406992	12.4196	0.000424852	0.0284667	1.20248	1.42558	0.779403	chr4	156229044	156229717	674	-	24	30	12	12	33	28	33	15	15	15	11	17
ENSMUSG00000068748.7	E015	7.25327	0.126311	12.4128	0.000426402	0.0285373	1.10335	0.667925	-1.67691	chr6	22986316	22987330	1015	+	6	14	7	10	17	24	1	1	0	1	5	15
ENSMUSG00000027236.8	E001	1.54697	0.148416	12.4113	0.000426746	0.0285373	0.104104	0.620803	3.55169	chr2	122028546	122028641	96	+	0	1	1	0	0	0	0	2	1	6	2	6
ENSMUSG00000109724.1	E001	17.801	0.0347161	12.4107	0.000426879	0.0285373	1.3767	1.16895	-0.729467	chr7	12795723	12796827	1105	-	11	37	17	14	25	46	17	6	14	8	16	22
ENSMUSG00000038690.15	E004	2.98627	0.114636	12.4038	0.000428469	0.0285924	0.749444	0.249577	-2.57156	chr5	145184386	145184531	146	-	3	4	9	6	6	6	2	0	1	1	0	0
ENSMUSG00000027011.14	E008	18.4601	0.0253191	12.4029	0.000428677	0.0285924	1.1672	1.40256	0.825234	chr2	78870457	78870607	151	+	18	32	6	10	14	13	21	10	18	17	26	51
ENSMUSG00000032786.16	E021	4.8513	0.0350145	12.3986	0.00042966	0.0286181	0.93515	0.561567	-1.52578	chr9	106240311	106241115	805	-	6	5	7	3	10	15	6	1	2	3	2	3
ENSMUSG00000054252.18	E023	13.4791	0.0653066	12.3984	0.000429712	0.0286181	1.22502	0.999507	-0.81274	chr5	33730335	33731280	946	+	23	15	18	17	28	36	7	6	3	3	5	17
ENSMUSG00000030695.16	E015	1.61944	0.247182	12.3943	0.000430654	0.0286277	0.673431	0.10451	-3.77112	chr7	126796854	126796908	55	-	2	2	4	4	0	8	0	0	0	0	0	2
ENSMUSG00000015149.14	E033	135.705	0.047069	12.3934	0.000430861	0.0286277	2.03755	2.21747	0.602195	chr7	28787920	28788260	341	+	154	159	78	82	144	135	151	129	149	183	136	156
ENSMUSG00000029176.13	E049	91.9792	0.0459923	12.3923	0.000431099	0.0286277	1.89308	2.03815	0.487207	chr5	52866395	52866734	340	+	78	83	41	115	120	129	143	65	93	95	61	104
ENSMUSG00000031391.18	E023	7.21417	0.0195455	12.3913	0.000431342	0.0286277	1.0195	0.758153	-0.999883	chrX	73858158	73858633	476	-	14	7	9	9	19	6	1	7	3	6	4	6
ENSMUSG00000024767.11	E014	0.795769	0.114212	12.3896	0.000431728	0.0286277	0.44561	7.33003e-05	-13.3724	chr19	7205647	7205775	129	-	1	1	0	2	5	2	0	0	0	0	0	0
ENSMUSG00000019179.10	E021	95.8484	0.0224952	12.3893	0.000431808	0.0286277	1.92192	2.01015	0.296312	chr5	135790077	135790391	315	+	79	98	47	52	99	85	142	102	77	135	101	149
ENSMUSG00000020778.12	E009	34.2533	0.0282755	12.3857	0.000432628	0.0286598	1.47116	1.60672	0.463796	chr11	116214839	116215248	410	+	36	24	34	29	49	32	38	35	36	41	27	31
ENSMUSG00000007458.14	E006	40.2324	0.0204166	12.3839	0.000433052	0.0286598	1.69601	1.52235	-0.591541	chr6	122313426	122315056	1631	+	51	55	36	53	54	82	17	23	24	42	37	43
ENSMUSG00000014504.16	E009	5.98704	0.0240163	12.383	0.000433268	0.0286598	0.92194	0.714335	-0.815176	chr18	34333063	34334292	1230	+	11	11	9	6	10	10	1	4	3	3	2	8
ENSMUSG00000110195.1	E013	2.96018	0.0279533	12.3799	0.000433989	0.028686	0.753955	0.335545	-2.00405	chr7	101502056	101502459	404	+	6	3	7	5	6	3	1	2	2	0	0	2
ENSMUSG00000020758.15	E055	6.86658	0.0265537	12.3782	0.000434387	0.0286907	0.722374	0.97916	0.99625	chr11	116007961	116008411	451	+	3	9	4	0	5	5	11	12	11	3	10	7
ENSMUSG00000019478.16	E003	5.64966	0.092707	12.3749	0.000435138	0.0287122	0.892496	0.625003	-1.08135	chr8	123823814	123823894	81	+	8	7	10	7	11	19	2	0	0	5	1	6
ENSMUSG00000064329.13	E020	3.23175	0.0677171	12.374	0.000435365	0.0287122	0.341783	0.809389	2.18645	chr2	66317947	66318139	193	-	1	1	2	2	2	0	6	0	1	7	10	8
ENSMUSG00000021519.11	E027	7.6119	0.0278928	12.371	0.000436058	0.0287185	0.997163	0.667294	-1.29223	chr13	66930620	66931188	569	-	7	18	22	10	11	16	0	3	2	4	3	3
ENSMUSG00000025269.16	E003	1.92488	0.0951606	12.3708	0.000436112	0.0287185	0.619627	0.139064	-3.06804	chrX	150521283	150522120	838	-	7	3	5	3	3	2	0	0	1	0	0	1
ENSMUSG00000026209.15	E042	1.60304	0.110908	12.3681	0.000436738	0.0287382	0.224396	0.619069	2.22372	chr1	75317448	75317637	190	-	0	3	0	1	0	2	1	1	2	6	0	4
ENSMUSG00000050334.12	E004	13.2448	0.0115137	12.3584	0.000438997	0.0288653	1.06643	1.26924	0.723396	chr13	83732566	83732702	137	+	3	30	10	5	13	21	20	6	8	13	9	34
ENSMUSG00000048978.14	E001	8.28671	0.0896577	12.3521	0.000440485	0.0289415	0.654775	1.11171	1.7629	chr13	25252040	25252191	152	-	4	4	2	4	5	3	26	8	12	13	7	5
ENSMUSG00000045100.11	E029	21.3854	0.022746	12.3496	0.000441089	0.0289551	1.29631	1.399	0.35719	chr6	94604055	94604672	618	+	27	32	14	24	29	18	21	14	22	30	9	25
ENSMUSG00000030780.15	E010	15.458	0.0521433	12.3485	0.00044135	0.0289551	1.3193	1.08243	-0.840551	chr7	128274849	128275964	1116	-	24	30	20	10	23	30	6	13	8	10	8	18
ENSMUSG00000053574.5	E003	19.4676	0.0299188	12.346	0.000441924	0.0289623	1.32828	1.15924	-0.595766	chr11	72216002	72217743	1742	+	32	42	33	23	36	41	3	8	4	9	5	23
ENSMUSG00000028648.13	E004	2.87141	0.0816397	12.3452	0.000442117	0.0289623	0.766416	0.369838	-1.84918	chr4	123716082	123716326	245	-	6	2	6	5	5	4	2	0	1	1	1	4
ENSMUSG00000005262.13	E034	294.948	0.0730733	12.3399	0.000443371	0.0289917	2.38771	2.55257	0.549547	chr16	18834405	18835256	852	+	335	376	283	249	337	295	331	276	307	276	231	306
ENSMUSG00000027601.13	E026	33.4913	0.0274897	12.3392	0.000443553	0.0289917	1.6012	1.46347	-0.471437	chr3	19219720	19220817	1098	+	31	56	36	29	53	63	20	27	25	27	22	38
ENSMUSG00000021156.17	E013	6.67038	0.0486579	12.3392	0.000443555	0.0289917	0.65422	1.0456	1.52565	chr13	9689532	9689724	193	-	2	7	3	3	8	2	9	9	3	16	7	11
ENSMUSG00000022255.16	E015	1.20375	0.0504511	12.3261	0.000446659	0.0291549	0.0610378	0.508033	3.87975	chr15	34114799	34114941	143	+	0	0	0	0	1	0	3	0	2	4	2	2
ENSMUSG00000032740.17	E020	1423.93	0.0183548	12.3259	0.000446713	0.0291549	3.08681	3.20946	0.407712	chr11	29463120	29463887	768	+	977	1496	895	1138	1795	1912	2113	1182	1176	1653	1329	1852
ENSMUSG00000006675.10	E001	12.8422	0.0894706	12.3245	0.000447047	0.0291551	0.911629	1.26202	1.27146	chr9	108578862	108579178	317	-	11	8	5	3	4	14	35	17	13	14	9	16
ENSMUSG00000017176.17	E013	5.51257	0.051026	12.3204	0.000448026	0.0291973	0.920913	0.602213	-1.28919	chr11	100436155	100436240	86	-	6	11	11	8	14	7	0	0	5	2	4	4
ENSMUSG00000023018.5	E001	3.89643	0.0418453	12.3133	0.000449734	0.0292869	0.851067	0.467322	-1.65718	chr15	99702129	99702290	162	+	6	6	9	4	5	8	3	0	4	0	2	3
ENSMUSG00000030763.7	E016	6.91908	0.0621424	12.3113	0.000450235	0.0292979	0.991362	0.729367	-1.01285	chr7	123421640	123422706	1067	+	11	13	12	11	8	13	3	2	2	7	0	8
ENSMUSG00000055720.10	E018	1.79972	0.0458477	12.2982	0.000453393	0.0294816	0.584851	0.145809	-2.83387	chr9	57919166	57919308	143	+	8	2	2	2	4	4	1	0	0	0	1	0
ENSMUSG00000054237.6	E013	1.18509	0.0576114	12.2955	0.00045406	0.0294988	0.473724	5.95081e-05	-13.8162	chr19	38219632	38219727	96	-	1	3	2	3	5	2	0	0	0	0	0	0
ENSMUSG00000029267.17	E038	11.2273	0.0151332	12.2944	0.000454328	0.0294988	0.958008	1.22734	0.974953	chr5	108100825	108100983	159	+	7	9	5	11	12	22	13	7	8	15	11	22
ENSMUSG00000005687.14	E015	33.1517	0.0405258	12.2891	0.000455606	0.029516	1.5921	1.40003	-0.65927	chr3	103175670	103177338	1669	+	47	63	48	36	62	65	12	19	10	18	18	36
ENSMUSG00000040003.18	E009	70.075	0.0591674	12.2891	0.000455619	0.029516	1.71234	1.94689	0.791017	chr5	19907518	19907744	227	+	80	20	28	72	68	52	74	36	72	132	136	81
ENSMUSG00000046785.8	E004	971.932	0.000945826	12.289	0.000455628	0.029516	2.99379	2.98869	-0.0169556	chr9	111274528	111277389	2862	+	1014	1666	983	997	1034	1296	612	639	604	767	1430	1357
ENSMUSG00000056629.16	E011	4.46223	0.0461208	12.2855	0.000456494	0.029516	0.484172	0.863633	1.62155	chr19	6980394	6980440	47	-	4	0	1	2	2	3	6	4	2	14	5	11
ENSMUSG00000028963.1	E001	1.63344	0.0695268	12.2851	0.000456585	0.029516	0.343458	0.468861	0.689307	chr4	150997097	150997235	139	+	2	0	1	1	2	1	4	0	2	0	4	3
ENSMUSG00000028776.14	E003	1.02916	0.198076	12.285	0.000456604	0.029516	0.0448924	0.535211	4.47949	chr4	130165604	130165718	115	-	0	0	0	0	1	0	6	1	1	0	2	0
ENSMUSG00000055435.6	E005	803.35	0.0215128	12.2686	0.000460654	0.0297559	2.83099	2.96013	0.429538	chr8	115707097	115707794	698	-	968	426	722	762	757	587	945	928	932	988	919	530
ENSMUSG00000014959.12	E016	945.995	0.023303	12.2638	0.000461829	0.02981	2.96706	2.98356	0.0548775	chr2	70690658	70691721	1064	+	986	981	952	1031	1133	906	1094	859	911	919	857	854
ENSMUSG00000068739.13	E010	2.22521	0.195791	12.2621	0.000462255	0.0298156	0.181897	0.737416	3.10085	chr3	108431465	108431620	156	-	0	3	1	0	0	0	0	4	2	5	6	6
ENSMUSG00000027940.18	E036	2.23127	0.0509301	12.2567	0.000463593	0.0298801	0.634899	0.262639	-1.99609	chr3	90090080	90090472	393	+	5	7	3	1	5	6	1	0	0	0	1	2
ENSMUSG00000039108.14	E002	1.28681	0.0406246	12.2499	0.000465287	0.0299504	0.513716	0.0727593	-3.63364	chr2	180026398	180026634	237	+	2	4	3	2	3	2	0	0	1	0	0	0
ENSMUSG00000030275.6	E011	5865.86	0.074417	12.2489	0.000465535	0.0299504	3.70597	3.82547	0.397029	chr6	143203384	143208546	5163	+	7695	7625	6860	6970	6821	7810	2734	3516	4186	4865	7890	7421
ENSMUSG00000026872.18	E024	1.94843	0.0929975	12.2482	0.000465706	0.0299504	0.158303	0.653867	2.99522	chr2	45020822	45020896	75	-	0	2	1	0	0	0	6	0	3	5	1	5
ENSMUSG00000026827.12	E027	148.393	0.0139551	12.2455	0.000466378	0.0299718	2.11364	2.21484	0.3385	chr2	57367352	57367853	502	+	157	95	113	139	128	166	153	149	131	192	190	190
ENSMUSG00000016481.15	E017	9.73951	0.0859932	12.2393	0.000467937	0.0300281	0.818182	1.21429	1.46281	chr1	195125915	195129146	3232	-	5	12	7	5	11	6	25	5	6	11	13	12
ENSMUSG00000014547.10	E015	421.217	0.0174407	12.2331	0.000469491	0.0300881	2.60759	2.64207	0.114806	chr14	62956280	62961509	5230	+	519	579	457	421	446	534	340	334	369	361	391	500
ENSMUSG00000073411.12	E014	1.71106	0.0463062	12.2328	0.000469555	0.0300881	0.125279	0.576591	3.05146	chr17	35267354	35267499	146	+	0	1	0	0	0	1	4	1	3	5	1	4
ENSMUSG00000037972.7	E002	2.43157	0.0303729	12.2215	0.00047241	0.030249	0.700903	0.277246	-2.17062	chr16	11066330	11066447	118	+	5	9	3	1	5	5	0	1	1	1	1	1
ENSMUSG00000020444.19	E006	1.00481	0.0899478	12.2142	0.000474274	0.0303392	0.616092	1.88096e-05	-16.1417	chr11	59184522	59184854	333	-	2	2	1	1	5	3	0	0	0	0	0	0
ENSMUSG00000027581.12	E005	34.1194	0.00759338	12.2133	0.000474509	0.0303392	1.42009	1.57957	0.547181	chr2	181314194	181314500	307	-	31	24	15	28	24	16	63	46	33	46	40	31
ENSMUSG00000049775.16	E005	26.2974	0.0418872	12.2119	0.000474852	0.0303392	1.5352	1.31894	-0.746667	chrX	167208323	167208827	505	-	20	36	35	18	52	50	24	21	17	22	17	19
ENSMUSG00000029167.13	E003	86.3392	0.00398443	12.2095	0.000475467	0.0303465	1.92064	1.96684	0.155246	chr5	51457655	51458179	525	-	56	149	47	70	93	94	112	63	61	75	100	172
ENSMUSG00000013787.15	E009	3.32255	0.0706341	12.2088	0.000475655	0.0303465	0.84249	0.379893	-2.09124	chr17	34902173	34902624	452	+	6	7	8	2	7	2	1	2	2	3	0	2
ENSMUSG00000029221.15	E025	22.0871	0.0899695	12.2061	0.000476336	0.030362	1.51001	1.13766	-1.30074	chr5	67342230	67344529	2300	+	32	36	30	29	45	48	6	8	2	13	14	31
ENSMUSG00000019124.10	E008	14.0224	0.0308333	12.2051	0.000476589	0.030362	1.02536	1.27742	0.902018	chr6	54512049	54512229	181	-	12	15	4	6	13	9	19	7	15	25	19	30
ENSMUSG00000025218.6	E007	0.862508	0.0706252	12.1911	0.000480174	0.0305421	0.444848	0.000210771	-11.8445	chr19	45558625	45558919	295	-	2	1	3	2	3	0	0	0	0	0	0	0
ENSMUSG00000008763.16	E017	35.0446	0.06414	12.19	0.000480457	0.0305421	1.41048	1.65756	0.845871	chr3	100656061	100656274	214	-	32	19	18	26	27	38	30	21	41	85	45	44
ENSMUSG00000021546.18	E004	384.573	0.0581515	12.1854	0.000481657	0.0305836	2.51074	2.66103	0.500565	chr13	58391337	58391949	613	-	370	513	303	381	464	516	429	309	325	348	316	518
ENSMUSG00000032066.9	E005	0.833913	0.0727289	12.1848	0.000481804	0.0305836	5.5978e-05	0.442787	13.7468	chr9	50538846	50539013	168	-	0	0	0	0	0	0	2	1	1	1	1	4
ENSMUSG00000013419.7	E011	4.61053	0.0438297	12.182	0.000482521	0.0305956	0.493733	0.914903	1.77011	chr9	121767239	121767383	145	+	3	5	0	1	0	5	6	4	8	6	4	15
ENSMUSG00000042284.10	E001	231.065	0.0106119	12.1814	0.000482688	0.0305956	2.35894	2.37556	0.0554496	chr13	114953096	114960134	7039	-	313	318	257	214	262	270	111	133	132	274	341	313
ENSMUSG00000021902.7	E018	1.33566	0.0670532	12.1787	0.000483386	0.0306178	0.513695	0.0732687	-3.6226	chr14	31249608	31249717	110	-	1	1	3	4	6	1	0	0	1	0	0	0
ENSMUSG00000032532.7	E005	2.68644	0.0304925	12.1724	0.000485015	0.03068	0.763377	0.369463	-1.83917	chr9	121493369	121493464	96	-	7	3	3	3	4	5	2	0	0	3	4	1
ENSMUSG00000042249.11	E013	8.85686	0.0658491	12.1722	0.000485065	0.03068	1.1375	0.752313	-1.45126	chr5	112925463	112925798	336	-	24	7	15	18	6	18	1	4	0	7	7	7
ENSMUSG00000026347.13	E014	0.85776	0.0737669	12.1421	0.000492951	0.0311341	0.486799	3.42236e-05	-14.6793	chr1	127668651	127668770	120	-	1	8	0	0	1	3	0	0	0	0	0	0
ENSMUSG00000026102.9	E007	3.65959	0.0346959	12.1391	0.000493746	0.0311619	0.841808	0.416783	-1.88438	chr1	52794671	52795048	378	-	9	4	3	5	9	7	2	2	1	3	2	0
ENSMUSG00000026103.14	E015	281.954	0.0539862	12.1366	0.000494431	0.031163	2.48949	2.35754	-0.440009	chr1	52185280	52187682	2403	-	319	470	400	360	452	589	167	121	123	184	194	275
ENSMUSG00000049755.14	E018	21.0971	0.11218	12.1364	0.00049447	0.031163	1.42792	1.13981	-1.01074	chr11	58327721	58330211	2491	-	48	29	29	26	31	58	1	5	5	13	13	24
ENSMUSG00000022761.12	E001	1.08184	0.0946751	12.134	0.000495103	0.0311656	0.0516136	0.513144	4.16225	chr16	17508688	17508972	285	+	0	0	0	0	0	1	0	4	1	3	1	2
ENSMUSG00000029804.17	E029	2.37204	0.0822339	12.1334	0.00049527	0.0311656	0.716953	0.260028	-2.36092	chr6	58874867	58875042	176	+	2	4	3	5	7	6	0	0	0	1	3	1
ENSMUSG00000025272.16	E019	2.33851	0.0292025	12.1322	0.000495573	0.0311656	0.659973	0.287077	-1.93041	chrX	150652284	150652375	92	-	3	6	6	3	4	4	0	1	0	0	2	2
ENSMUSG00000019880.10	E004	17.7366	0.014082	12.1298	0.000496216	0.0311837	1.1591	1.34612	0.65839	chr10	29454154	29454329	176	-	8	24	12	8	12	18	33	14	14	23	22	29
ENSMUSG00000038936.13	E020	3.27215	0.0263026	12.1235	0.000497909	0.0312678	0.785711	0.398485	-1.76403	chr1	179685778	179686571	794	+	4	6	6	4	8	5	1	1	3	1	2	1
ENSMUSG00000009863.14	E012	4.34096	0.176805	12.122	0.000498308	0.0312705	0.444863	0.948563	2.14264	chr4	140979025	140979193	169	+	1	5	1	1	5	2	16	4	2	4	5	5
ENSMUSG00000032589.14	E015	2.49366	0.0342916	12.1127	0.000500789	0.0313707	0.264203	0.684054	2.19381	chr9	108190044	108190384	341	-	2	0	0	1	0	2	0	5	3	2	9	6
ENSMUSG00000019874.11	E005	4.41568	0.361391	12.1121	0.000500968	0.0313707	0.960912	0.430661	-2.26308	chr10	57786367	57786812	446	+	4	25	2	0	18	4	0	0	0	0	0	12
ENSMUSG00000035247.16	E023	3.5459	0.16104	12.112	0.000500973	0.0313707	0.309212	0.85859	2.58326	chr12	51772274	51772450	177	-	0	0	0	1	3	3	2	0	7	10	8	10
ENSMUSG00000024646.14	E014	2.39161	0.137881	12.1061	0.000502579	0.0314489	0.718112	0.220896	-2.67195	chr18	84876834	84876852	19	+	3	6	6	5	7	0	0	1	0	1	0	2
ENSMUSG00000030237.14	E007	1.29226	0.0775359	12.0991	0.000504448	0.0315434	0.537946	0.0708595	-3.78972	chr6	141817718	141817913	196	-	1	5	3	2	1	5	0	0	0	0	0	1
ENSMUSG00000036686.16	E007	1.86895	0.0502608	12.0977	0.000504836	0.0315453	0.639087	0.215706	-2.38327	chr8	84133764	84133890	127	-	2	2	3	4	3	7	0	0	0	2	1	1
ENSMUSG00000029769.16	E005	95.7593	0.0236963	12.0908	0.000506716	0.0316403	1.89583	2.05601	0.537825	chr6	29399201	29399449	249	+	97	43	46	111	112	95	69	67	101	147	144	147
ENSMUSG00000021767.19	E026	8.11939	0.0519969	12.0883	0.000507397	0.0316603	1.12971	0.754595	-1.41411	chr14	21622542	21624832	2291	+	6	36	9	6	9	19	1	2	4	3	1	17
ENSMUSG00000018501.17	E001	40.7556	0.0220366	12.0817	0.000509205	0.0317495	1.50715	1.71498	0.707924	chr11	62316426	62316689	264	-	33	68	26	24	27	34	48	27	44	47	64	64
ENSMUSG00000036054.15	E006	1.16344	0.0769622	12.0784	0.000510091	0.0317495	0.0620868	0.519094	3.90636	chr8	70236668	70236794	127	+	0	1	0	0	0	0	0	1	1	3	3	6
ENSMUSG00000039509.8	E015	0.928002	0.0537436	12.0768	0.00051053	0.0317495	0.459578	1.2814e-05	-15.9603	chr8	123919836	123920847	1012	-	0	4	2	1	3	3	0	0	0	0	0	0
ENSMUSG00000028756.12	E006	0.927685	0.052702	12.0767	0.000510553	0.0317495	0.504894	0.0568809	-3.97341	chr4	138316201	138316426	226	-	1	4	1	2	2	2	0	0	0	0	0	1
ENSMUSG00000037868.15	E014	9.74424	0.086006	12.0755	0.000510898	0.0317495	0.861008	1.1453	1.05105	chr10	67539942	67540246	305	+	7	15	3	0	3	11	11	3	12	13	23	23
ENSMUSG00000020198.8	E026	1.62678	0.0373971	12.0743	0.000511214	0.0317495	0.58866	0.127546	-3.07592	chr10	80716620	80717698	1079	-	3	3	4	3	2	4	0	1	0	1	0	0
ENSMUSG00000031865.16	E027	1.18401	0.108537	12.0738	0.00051135	0.0317495	1.9859e-05	0.493079	15.4954	chr6	83191566	83191718	153	+	0	0	0	0	0	0	0	1	5	1	2	5
ENSMUSG00000058672.7	E004	51.0579	0.0321566	12.0686	0.000512787	0.0318163	1.61636	1.76581	0.506825	chr13	34077873	34078007	135	-	40	64	20	17	39	51	72	50	55	55	78	85
ENSMUSG00000036620.14	E016	0.776883	0.140874	12.0621	0.00051458	0.0318878	0.445825	1.22682e-05	-15.9525	chr11	50233276	50233383	108	+	2	3	3	2	0	0	0	0	0	0	0	0
ENSMUSG00000034544.17	E029	435.59	0.0207782	12.0618	0.000514664	0.0318878	2.67215	2.60573	-0.221133	chr3	67356560	67358390	1831	+	504	554	463	480	557	489	432	359	373	380	387	393
ENSMUSG00000097392.4	E019	4.16987	0.0413816	12.0605	0.000515028	0.0318879	0.846349	0.451129	-1.72135	chr5	104551126	104551481	356	+	5	7	4	8	14	10	2	0	0	0	1	6
ENSMUSG00000031458.8	E001	12.0245	0.0421009	12.0581	0.000515668	0.0319051	0.96892	1.17456	0.747176	chr8	13884794	13884995	202	-	6	10	9	7	11	5	26	15	11	17	14	8
ENSMUSG00000069565.12	E012	1.76645	0.0898794	12.0543	0.00051674	0.0319273	0.613928	0.134194	-3.10302	chr10	80278282	80278376	95	+	1	9	5	1	3	3	0	1	0	0	0	1
ENSMUSG00000044876.15	E028	63.3683	0.0126476	12.0531	0.00051705	0.0319273	1.72777	1.87227	0.487791	chr7	6189898	6190421	524	+	64	60	58	57	82	54	90	52	73	61	55	58
ENSMUSG00000046897.17	E016	18.2162	0.0333792	12.0516	0.000517476	0.0319273	1.39033	1.11737	-0.961337	chr15	102207771	102207920	150	+	15	32	16	26	46	40	5	11	7	14	10	17
ENSMUSG00000009291.13	E026	448.27	0.0147768	12.0516	0.000517477	0.0319273	2.6303	2.67301	0.142204	chr10	77597336	77598732	1397	+	457	613	426	390	549	523	496	398	405	390	402	481
ENSMUSG00000041658.12	E012	5.11155	0.0267157	12.0414	0.000520309	0.0320752	0.925583	0.582542	-1.39459	chrX	153170187	153170302	116	+	11	6	5	8	12	9	4	0	4	1	0	7
ENSMUSG00000057363.12	E001	176.658	0.0116052	12.0404	0.000520603	0.0320752	2.19938	2.29165	0.308242	chr1	43746966	43749511	2546	-	169	200	163	179	171	199	214	141	207	152	163	197
ENSMUSG00000005057.13	E002	31.9771	0.0236799	12.0378	0.000521325	0.0320972	1.46398	1.55612	0.315856	chr5	136218149	136219152	1004	-	22	51	32	11	31	35	53	33	27	30	26	39
ENSMUSG00000034059.14	E009	1.52178	0.0630213	12.031	0.000523218	0.0321575	0.517063	0.0910037	-3.2956	chr2	84737108	84737419	312	+	3	7	0	3	1	7	0	0	0	0	0	1
ENSMUSG00000004933.17	E031	31.9073	0.0361412	12.0308	0.000523289	0.0321575	1.43003	1.5809	0.517441	chr10	81262668	81262913	246	+	46	6	18	26	52	26	35	29	37	54	28	24
ENSMUSG00000038024.17	E031	2.11731	0.0328602	12.0297	0.000523603	0.0321575	0.264733	0.669005	2.12662	chr4	86836380	86836562	183	+	1	1	0	2	0	2	3	2	2	1	7	5
ENSMUSG00000022619.5	E010	5.15579	0.0586214	12.0291	0.000523765	0.0321575	0.97782	0.556356	-1.70906	chr15	89459182	89459291	110	+	6	10	6	9	15	5	1	3	0	2	4	7
ENSMUSG00000023495.13	E067	3.47737	0.0607883	12.0266	0.000524477	0.0321787	0.425922	0.786625	1.61893	chr9	106463696	106464012	317	+	1	1	0	1	4	4	5	6	3	8	2	6
ENSMUSG00000020803.3	E006	34.4923	0.0221433	12.0219	0.000525785	0.0322366	1.54125	1.54662	0.0183704	chr11	72209415	72210015	601	+	56	30	29	40	43	51	30	34	28	32	17	36
ENSMUSG00000022023.6	E006	18.5485	0.00870469	12.0183	0.000526817	0.0322683	1.18495	1.37734	0.67475	chr14	79466183	79466349	167	-	14	24	10	13	17	21	20	17	21	25	23	22
ENSMUSG00000022702.16	E004	1.49661	0.0499024	12.0134	0.000528187	0.0323163	0.114672	0.55259	3.08792	chr16	18877270	18877411	142	+	1	0	0	0	1	0	1	1	5	4	2	2
ENSMUSG00000056367.14	E016	101.87	0.007074	12.0113	0.0005288	0.0323313	1.95748	2.0343	0.257815	chr5	25850343	25850688	346	+	119	34	78	108	105	93	111	98	124	148	100	94
ENSMUSG00000029629.17	E038	21.0571	0.0228214	12.0064	0.00053017	0.0323926	1.45476	1.21401	-0.839169	chr6	12045765	12047124	1360	+	24	27	20	32	43	36	7	9	11	13	29	22
ENSMUSG00000039275.9	E009	29.0587	0.0156381	12.0031	0.000531128	0.0324287	1.39322	1.54822	0.533019	chr11	121298559	121298855	297	+	36	32	18	29	14	28	29	22	30	29	45	47
ENSMUSG00000046516.10	E009	25.3143	0.0729873	11.9968	0.000532925	0.0324552	1.53379	1.22373	-1.076	chr16	38349732	38352342	2611	+	39	58	42	25	36	50	20	6	7	12	11	27
ENSMUSG00000058240.14	E010	7.38077	0.0416212	11.9951	0.00053341	0.0324552	1.03677	0.713866	-1.24343	chr16	91692844	91692992	149	-	20	16	12	4	11	14	3	2	3	2	3	8
ENSMUSG00000017670.16	E004	5.772	0.0516636	11.9937	0.000533805	0.0324552	0.987308	0.620166	-1.45839	chr2	165291117	165292104	988	-	7	17	5	5	9	18	4	0	2	2	4	6
ENSMUSG00000042323.17	E063	201.939	0.009351	11.9932	0.000533955	0.0324552	2.37297	2.23672	-0.454871	chr14	31119120	31120020	901	+	179	327	210	233	265	309	180	163	119	145	167	256
ENSMUSG00000024773.15	E051	68.5344	0.0727102	11.9928	0.000534064	0.0324552	1.73917	1.94021	0.677751	chr19	6261601	6262295	695	+	97	59	74	51	77	69	64	67	76	75	54	68
ENSMUSG00000024381.16	E026	112.371	0.0559635	11.9925	0.000534144	0.0324552	1.94091	2.16369	0.746754	chr18	32435291	32435731	441	+	129	150	92	95	128	115	169	97	115	88	106	81
ENSMUSG00000028266.17	E017	303.152	0.0360342	11.9901	0.000534841	0.032463	2.36186	2.54952	0.625617	chr3	144204820	144205180	361	-	441	91	209	246	207	120	322	478	396	383	415	178
ENSMUSG00000019878.8	E023	27.8301	0.0160844	11.9895	0.000535009	0.032463	1.51355	1.37084	-0.49193	chr10	57510188	57511443	1256	+	21	43	44	49	39	41	18	14	15	18	22	29
ENSMUSG00000020361.13	E006	10.1783	0.0258713	11.9875	0.000535582	0.0324754	0.92469	1.13695	0.778515	chr11	53265924	53266049	126	-	6	14	4	8	8	6	8	7	9	24	14	18
ENSMUSG00000024617.16	E012	1.1846	0.0860433	11.9829	0.0005369	0.0325329	0.530711	0.0614892	-3.97635	chr18	60952285	60952357	73	+	1	0	5	3	4	1	0	0	0	0	0	1
ENSMUSG00000016252.7	E005	6.43221	0.402776	11.9755	0.000539035	0.0326398	1.04996	0.565009	-1.93479	chr2	174462630	174463801	1172	-	5	11	11	14	19	9	2	1	0	1	6	6
ENSMUSG00000044475.14	E014	8.6648	0.318845	11.9685	0.000541081	0.0327412	0.450991	1.09106	2.63466	chr10	60099706	60099986	281	+	1	3	0	1	2	2	38	11	14	9	8	4
ENSMUSG00000019861.15	E015	9.62384	0.0298235	11.9625	0.000542824	0.032814	1.14418	0.859944	-1.05112	chr10	52354748	52357341	2594	-	18	15	17	11	19	10	3	3	4	7	4	14
ENSMUSG00000001100.10	E008	1.19061	0.0912027	11.9618	0.000543031	0.032814	0.541155	0.0661608	-3.9117	chr11	78516229	78516818	590	+	4	4	0	0	5	3	0	0	0	0	1	0
ENSMUSG00000037197.11	E007	3.66618	0.0295711	11.9582	0.000544082	0.0328171	0.814051	0.472293	-1.48802	chr2	11586966	11587168	203	-	6	6	8	3	6	6	3	0	1	6	0	2
ENSMUSG00000000326.13	E007	19.6056	0.0203958	11.9577	0.00054422	0.0328171	1.43014	1.18084	-0.871976	chr16	18411690	18411957	268	-	36	36	19	13	26	30	15	14	19	11	10	20
ENSMUSG00000061613.13	E008	1.05897	0.0483621	11.9577	0.000544231	0.0328171	0.0564023	0.483919	3.8839	chr17	31648667	31648765	99	-	0	1	0	0	0	0	2	2	2	1	2	2
ENSMUSG00000020440.13	E010	1.783	0.0527935	11.9565	0.000544573	0.0328171	0.659628	0.249039	-2.20365	chr6	28425173	28425244	72	+	2	1	1	2	6	6	1	1	0	1	0	3
ENSMUSG00000028648.13	E005	1.40284	0.050457	11.9532	0.000545545	0.0328532	0.571506	0.161781	-2.59557	chr4	123718023	123718107	85	-	1	4	2	3	1	5	0	0	1	0	1	1
ENSMUSG00000107815.1	E001	10.1462	0.0816893	11.9485	0.000546913	0.0329131	1.16377	0.870601	-1.08012	chr7	3378121	3378615	495	-	15	18	20	10	19	18	1	1	2	9	7	15
ENSMUSG00000028909.17	E029	1.255	0.0869697	11.9411	0.000549101	0.0330222	0.540837	0.0635904	-3.97176	chr4	131797992	131798370	379	-	6	0	3	4	1	1	0	0	0	0	0	1
ENSMUSG00000034235.17	E015	10.4797	0.0474466	11.9351	0.00055086	0.0331054	1.17609	0.865623	-1.14314	chr14	20581628	20583224	1597	-	16	25	10	11	23	27	0	2	2	4	9	15
ENSMUSG00000022400.9	E011	14.4679	0.0190346	11.9265	0.000553424	0.0332368	1.28125	1.0651	-0.770365	chr15	81471321	81472203	883	+	13	34	17	15	19	34	7	8	10	8	9	15
ENSMUSG00000053819.16	E048	10.4926	0.105505	11.925	0.000553862	0.0332404	1.25819	0.830837	-1.56818	chr3	126804526	126805856	1331	+	9	15	10	19	16	33	3	1	2	8	6	20
ENSMUSG00000023010.15	E009	4.75141	0.0792738	11.9131	0.000557393	0.0334295	0.925152	0.495528	-1.80005	chr15	99399657	99399871	215	+	10	4	12	11	3	6	2	2	2	1	4	2
ENSMUSG00000028057.14	E024	102.441	0.0375048	11.903	0.000560449	0.0335899	2.07185	1.94898	-0.412193	chr3	88729728	88731041	1314	+	123	130	126	103	158	139	93	66	83	80	66	118
ENSMUSG00000038930.11	E017	6.5144	0.0604938	11.9013	0.00056095	0.0335971	1.00286	0.663787	-1.32811	chr7	80319342	80320091	750	-	7	14	11	7	21	8	1	2	0	4	4	8
ENSMUSG00000038708.10	E029	4283.42	0.0021557	11.8946	0.00056296	0.0336946	3.64449	3.61754	-0.0895349	chr9	118556780	118559783	3004	+	4510	6842	4313	4525	4996	6324	2875	2742	3094	3806	4554	5911
ENSMUSG00000054893.15	E012	649.332	0.100049	11.891	0.000564044	0.0337365	2.80063	2.82419	0.0784007	chr7	6304588	6307682	3095	+	683	801	685	729	842	901	481	428	527	558	672	866
ENSMUSG00000040928.15	E008	1.62392	0.0527711	11.8874	0.000565147	0.0337795	0.596887	0.134507	-3.02383	chr4	129168323	129168854	532	-	3	8	2	0	3	5	0	0	0	1	1	0
ENSMUSG00000025656.17	E021	42.8796	0.118067	11.8789	0.000567739	0.0339114	1.80665	1.40012	-1.38635	chrX	95052791	95054228	1438	-	41	106	43	44	85	113	8	14	15	17	34	62
ENSMUSG00000074646.10	E010	1.6567	0.0703861	11.8769	0.000568335	0.033924	0.365914	0.477873	0.600719	chr2	156000610	156001562	953	-	1	2	0	1	2	2	4	1	2	0	0	6
ENSMUSG00000041164.15	E004	2.14584	0.170957	11.8732	0.00056948	0.0339693	0.722161	0.206474	-2.81188	chr11	6390271	6390497	227	+	3	7	0	5	5	6	0	0	0	0	3	1
ENSMUSG00000003345.16	E029	1.15074	0.059742	11.8697	0.000570548	0.03401	0.0635465	0.49318	3.74525	chr10	80640155	80640258	104	+	0	0	0	0	0	1	2	0	2	4	1	4
ENSMUSG00000055436.18	E004	25.7758	0.0238298	11.864	0.0005723	0.0340914	1.37219	1.48756	0.398092	chr3	158011503	158011868	366	-	25	37	21	22	35	38	33	12	17	37	14	34
ENSMUSG00000057359.7	E002	42.7206	0.0129375	11.8544	0.000575267	0.0342449	1.66499	1.59826	-0.226971	chr3	122286877	122293324	6448	-	51	79	51	47	54	73	31	25	26	33	29	48
ENSMUSG00000006304.14	E015	2.953	0.048915	11.8498	0.000576672	0.0343018	0.738357	0.437084	-1.36618	chr1	74263743	74263843	101	+	6	3	7	1	3	5	2	3	0	3	1	3
ENSMUSG00000029121.16	E027	20.7976	0.0326245	11.8487	0.000577002	0.0343018	1.1927	1.41823	0.788699	chr5	37286368	37286547	180	+	10	28	6	12	10	18	42	17	17	19	22	57
ENSMUSG00000018651.14	E007	1.66539	0.04467	11.8459	0.000577891	0.0343315	0.576423	0.137519	-2.89485	chr11	84085431	84085638	208	-	1	4	2	4	5	4	0	0	2	0	0	0
ENSMUSG00000039735.16	E011	42.7955	0.0689595	11.8414	0.000579296	0.0343918	1.71157	1.45938	-0.860429	chr3	122549266	122552135	2870	-	61	95	73	59	55	97	5	11	16	18	15	67
ENSMUSG00000029233.15	E020	6.46978	0.0756659	11.8358	0.000581039	0.0344709	0.584075	0.979431	1.58906	chr5	76155247	76155479	233	+	4	2	2	6	2	0	15	13	4	6	10	9
ENSMUSG00000018909.15	E030	2.14356	0.104439	11.8345	0.000581418	0.0344709	0.652329	0.192394	-2.64685	chr7	99598562	99599800	1239	+	2	1	5	5	3	9	0	0	1	1	1	0
ENSMUSG00000063576.12	E003	8.32272	0.0446272	11.8329	0.000581924	0.0344709	1.09767	0.794918	-1.1378	chr17	46675764	46676221	458	-	8	17	12	7	12	19	4	6	6	9	3	3
ENSMUSG00000028412.17	E014	3.32236	0.105444	11.8321	0.000582196	0.0344709	0.359221	0.784173	1.98215	chr4	53543542	53543707	166	+	0	0	2	0	4	2	3	6	0	8	7	8
ENSMUSG00000013539.14	E026	2.53212	0.0819226	11.8264	0.000583958	0.034552	0.711717	0.24134	-2.48097	chr16	18312759	18313034	276	-	4	10	5	1	5	5	1	0	2	0	1	0
ENSMUSG00000085929.1	E005	1.26966	0.0557758	11.8199	0.000586	0.0346496	0.513182	0.0727761	-3.63072	chr2	27543186	27543362	177	+	3	1	3	2	4	3	0	0	0	0	0	1
ENSMUSG00000034614.14	E006	0.956042	0.0782587	11.8143	0.000587773	0.0347311	3.41084e-05	0.435532	14.4237	chr11	3331915	3332031	117	+	0	0	0	0	0	0	0	4	2	1	2	1
ENSMUSG00000039620.17	E012	3.21547	0.0320272	11.809	0.000589438	0.0348061	0.785855	0.366392	-1.94677	chr8	36510188	36510324	137	+	5	10	3	1	6	13	1	1	1	0	0	4
ENSMUSG00000031214.13	E022	2.72661	0.0284306	11.8077	0.000589862	0.0348078	0.653719	0.342983	-1.54307	chrX	98710078	98710178	101	-	6	8	2	4	4	9	0	0	1	0	1	3
ENSMUSG00000051262.9	E003	7.9411	0.0931727	11.8058	0.000590463	0.0348196	1.05896	0.725795	-1.27545	chr6	85760679	85761850	1172	-	6	6	24	13	18	10	4	2	5	3	4	4
ENSMUSG00000023944.14	E026	1.09767	0.0866843	11.8046	0.000590853	0.0348196	0.524604	0.0584419	-4.02601	chr17	45572434	45572555	122	-	5	2	3	2	1	0	0	0	0	1	0	0
ENSMUSG00000066037.14	E030	8.55713	0.0241763	11.7994	0.000592497	0.0348931	1.11701	0.810767	-1.14501	chr4	136355774	136357388	1615	+	11	18	10	7	23	9	5	4	5	5	6	8
ENSMUSG00000032869.15	E007	7.01656	0.0572695	11.7929	0.000594567	0.0349721	1.0729	0.697575	-1.44243	chr2	151727446	151729490	2045	-	9	20	9	9	6	15	2	3	2	2	11	5
ENSMUSG00000001157.13	E005	4.72023	0.147921	11.7883	0.000596037	0.0349721	0.928881	0.400491	-2.30581	chr6	86707403	86707472	70	-	9	15	11	0	8	12	1	1	3	2	0	1
ENSMUSG00000018501.17	E038	2.03595	0.0740611	11.7873	0.000596346	0.0349721	0.659498	0.182022	-2.77583	chr11	62349395	62349493	99	-	5	3	1	5	8	2	0	1	0	0	1	1
ENSMUSG00000048186.14	E016	1.5082	0.11532	11.7871	0.000596435	0.0349721	0.11797	0.573532	3.13704	chr2	4800564	4800925	362	+	0	0	0	0	0	2	3	0	2	1	6	5
ENSMUSG00000028851.6	E006	967.379	0.0177757	11.7857	0.000596861	0.0349721	3.02912	2.93619	-0.309023	chr4	133534228	133534542	315	-	949	983	614	865	1166	1216	1069	825	925	1214	999	1057
ENSMUSG00000026926.14	E016	12.9079	0.0175316	11.7857	0.000596867	0.0349721	1.03034	1.24062	0.754353	chr2	26392412	26392675	264	+	8	13	10	15	11	8	10	13	9	12	19	33
ENSMUSG00000028692.14	E003	7.96067	0.0939452	11.7841	0.000597397	0.0349721	1.13044	0.72806	-1.52441	chr4	116636670	116637761	1092	-	9	15	9	9	14	20	2	2	10	5	1	8
ENSMUSG00000025050.8	E018	28.918	0.00740497	11.7834	0.000597616	0.0349721	1.40633	1.55517	0.511439	chr19	47050451	47050890	440	-	37	66	24	29	32	45	15	16	20	18	29	46
ENSMUSG00000023330.12	E001	1.24449	0.0652668	11.7832	0.000597672	0.0349721	0.514686	0.0687182	-3.72762	chr2	126152141	126152214	74	+	4	4	2	4	1	0	0	0	1	0	0	0
ENSMUSG00000011257.19	E026	1.10361	0.0651777	11.7828	0.000597811	0.0349721	0.478927	3.69186e-05	-14.531	chr4	123298007	123298093	87	+	4	1	1	3	1	5	0	0	0	0	0	0
ENSMUSG00000029528.19	E029	1.86954	0.187634	11.7804	0.000598586	0.0349858	0.619505	0.0757027	-4.05442	chr5	115548282	115549112	831	+	1	0	6	7	4	5	0	0	0	0	0	1
ENSMUSG00000055884.8	E017	4.32001	0.027914	11.7796	0.000598839	0.0349858	0.876043	0.510946	-1.53877	chr12	65099453	65101455	2003	+	4	9	3	9	7	16	0	1	0	1	2	8
ENSMUSG00000031906.9	E001	372.985	0.0182439	11.7783	0.000599256	0.0349869	2.63253	2.50946	-0.409917	chr8	106252548	106254889	2342	-	502	161	577	395	494	298	259	258	434	455	447	204
ENSMUSG00000042572.12	E005	8.70213	0.0827645	11.7759	0.000600025	0.0350086	1.15495	0.737514	-1.57363	chr3	89774401	89775937	1537	+	6	28	10	9	13	23	6	2	5	8	3	2
ENSMUSG00000070003.7	E004	14.4885	0.1548	11.7746	0.000600433	0.0350092	1.01163	1.30919	1.06364	chr8	70597512	70597768	257	-	14	10	5	4	17	12	23	15	14	28	16	15
ENSMUSG00000000776.13	E011	1.55431	0.0473542	11.7727	0.000601054	0.0350221	0.128155	0.532123	2.80875	chr14	70441304	70441455	152	-	0	0	0	0	1	1	2	2	3	2	5	2
ENSMUSG00000022708.16	E056	1328.12	0.0048201	11.7715	0.00060145	0.0350221	3.1569	3.08943	-0.224321	chr16	43640738	43642602	1865	+	900	2106	1271	998	2223	2098	1329	915	997	1427	1084	1394
ENSMUSG00000030204.10	E031	9.84524	0.0475894	11.7685	0.000602412	0.0350549	1.09555	0.888746	-0.765895	chr6	135019112	135020615	1504	+	7	24	16	22	13	15	5	2	3	7	5	9
ENSMUSG00000038530.11	E001	22.8928	0.0247363	11.7634	0.000604072	0.0351283	1.23391	1.45143	0.757365	chr1	169741477	169741675	199	-	29	5	14	19	15	16	38	19	30	38	29	15
ENSMUSG00000015165.16	E023	122.907	0.0197176	11.7534	0.000607314	0.0352936	2.1514	1.99492	-0.524246	chr7	28817834	28818460	627	+	136	273	129	109	201	279	64	76	46	94	46	166
ENSMUSG00000026571.12	E006	12.9756	0.0854505	11.7503	0.000608326	0.0353291	1.27769	0.979904	-1.07065	chr1	165338345	165339884	1540	-	15	20	22	12	13	28	2	12	12	10	10	7
ENSMUSG00000035967.15	E019	3.28796	0.0619208	11.7465	0.000609592	0.0353793	0.436807	0.852475	1.81936	chrX	56496516	56496734	219	+	3	0	3	0	7	5	1	3	4	6	2	7
ENSMUSG00000007850.16	E018	16.824	0.0485189	11.7406	0.000611497	0.0354665	1.12097	1.41163	1.02205	chr11	50381459	50381597	139	+	19	36	6	9	25	24	13	10	6	10	21	45
ENSMUSG00000040424.15	E001	75.0675	0.00881592	11.7339	0.000613724	0.0355721	1.93242	1.80486	-0.429582	chr7	27523267	27523981	715	+	170	20	112	98	93	68	23	61	54	79	95	45
ENSMUSG00000000223.13	E023	7.15341	0.0390952	11.7297	0.000615109	0.035629	1.05436	0.676505	-1.46315	chrX	134440421	134441228	808	+	11	20	7	6	12	20	5	1	4	2	4	4
ENSMUSG00000031808.7	E025	21.8374	0.168498	11.7278	0.000615739	0.035642	1.46744	1.15	-1.11043	chr8	71580877	71582449	1573	+	23	66	31	27	42	32	1	13	13	13	1	26
ENSMUSG00000043061.10	E003	4.10254	0.0264668	11.7252	0.000616586	0.0356474	0.843226	0.461999	-1.65373	chr12	30586914	30587199	286	+	6	15	6	4	7	6	2	3	0	2	2	1
ENSMUSG00000074968.11	E025	29.0938	0.0909631	11.7251	0.000616641	0.0356474	1.3099	1.59214	0.972684	chr2	110794913	110795071	159	-	9	12	27	11	39	27	44	13	20	46	63	47
ENSMUSG00000025326.12	E031	27.2498	0.0132231	11.7204	0.000618184	0.0356943	1.53776	1.35239	-0.638899	chr7	59284825	59285762	938	+	35	38	34	36	43	48	16	9	9	24	20	43
ENSMUSG00000002032.17	E009	11.1064	0.0521659	11.7197	0.000618413	0.0356943	1.16279	0.898778	-0.969002	chr9	44795996	44796127	132	-	23	11	23	15	16	21	8	3	1	10	4	7
ENSMUSG00000022517.17	E015	1.21755	0.0811134	11.7189	0.000618669	0.0356943	0.530183	0.0686424	-3.80292	chr16	4920313	4920381	69	+	3	7	0	1	3	2	0	1	0	0	0	0
ENSMUSG00000020664.10	E001	627.849	0.0522605	11.7176	0.000619104	0.035696	2.84652	2.75014	-0.320689	chr12	31331277	31332242	966	-	641	736	664	651	837	784	641	497	532	522	562	714
ENSMUSG00000027067.16	E024	2.10389	0.180375	11.7136	0.000620464	0.035751	0.668964	0.225483	-2.42926	chr2	85045251	85045354	104	+	5	2	5	1	5	7	0	0	0	0	0	4
ENSMUSG00000026585.13	E001	104.845	0.0352748	11.7099	0.00062169	0.0357803	1.95499	2.05866	0.347814	chr1	163779583	163779902	320	+	108	80	60	62	92	105	83	82	114	142	200	166
ENSMUSG00000038822.15	E027	1.55721	0.0523952	11.7096	0.000621785	0.0357803	0.546221	0.0777067	-3.6835	chr10	45676381	45676530	150	+	6	1	3	3	5	1	0	0	1	0	0	0
ENSMUSG00000024924.14	E035	1357.47	0.00850716	11.7052	0.000623257	0.0358416	3.15868	3.10728	-0.170902	chr19	27249863	27254231	4369	+	1404	1646	1437	1369	1744	1765	915	947	1198	1319	1578	1681
ENSMUSG00000000134.17	E036	325.096	0.0464576	11.7021	0.000624309	0.0358786	2.43196	2.59004	0.526757	chrX	7773494	7775197	1704	+	342	414	286	267	319	368	401	272	356	326	291	329
ENSMUSG00000073436.11	E006	4.17897	0.0382031	11.6972	0.000625936	0.0359486	0.824076	0.455179	-1.61392	chr17	24893748	24894130	383	-	7	7	6	9	6	10	4	0	1	3	1	0
ENSMUSG00000036026.15	E001	809.24	0.0727611	11.6934	0.00062722	0.0359518	2.80941	3.00251	0.64227	chr17	45660171	45660980	810	-	834	704	717	801	957	829	920	769	879	874	721	779
ENSMUSG00000033590.8	E036	1.1554	0.0590105	11.6897	0.000628486	0.0359518	0.100746	0.526342	3.17617	chr9	75284933	75285013	81	+	1	0	0	1	0	0	0	1	2	2	4	3
ENSMUSG00000022718.12	E028	1.33523	0.0846316	11.6892	0.000628639	0.0359518	0.497413	3.54401e-05	-14.6809	chr16	18285101	18285308	208	-	0	5	2	5	4	2	0	0	0	0	0	0
ENSMUSG00000063316.13	E008	0.984109	0.0840218	11.6872	0.000629299	0.0359518	0.463004	5.79934e-05	-13.7995	chr11	101443671	101443934	264	+	4	1	2	1	5	0	0	0	0	0	0	0
ENSMUSG00000004892.13	E002	6.95967	0.0876892	11.6871	0.000629336	0.0359518	1.06665	0.670542	-1.53301	chr3	87988272	87988462	191	-	11	16	5	14	4	15	6	9	2	1	1	4
ENSMUSG00000033099.10	E004	21.2086	0.0165291	11.6867	0.000629471	0.0359518	1.23472	1.42469	0.662323	chr15	78935208	78935694	487	+	20	24	16	17	17	13	23	24	26	15	32	29
ENSMUSG00000032878.16	E003	582.868	0.00994988	11.6864	0.000629571	0.0359518	2.78946	2.73582	-0.178485	chr11	28387152	28388816	1665	-	825	570	724	783	694	775	383	373	400	457	622	709
ENSMUSG00000020368.15	E003	5.62828	0.0223255	11.6862	0.000629664	0.0359518	0.993379	0.610376	-1.52378	chr11	50296199	50296335	137	-	6	14	8	8	7	13	3	0	2	4	4	6
ENSMUSG00000097908.7	E008	1.56977	0.0412961	11.6862	0.000629666	0.0359518	0.56719	0.134593	-2.8891	chr5	136928070	136928280	211	+	3	4	4	4	1	3	0	0	0	0	0	2
ENSMUSG00000026211.17	E043	4.07625	0.0664638	11.6787	0.000632205	0.0360227	0.507124	0.9009	1.65201	chr1	75503697	75503966	270	-	4	8	0	2	1	3	6	0	6	6	5	11
ENSMUSG00000110447.1	E002	0.853963	0.0562175	11.6782	0.000632369	0.0360227	7.88586e-05	0.426	13.1641	chr8	95593522	95593753	232	+	0	0	0	0	0	0	1	2	2	2	2	0
ENSMUSG00000025486.17	E013	4.27223	0.0667173	11.678	0.000632438	0.0360227	0.535954	0.914749	1.56749	chr7	140877650	140877882	233	-	3	8	4	0	4	2	3	2	4	9	6	9
ENSMUSG00000016346.17	E025	2.63561	0.176715	11.6772	0.00063271	0.0360227	0.739963	0.190289	-3.0312	chr2	181096241	181096465	225	-	0	8	7	7	3	7	0	0	1	0	1	1
ENSMUSG00000024502.10	E030	1.32417	0.0900267	11.6765	0.000632953	0.0360227	0.534546	0.0688374	-3.81901	chr18	43577300	43577509	210	-	5	2	2	5	2	0	0	0	0	0	1	0
ENSMUSG00000063160.12	E005	25.5073	0.0724094	11.6717	0.000634575	0.0360916	1.53681	1.2611	-0.954701	chr7	27258962	27261007	2046	+	49	26	42	30	37	49	8	10	7	14	31	28
ENSMUSG00000021259.5	E006	6.6068	0.160448	11.6673	0.000636084	0.0361425	1.03656	0.638761	-1.55891	chr12	108345648	108346084	437	+	8	22	12	4	10	11	2	4	2	9	0	2
ENSMUSG00000027014.14	E005	340.688	0.0240303	11.6662	0.000636471	0.0361425	2.52596	2.54125	0.0509357	chr2	77895768	77896578	811	-	285	476	285	324	420	486	319	268	259	393	320	428
ENSMUSG00000032782.19	E035	32.9984	0.020441	11.6655	0.000636702	0.0361425	1.48992	1.58477	0.324498	chr11	69322690	69323775	1086	-	33	42	32	23	44	61	16	27	23	21	43	59
ENSMUSG00000024425.4	E009	1.46222	0.134222	11.6643	0.00063711	0.0361425	0.587753	0.0703487	-4.02889	chr18	38447822	38448096	275	+	3	6	1	1	2	7	0	0	0	0	1	0
ENSMUSG00000032067.6	E009	8.39421	0.126352	11.6621	0.000637878	0.0361627	1.03846	0.726275	-1.19871	chr9	50522600	50524722	2123	-	9	22	18	12	9	22	2	6	0	2	5	3
ENSMUSG00000025607.15	E012	0.953911	0.0538043	11.6567	0.000639716	0.0362435	0.449956	1.87576e-05	-15.3613	chr6	30813711	30813786	76	-	1	3	1	3	3	2	0	0	0	0	0	0
ENSMUSG00000030270.11	E026	9.50567	0.0336492	11.6537	0.000640745	0.0362737	1.11158	0.788421	-1.21369	chr6	113288504	113289984	1481	+	38	6	23	11	4	11	3	6	4	5	3	4
ENSMUSG00000024622.8	E033	1.26908	0.0570515	11.6528	0.000641071	0.0362737	0.521257	0.0709601	-3.70882	chr18	61167791	61171207	3417	-	2	5	3	4	0	2	0	0	0	0	0	1
ENSMUSG00000001794.13	E004	15.3885	0.104632	11.6491	0.000642322	0.0363003	0.885318	1.31214	1.54708	chr7	30186990	30187167	178	-	9	0	3	6	5	12	43	23	14	22	26	10
ENSMUSG00000033379.13	E004	6.60703	0.0268328	11.6469	0.000643113	0.0363003	0.764851	0.991372	0.869302	chr4	117884445	117884641	197	-	7	11	3	8	11	2	13	3	7	6	2	8
ENSMUSG00000037149.10	E026	1.65252	0.140677	11.6458	0.000643477	0.0363003	0.602876	0.166923	-2.68194	chr12	13244968	13244997	30	-	3	0	4	6	2	3	0	0	0	1	1	1
ENSMUSG00000019897.8	E006	105.549	0.0312994	11.6426	0.000644571	0.0363003	2.09527	1.91233	-0.613864	chr10	105842983	105845349	2367	+	99	231	130	80	197	242	52	64	48	71	49	124
ENSMUSG00000063884.6	E004	75.635	0.0420486	11.6421	0.000644773	0.0363003	1.8012	1.96481	0.550758	chr6	71880643	71881231	589	-	72	104	89	96	81	88	82	57	52	73	42	104
ENSMUSG00000027881.14	E004	139.491	0.00527353	11.6415	0.000644976	0.0363003	2.11355	2.19335	0.266961	chr3	108904261	108904475	215	-	134	181	79	127	208	232	100	85	100	179	128	232
ENSMUSG00000028546.17	E003	18.3756	0.0246793	11.6414	0.00064499	0.0363003	1.13811	1.38299	0.861471	chr4	110206359	110206659	301	-	14	13	19	13	19	7	28	22	16	22	23	21
ENSMUSG00000028165.9	E002	61.6069	0.0217595	11.6409	0.000645163	0.0363003	1.84321	1.71697	-0.426467	chr3	135410012	135411010	999	-	73	98	81	63	120	112	37	19	36	47	39	76
ENSMUSG00000025571.13	E006	4.2733	0.136708	11.6407	0.000645252	0.0363003	0.392652	0.91408	2.29344	chr11	117714126	117714452	327	+	2	3	0	0	5	0	5	7	3	2	15	10
ENSMUSG00000026492.11	E006	2.35765	0.0371089	11.6366	0.000646682	0.0363575	0.646295	0.217842	-2.39622	chr1	179532065	179532127	63	-	3	8	6	1	5	6	0	1	0	0	1	1
ENSMUSG00000003099.11	E005	71.9571	0.0190404	11.634	0.000647568	0.0363841	1.81024	1.8913	0.273109	chr7	17006060	17006238	179	-	111	61	32	44	73	57	83	66	72	118	70	87
ENSMUSG00000000552.10	E007	0.952867	0.0513123	11.6327	0.000648023	0.0363864	0.511571	0.0558549	-4.03358	chr15	103320290	103320400	111	-	2	4	1	0	3	2	0	1	0	0	0	0
ENSMUSG00000060703.12	E001	28.3472	0.12139	11.6303	0.000648855	0.0364042	1.37365	1.55327	0.618095	chr2	60251993	60252491	499	-	31	34	19	21	29	34	28	25	34	30	36	26
ENSMUSG00000025138.14	E026	1.33957	0.119179	11.6294	0.000649166	0.0364042	0.529197	3.47342e-05	-14.8623	chr11	120624066	120624489	424	-	8	2	1	3	1	3	0	0	0	0	0	0
ENSMUSG00000026860.16	E016	1.93479	0.0500916	11.625	0.000650703	0.0364671	0.620726	0.192829	-2.50629	chr2	30347105	30347587	483	-	6	6	0	3	5	3	0	1	1	0	1	0
ENSMUSG00000029291.11	E035	172.702	0.0232807	11.6235	0.000651233	0.0364736	2.29887	2.16022	-0.463315	chr5	88649832	88651392	1561	+	193	300	201	175	272	287	137	107	134	129	76	187
ENSMUSG00000024646.14	E006	18.754	0.0316803	11.6139	0.0006546	0.0366389	1.20732	1.36824	0.563813	chr18	84851414	84851607	194	+	27	12	12	9	16	22	14	16	13	34	26	32
ENSMUSG00000029790.16	E004	39.9526	0.0196038	11.6109	0.000655679	0.036676	1.66149	1.53457	-0.432568	chr6	30654379	30655531	1153	-	38	68	51	55	63	60	33	29	15	30	26	39
ENSMUSG00000039686.14	E001	1002.63	0.0711061	11.6049	0.00065777	0.0367351	2.8897	3.11046	0.734092	chr2	30097283	30098843	1561	-	1082	1216	1092	902	996	901	1120	1147	984	839	956	856
ENSMUSG00000037376.14	E016	1.10352	0.0551634	11.6046	0.0006579	0.0367351	0.510935	0.0646622	-3.80432	chr2	132811767	132812047	281	-	1	3	1	4	1	4	0	0	0	0	1	0
ENSMUSG00000026554.15	E034	10.0227	0.0463526	11.6043	0.000657987	0.0367351	1.17135	0.858888	-1.15222	chr1	172193785	172193901	117	+	13	22	6	12	23	20	7	7	1	8	7	5
ENSMUSG00000015733.13	E017	34.2527	0.0407369	11.6031	0.000658424	0.0367361	1.65336	1.40801	-0.840134	chr6	17657253	17659609	2357	+	52	39	47	50	47	67	13	14	16	25	23	51
ENSMUSG00000056698.11	E002	114.526	0.020833	11.5994	0.000659722	0.03675	2.00704	2.10791	0.338028	chr6	72565934	72566863	930	-	100	174	100	106	115	96	150	114	120	111	97	104
ENSMUSG00000022489.6	E011	11.0293	0.0274553	11.5989	0.000659922	0.03675	1.13275	0.989577	-0.521107	chr15	103523718	103524307	590	+	9	11	20	11	28	18	2	2	10	15	5	10
ENSMUSG00000091586.2	E019	17.8927	0.0450765	11.5968	0.000660645	0.03675	1.23894	1.31261	0.258444	chr17	32528895	32530143	1249	+	17	28	12	8	24	23	13	13	23	24	19	19
ENSMUSG00000026482.13	E001	1.80494	0.0610239	11.5962	0.000660854	0.03675	0.163146	0.608763	2.74763	chr1	152516760	152516950	191	-	0	0	2	0	0	1	5	0	2	4	5	2
ENSMUSG00000032212.10	E034	8.26931	0.0386441	11.5944	0.000661512	0.03675	0.754208	1.09337	1.28483	chr9	70587051	70587195	145	+	7	7	1	1	3	11	8	12	9	19	10	11
ENSMUSG00000027405.16	E050	12.3811	0.0468008	11.5941	0.000661623	0.03675	1.21885	0.987537	-0.83519	chr2	130278532	130278896	365	+	13	34	5	8	26	37	7	5	6	7	10	9
ENSMUSG00000032850.16	E010	0.794383	0.0548951	11.5937	0.00066176	0.03675	0.425498	9.06293e-06	-16.2828	chr5	118228938	118229145	208	-	2	2	2	0	2	3	0	0	0	0	0	0
ENSMUSG00000030884.12	E010	4.9166	0.0350651	11.5907	0.000662831	0.03675	0.639363	0.85653	0.881242	chr7	120643026	120643150	125	+	5	3	1	1	5	4	4	2	5	10	10	12
ENSMUSG00000020823.16	E017	9.60971	0.0451008	11.5903	0.000662968	0.03675	1.20273	0.834433	-1.35841	chr11	117150739	117152185	1447	+	16	27	8	11	16	14	6	1	1	3	12	15
ENSMUSG00000025220.8	E013	20.8034	0.071158	11.5896	0.000663218	0.03675	1.12913	1.493	1.27299	chr19	45767843	45768007	165	-	17	27	14	8	8	14	9	19	17	45	41	39
ENSMUSG00000027575.19	E039	32.5602	0.0194315	11.5888	0.000663486	0.03675	1.41386	1.6153	0.690491	chr2	180981045	180981370	326	+	30	35	12	19	38	29	27	33	35	36	38	74
ENSMUSG00000106864.3	E005	16.2311	0.0175036	11.5877	0.000663903	0.03675	1.2988	1.14205	-0.554278	chr5	31159522	31159699	178	-	19	30	13	24	37	26	14	4	8	6	10	22
ENSMUSG00000020993.9	E019	134.996	0.0431408	11.5871	0.000664099	0.03675	2.05756	2.17057	0.378332	chr12	59061156	59061344	189	-	139	123	59	86	93	148	142	90	133	229	196	233
ENSMUSG00000005150.16	E033	0.850869	0.147921	11.5764	0.000667935	0.0369391	0.484121	6.10752e-05	-13.8304	chr8	85080747	85081306	560	-	1	0	1	5	1	3	0	0	0	0	0	0
ENSMUSG00000004562.16	E059	15.2468	0.0503603	11.5744	0.000668673	0.0369464	1.32486	1.05444	-0.961602	chr14	52003571	52003653	83	+	17	39	19	9	31	37	5	3	4	6	13	25
ENSMUSG00000018171.9	E001	0.908895	0.068739	11.5726	0.000669302	0.0369464	0.451959	0.000109947	-12.8202	chr11	86583865	86584066	202	-	3	3	4	0	1	1	0	0	0	0	0	0
ENSMUSG00000042596.7	E010	51.4699	0.0309596	11.5725	0.000669327	0.0369464	1.75428	1.6755	-0.266849	chr1	19165959	19166346	388	+	15	1	38	74	111	58	73	28	41	59	63	69
ENSMUSG00000028484.16	E013	27.8757	0.0260211	11.5643	0.000672302	0.0370869	1.35466	1.5548	0.689276	chr4	83463595	83463713	119	-	17	43	8	22	34	29	42	18	22	46	27	38
ENSMUSG00000015501.10	E021	568.301	0.00334903	11.5632	0.000672714	0.0370869	2.77488	2.73539	-0.131428	chr10	14148912	14150589	1678	+	612	922	629	595	657	696	545	384	364	396	571	811
ENSMUSG00000019467.15	E006	10.9173	0.0336021	11.5617	0.000673244	0.0370929	0.895834	1.19126	1.08151	chr10	127183198	127183409	212	-	13	5	3	10	3	12	14	14	9	18	21	7
ENSMUSG00000023495.13	E014	1.30992	0.0715305	11.5602	0.000673778	0.0370991	0.538622	0.0676948	-3.86419	chr9	106456097	106456281	185	+	2	1	3	5	3	2	0	0	0	0	0	1
ENSMUSG00000031165.6	E001	5.83006	0.0345943	11.5536	0.000676172	0.0371885	0.959623	0.704824	-0.995826	chrX	8081453	8081989	537	-	7	5	5	11	5	11	7	2	4	6	4	6
ENSMUSG00000021460.17	E002	11.775	0.0451384	11.5522	0.000676675	0.0371885	1.22759	0.908579	-1.16172	chr13	52835987	52836165	179	-	7	35	11	10	33	25	8	6	2	6	3	12
ENSMUSG00000028969.10	E003	1.65885	0.0331853	11.5511	0.000677092	0.0371885	0.566023	0.141309	-2.80178	chr5	24419600	24419680	81	-	4	3	3	3	4	3	0	0	1	0	0	1
ENSMUSG00000030621.17	E020	6.52091	0.0564263	11.548	0.000678222	0.0372023	1.02559	0.664396	-1.40913	chr7	89829282	89829340	59	+	12	15	10	12	8	8	5	1	0	1	5	9
ENSMUSG00000033161.10	E004	11.4588	0.0923856	11.5473	0.000678487	0.0372023	1.24867	0.905335	-1.24836	chr3	101577011	101577560	550	-	17	22	17	10	18	23	2	7	1	12	6	16
ENSMUSG00000026915.16	E007	570.31	0.00666946	11.5469	0.000678611	0.0372023	2.73393	2.78011	0.153683	chr2	37574921	37579537	4617	-	719	676	538	664	599	679	430	387	397	602	789	654
ENSMUSG00000051617.3	E003	10.2839	0.043834	11.5404	0.000680992	0.0373096	0.843425	1.15808	1.16469	chr11	100189591	100189814	224	-	0	6	8	1	12	8	6	9	15	27	14	18
ENSMUSG00000047284.14	E053	5.09943	0.220005	11.5375	0.000682075	0.0373457	0.993336	0.443572	-2.31588	chr11	69912515	69912553	39	+	7	8	12	7	11	10	0	4	2	0	0	5
ENSMUSG00000002107.18	E004	923.511	0.00740688	11.5304	0.000684686	0.0374378	2.9267	2.9961	0.230788	chr2	6543430	6544806	1377	-	791	1309	753	754	848	1001	1273	848	900	872	949	974
ENSMUSG00000021495.10	E021	32.7834	0.032562	11.529	0.000685172	0.0374378	1.42174	1.63549	0.731965	chr13	55556226	55558908	2683	-	23	26	42	27	54	50	33	20	30	29	29	46
ENSMUSG00000006356.10	E004	2.59566	0.0443147	11.5276	0.000685709	0.0374378	0.728785	0.318454	-2.00925	chr12	113142808	113142895	88	+	5	2	6	4	3	6	0	2	1	1	1	2
ENSMUSG00000022629.17	E004	618.659	0.0407012	11.5271	0.000685875	0.0374378	2.8873	2.69107	-0.652907	chr15	90933289	90934543	1255	-	984	326	792	895	898	587	386	464	531	649	591	459
ENSMUSG00000097433.1	E002	2.19933	0.0781723	11.5271	0.000685883	0.0374378	0.713889	0.307252	-2.02064	chr1	136273768	136274406	639	+	3	1	4	3	4	6	0	0	2	1	1	4
ENSMUSG00000019878.8	E025	135.011	0.0298226	11.5254	0.000686511	0.0374489	2.06054	2.20133	0.471178	chr10	57511903	57512864	962	+	119	135	136	146	176	139	157	126	120	150	109	127
ENSMUSG00000030386.19	E013	347.663	0.0175869	11.5234	0.000687255	0.0374663	2.52145	2.56393	0.141504	chr7	12492357	12495553	3197	+	292	558	316	326	480	543	293	225	261	274	321	547
ENSMUSG00000040811.15	E037	57.7371	0.0394989	11.5205	0.000688338	0.0375021	1.60302	1.82679	0.758123	chr7	19206086	19206257	172	+	54	39	17	18	45	36	55	72	83	124	79	58
ENSMUSG00000007036.15	E033	10.3899	0.0837997	11.5177	0.000689367	0.0375269	0.900982	1.20458	1.10919	chr17	35102670	35102956	287	+	7	8	5	9	11	20	9	7	17	17	7	10
ENSMUSG00000061755.10	E028	16.8359	0.0351412	11.5169	0.000689646	0.0375269	1.07743	1.38387	1.08316	chr5	41831445	41831594	150	-	12	13	5	10	8	28	19	12	18	30	30	22
ENSMUSG00000031824.15	E026	64.6135	0.0222129	11.5151	0.000690324	0.0375406	1.70116	1.90128	0.675553	chr8	120164985	120165304	320	+	44	75	25	28	51	94	102	59	58	51	77	142
ENSMUSG00000033862.7	E025	1.15619	0.281598	11.5116	0.000691636	0.0375887	0.525409	2.93525e-05	-15.0872	chr8	123228935	123229111	177	+	0	5	4	0	4	3	0	0	0	0	0	0
ENSMUSG00000029422.15	E035	11.4799	0.130771	11.5078	0.000693063	0.037643	1.26181	0.881674	-1.38469	chr5	123741951	123742778	828	-	15	34	18	10	19	18	0	1	7	3	8	23
ENSMUSG00000015536.14	E031	6.00539	0.138597	11.5034	0.000694708	0.0376845	0.997432	0.519429	-1.95445	chr13	114825523	114826157	635	+	15	12	4	21	3	11	0	2	3	2	2	3
ENSMUSG00000106864.3	E007	16.8573	0.0241145	11.5032	0.000694756	0.0376845	1.32363	1.14349	-0.635853	chr5	31167131	31167695	565	-	15	45	16	14	31	39	11	4	10	12	11	16
ENSMUSG00000071723.7	E003	670.502	0.0355702	11.5023	0.000695112	0.0376845	2.77454	2.87974	0.34998	chrX	94636576	94638245	1670	+	682	855	654	738	673	877	439	508	497	656	881	969
ENSMUSG00000027091.14	E018	25.0249	0.0701428	11.4943	0.000698094	0.0378229	1.2599	1.54343	0.981552	chr2	83661147	83661293	147	+	33	22	7	20	18	23	20	17	25	49	28	49
ENSMUSG00000020831.18	E003	6.1866	0.0702993	11.4915	0.000699145	0.0378566	1.00805	0.638137	-1.45696	chr11	70236454	70236876	423	-	4	21	6	8	12	13	5	1	3	2	2	6
ENSMUSG00000003153.10	E014	23.4872	0.0437456	11.4894	0.000699941	0.0378764	1.47761	1.26421	-0.740791	chr6	122737299	122739832	2534	-	31	48	33	25	37	45	12	6	5	13	21	36
ENSMUSG00000027575.19	E033	0.804429	0.0634501	11.4882	0.000700412	0.0378786	0.430184	3.71588e-05	-14.2719	chr2	180979171	180979227	57	+	2	0	1	1	4	3	0	0	0	0	0	0
ENSMUSG00000024359.10	E014	31.8044	0.0078767	11.4837	0.000702086	0.0379339	1.47748	1.53947	0.212523	chr18	34941865	34942092	228	-	24	39	19	21	29	37	34	24	30	45	46	46
ENSMUSG00000024560.7	E024	22.8999	0.0196438	11.4827	0.00070246	0.0379339	1.26294	1.4832	0.764468	chr18	74221135	74221493	359	+	22	26	18	21	23	24	25	18	31	22	14	37
ENSMUSG00000019188.16	E007	171.114	0.0239621	11.482	0.000702727	0.0379339	2.30241	2.13993	-0.543022	chr2	152681134	152683441	2308	+	172	304	188	182	296	363	84	76	95	120	119	243
ENSMUSG00000017781.17	E023	1956.64	0.00872956	11.4721	0.000706488	0.0381136	3.32286	3.2597	-0.2099	chr11	75626731	75628778	2048	+	2372	2436	2059	2193	2121	2310	1899	1491	1692	1715	1905	2012
ENSMUSG00000032028.15	E002	1.35064	0.119281	11.4704	0.000707145	0.0381256	0.458803	0.0914322	-3.0011	chr9	48319144	48319926	783	-	8	0	1	2	2	4	0	0	0	1	0	0
ENSMUSG00000030376.8	E012	185.538	0.00351029	11.4658	0.000708871	0.0381752	2.27252	2.24345	-0.0970933	chr7	16160514	16161063	550	+	320	54	224	185	193	124	121	188	220	252	215	106
ENSMUSG00000034135.15	E009	1.41719	0.099116	11.4645	0.000709371	0.0381752	0.111625	0.574814	3.23361	chr9	46155379	46155540	162	+	1	0	0	0	1	0	4	0	1	1	3	7
ENSMUSG00000023944.14	E025	1.29032	0.0667176	11.4637	0.000709697	0.0381752	0.56658	0.109834	-3.22265	chr17	45571879	45571911	33	-	1	2	2	4	1	5	0	1	0	0	0	1
ENSMUSG00000050721.9	E002	8.14558	0.0208323	11.4634	0.000709799	0.0381752	1.08589	0.825586	-0.974676	chr9	65552919	65554383	1465	-	12	7	7	10	11	18	6	7	6	5	4	10
ENSMUSG00000036561.9	E035	22.5715	0.0733893	11.4597	0.000711216	0.0382281	1.49249	1.20706	-0.99345	chr15	89283291	89284423	1133	+	25	48	35	22	34	47	9	13	4	12	15	34
ENSMUSG00000031628.9	E010	2.96769	0.0954103	11.4501	0.000714912	0.0383999	0.804432	0.325665	-2.2668	chr8	46634369	46635082	714	+	5	8	1	2	13	5	0	1	0	1	3	2
ENSMUSG00000039860.19	E004	77.4221	0.0128844	11.4491	0.000715285	0.0383999	1.82838	1.95909	0.439867	chr5	135835040	135835282	243	+	71	89	63	56	92	102	71	66	55	93	96	113
ENSMUSG00000075702.9	E003	77.2564	0.016244	11.4454	0.000716695	0.0384521	1.85688	1.9131	0.189251	chr11	3514867	3515073	207	+	40	145	14	37	70	106	141	55	77	71	61	153
ENSMUSG00000079610.9	E001	9.53243	0.0231462	11.4434	0.000717476	0.0384706	1.1197	0.875597	-0.903185	chr1	36537507	36538093	587	-	20	24	6	13	12	16	4	6	4	5	6	9
ENSMUSG00000034171.13	E014	6.38089	0.036778	11.4413	0.000718291	0.0384909	1.00102	0.666739	-1.3088	chr4	116000089	116000786	698	-	12	5	12	10	10	8	1	3	5	10	1	2
ENSMUSG00000024576.14	E021	21.0778	0.0467101	11.4379	0.000719617	0.0385385	1.4501	1.1921	-0.900754	chr18	61580488	61582035	1548	+	24	52	24	34	27	42	10	2	4	15	18	30
ENSMUSG00000031371.14	E010	0.738895	0.138211	11.431	0.000722285	0.038598	0.440549	0.000171287	-12.1215	chrX	73452999	73453060	62	-	0	4	2	2	1	1	0	0	0	0	0	0
ENSMUSG00000010608.15	E034	1.42468	0.0626251	11.4306	0.000722447	0.038598	0.108517	0.55079	3.16986	chr12	83659465	83659584	120	+	0	0	1	0	1	0	0	4	3	1	3	3
ENSMUSG00000097785.2	E001	4.07115	0.0850875	11.4305	0.000722482	0.038598	0.828559	0.460259	-1.60552	chr19	57323193	57323384	192	-	18	3	10	5	1	4	2	0	2	2	4	0
ENSMUSG00000031939.16	E015	28.352	0.0529009	11.4246	0.000724773	0.0386969	1.34661	1.56163	0.740608	chr9	15308525	15308733	209	+	36	36	16	12	22	25	35	27	36	46	17	35
ENSMUSG00000032239.10	E001	4.46729	0.0751721	11.4178	0.000727427	0.0388151	0.92034	0.505495	-1.73349	chr9	22411047	22411945	899	-	2	6	7	6	12	8	1	3	4	5	2	0
ENSMUSG00000029458.14	E015	4.66133	0.0258228	11.4114	0.000729945	0.0389258	0.544157	0.897825	1.46501	chr5	121665289	121665641	353	+	5	1	3	2	5	2	8	5	3	7	10	4
ENSMUSG00000073424.9	E010	4.70608	0.0454518	11.4096	0.000730671	0.0389409	0.882755	0.57541	-1.26422	chr17	32695274	32695395	122	+	6	12	6	7	5	12	1	1	3	1	3	6
ENSMUSG00000059554.12	E003	5.01454	0.205544	11.4042	0.000732794	0.0390021	0.506763	1.00788	2.0537	chr10	18213775	18214057	283	-	3	0	6	7	1	2	10	1	8	5	7	9
ENSMUSG00000030428.16	E045	1.08655	0.0531678	11.4033	0.000733124	0.0390021	0.505236	0.0656837	-3.75251	chr7	4133420	4133662	243	+	2	5	1	3	2	1	0	0	0	0	0	1
ENSMUSG00000040462.13	E004	16.4202	0.0235325	11.4033	0.000733147	0.0390021	1.36047	1.11795	-0.855685	chr10	127096915	127097079	165	-	16	32	11	29	24	14	12	10	13	11	16	20
ENSMUSG00000024121.13	E008	5.50282	0.0204139	11.4019	0.000733707	0.0390083	0.960353	0.644567	-1.25249	chr17	24166497	24167029	533	-	9	9	9	4	6	12	3	5	0	4	4	6
ENSMUSG00000024426.17	E020	8.28766	0.0160087	11.4005	0.000734233	0.0390127	1.09263	0.826435	-0.995724	chr17	35903331	35904107	777	-	12	15	7	5	16	15	5	6	6	8	6	5
ENSMUSG00000020385.16	E020	1.31771	0.096313	11.3952	0.000736328	0.0391004	0.51112	3.60036e-05	-14.7244	chr11	51273169	51273450	282	+	2	2	1	0	6	8	0	0	0	0	0	0
ENSMUSG00000006517.5	E004	1.98787	0.0439416	11.3936	0.00073697	0.039111	0.229	0.583068	2.0265	chr8	122437010	122437228	219	-	0	1	0	0	3	0	3	2	4	5	2	3
ENSMUSG00000030602.13	E009	1.67567	0.074342	11.3899	0.000738437	0.0391652	0.117803	0.567384	3.11144	chr7	28568034	28568237	204	-	0	0	0	2	0	0	1	3	5	4	2	1
ENSMUSG00000090000.2	E006	1.38687	0.0877077	11.3858	0.000740088	0.0392291	0.536703	0.0723121	-3.75215	chr18	76939670	76939748	79	+	2	3	3	6	0	3	0	0	0	0	1	0
ENSMUSG00000021196.14	E009	1.68342	0.0407691	11.3838	0.000740856	0.0392462	0.256082	0.615716	1.96102	chr13	6586480	6586591	112	-	1	2	1	0	1	2	1	3	0	3	3	4
ENSMUSG00000002064.10	E002	1.3285	0.0519458	11.3807	0.000742113	0.0392891	0.555841	0.119485	-3.03523	chr11	78250421	78250545	125	+	3	3	3	0	4	3	1	0	0	0	0	1
ENSMUSG00000027187.10	E009	1.4611	0.0906072	11.3778	0.00074329	0.0393217	0.0695526	0.512019	3.69601	chr2	103467694	103467885	192	-	0	1	0	0	0	0	4	2	4	0	4	1
ENSMUSG00000038332.13	E013	1.446	0.0527175	11.3769	0.000743622	0.0393217	0.531277	0.0769977	-3.62809	chr10	41906336	41906480	145	+	5	4	3	1	4	1	0	1	0	0	0	0
ENSMUSG00000032786.16	E030	14.9408	0.0221887	11.374	0.000744783	0.0393595	1.08142	1.30026	0.777679	chr9	106246759	106246978	220	-	11	15	4	7	15	15	15	4	12	22	32	40
ENSMUSG00000032192.9	E021	4.86451	0.0665726	11.3715	0.000745808	0.03939	0.896776	0.550879	-1.42985	chr9	75342985	75343234	250	+	9	17	6	5	8	9	0	0	2	0	5	6
ENSMUSG00000038500.15	E005	5.59003	0.0589694	11.3674	0.000747448	0.039453	0.987078	0.596432	-1.56217	chr17	35977760	35977995	236	-	10	6	10	5	13	12	0	2	1	2	7	6
ENSMUSG00000092341.3	E009	27256.3	0.00206378	11.3641	0.000748773	0.0394976	4.42444	4.42181	-0.00876341	chr19	5799086	5801915	2830	-	28851	38598	32933	28069	52403	48494	23383	12963	16184	25954	14864	24975
ENSMUSG00000021047.7	E001	870.398	0.0709562	11.3625	0.00074942	0.0394976	2.98817	2.89132	-0.322094	chr12	46694517	46700973	6457	-	1233	1055	973	989	906	928	618	584	705	825	1025	1018
ENSMUSG00000053414.8	E001	14.2868	0.0986281	11.362	0.000749639	0.0394976	0.932248	1.29753	1.31814	chr16	90386013	90386716	704	+	18	10	1	5	6	4	16	23	26	7	21	32
ENSMUSG00000041328.16	E003	4.34798	0.0787179	11.3599	0.000750472	0.0395006	0.831259	0.490764	-1.46372	chr7	92645990	92646025	36	-	1	10	10	4	8	14	1	4	0	2	1	2
ENSMUSG00000022961.18	E032	42.5605	0.0621521	11.3596	0.000750593	0.0395006	1.74396	1.48175	-0.89317	chr16	91674932	91675400	469	+	51	101	40	40	86	92	17	18	11	30	14	72
ENSMUSG00000043323.17	E010	6.01966	0.024839	11.3521	0.000753609	0.0396204	0.993009	0.661333	-1.30215	chr5	110376007	110376078	72	-	6	8	5	9	12	16	2	4	4	4	3	5
ENSMUSG00000034610.14	E022	2.98633	0.0503145	11.3517	0.000753771	0.0396204	0.751576	0.332961	-2.01045	chr4	108526474	108526767	294	+	1	8	5	2	10	9	1	0	1	0	2	2
ENSMUSG00000039157.12	E013	3.36122	0.0253953	11.3439	0.000756951	0.0397576	0.787928	0.449827	-1.49905	chr2	32558348	32560038	1691	+	6	4	6	5	6	6	1	0	3	0	2	5
ENSMUSG00000045348.16	E001	14.463	0.0372987	11.3431	0.000757284	0.0397576	1.32025	1.02825	-1.04121	chr5	137729899	137730912	1014	-	18	12	17	26	29	19	14	5	3	20	9	10
ENSMUSG00000038143.16	E016	63.9038	0.00513763	11.3419	0.000757779	0.0397599	1.76333	1.86696	0.349619	chr8	47287880	47289362	1483	-	61	89	49	51	57	68	40	56	46	58	104	130
ENSMUSG00000030400.17	E044	3.24546	0.33724	11.3298	0.000762742	0.0399727	0.354992	0.777055	1.97887	chr7	19394787	19395692	906	+	0	1	0	5	2	0	9	2	5	2	4	8
ENSMUSG00000020074.7	E014	50.2699	0.0146534	11.324	0.000765132	0.040019	1.62934	1.78613	0.531328	chr10	62760094	62760279	186	-	41	53	19	35	68	73	56	37	33	94	43	77
ENSMUSG00000039087.17	E017	18.9943	0.0426025	11.324	0.000765136	0.040019	1.34502	1.09827	-0.872879	chr13	37893985	37895198	1214	+	16	68	25	21	37	49	2	2	4	12	3	23
ENSMUSG00000032038.7	E003	0.904664	0.112525	11.3233	0.000765401	0.040019	1.74814e-05	0.444321	15.4339	chr9	35052240	35052383	144	-	0	0	0	0	0	0	4	1	0	1	4	0
ENSMUSG00000031105.16	E020	37.6519	0.0711104	11.3227	0.000765637	0.040019	1.51472	1.64762	0.453422	chrX	48661883	48662292	410	+	35	29	22	57	51	25	48	34	36	52	23	41
ENSMUSG00000039219.18	E033	15.5138	0.0304704	11.3197	0.00076689	0.040019	1.03749	1.35041	1.11243	chr13	14164767	14164942	176	+	9	8	9	9	17	17	17	15	13	34	17	23
ENSMUSG00000031422.16	E015	5.83345	0.0347033	11.3197	0.000766901	0.040019	0.960706	0.620471	-1.35819	chrX	136740946	136741119	174	-	10	13	14	5	9	8	3	2	0	5	1	6
ENSMUSG00000030329.11	E014	18.5841	0.0873858	11.3187	0.000767299	0.040019	1.42123	1.14718	-0.961283	chr6	125001004	125001049	46	+	20	45	19	20	18	35	3	12	16	21	12	19
ENSMUSG00000029029.14	E018	4.60018	0.0274585	11.318	0.0007676	0.040019	0.575204	0.869508	1.21439	chr4	154156532	154156816	285	+	4	4	2	3	3	3	6	4	7	6	7	6
ENSMUSG00000002550.16	E006	1.36143	0.0623493	11.3168	0.00076808	0.040019	0.531193	0.0730429	-3.71053	chr2	32257847	32258089	243	-	6	4	3	1	1	2	0	0	1	0	0	0
ENSMUSG00000067212.8	E009	2.36883	0.05373	11.3162	0.000768336	0.040019	0.697741	0.318883	-1.87862	chr17	36031098	36031637	540	-	4	0	5	4	6	5	0	0	1	2	0	4
ENSMUSG00000032030.16	E034	1.82559	0.0362481	11.3079	0.000771761	0.0401436	0.191397	0.620685	2.51943	chr9	53667073	53667487	415	-	2	0	1	1	0	0	3	2	3	2	4	3
ENSMUSG00000115987.1	E014	1.33741	0.13918	11.3075	0.000771931	0.0401436	0.562933	0.199946	-2.18316	chr15	76624448	76624485	38	-	5	0	1	2	3	1	3	0	0	0	0	2
ENSMUSG00000067786.16	E022	28.971	0.0432689	11.2993	0.000775373	0.0402988	1.33516	1.59155	0.882555	chr2	157561993	157562238	246	+	6	50	16	9	44	24	40	19	48	44	14	40
ENSMUSG00000056383.10	E003	44.7223	0.00947899	11.2975	0.000776099	0.0403128	1.7171	1.59791	-0.404882	chr7	41374045	41375066	1022	-	44	67	50	51	64	54	30	39	29	36	43	55
ENSMUSG00000021765.9	E016	2.22073	0.192871	11.2954	0.000776991	0.0403236	0.255734	0.687899	2.27237	chr13	114455684	114455902	219	-	2	2	0	0	1	1	5	2	4	4	1	4
ENSMUSG00000069565.12	E013	12.3483	0.0608622	11.2948	0.000777224	0.0403236	1.25483	0.925377	-1.19422	chr10	80280423	80280928	506	+	10	38	25	8	25	14	7	4	7	7	6	10
ENSMUSG00000022751.9	E012	1.6088	0.0609339	11.2845	0.00078156	0.0405247	0.552195	0.146065	-2.68224	chr16	57160146	57160769	624	-	0	5	3	1	4	7	2	0	0	0	0	0
ENSMUSG00000039630.10	E004	3.22559	0.0295035	11.2831	0.000782172	0.0405325	0.763475	0.370969	-1.83084	chr1	178323620	178323713	94	-	3	5	5	5	7	11	3	0	0	2	0	2
ENSMUSG00000031990.15	E001	165.922	0.0164463	11.2796	0.000783649	0.0405852	2.20447	2.23638	0.106638	chr9	27097384	27098401	1018	-	151	161	184	193	244	212	189	129	124	143	151	165
ENSMUSG00000021123.12	E013	8.41483	0.197645	11.2779	0.000784332	0.0405967	0.841267	1.10831	0.99457	chr12	79221963	79222664	702	+	7	10	10	3	20	5	6	5	14	7	6	11
ENSMUSG00000026858.18	E011	1.51885	0.0501756	11.2685	0.00078832	0.0407791	0.565092	0.129508	-2.94397	chr2	30367788	30368414	627	+	1	4	4	2	2	5	2	0	0	0	0	0
ENSMUSG00000029592.11	E026	499.216	0.00719721	11.2643	0.000790136	0.0408291	2.6904	2.70569	0.0508807	chr5	114121524	114124720	3197	+	497	543	524	561	625	571	428	417	440	494	480	584
ENSMUSG00000037376.14	E009	1.24233	0.0446	11.2641	0.000790214	0.0408291	0.0645884	0.490421	3.70649	chr2	132809829	132809953	125	-	0	0	0	0	1	0	2	3	2	1	2	3
ENSMUSG00000000326.13	E002	89.2236	0.0262464	11.2604	0.000791774	0.0408524	1.82629	2.02902	0.681612	chr16	18407266	18407543	278	-	79	72	64	50	72	67	179	99	92	113	104	52
ENSMUSG00000085586.1	E005	0.825462	0.0601647	11.2599	0.000792004	0.0408524	0.427486	0.00010866	-12.7095	chr11	97660328	97660367	40	-	1	3	3	1	2	1	0	0	0	0	0	0
ENSMUSG00000032782.19	E007	8.06035	0.0536225	11.2598	0.000792057	0.0408524	1.07191	0.743537	-1.25025	chr11	69301517	69302851	1335	-	13	13	11	18	10	19	1	1	2	6	2	11
ENSMUSG00000037239.8	E001	858.821	0.0493534	11.2583	0.000792668	0.04086	2.87114	2.99745	0.420098	chr7	29158829	29162194	3366	-	1208	773	1052	943	880	836	583	658	727	854	1212	849
ENSMUSG00000028051.10	E007	1.60316	0.0760915	11.2561	0.000793607	0.0408844	0.585998	0.133152	-2.99216	chr3	89150862	89151080	219	-	2	4	2	1	3	8	0	1	0	1	0	0
ENSMUSG00000030774.13	E022	751.741	0.0108373	11.2536	0.000794674	0.0409155	2.91214	2.83887	-0.243709	chr7	97911283	97911883	601	+	1182	666	806	938	816	731	583	599	686	696	844	674
ENSMUSG00000019864.14	E013	2.75284	0.0288064	11.2515	0.000795587	0.0409272	0.73284	0.339956	-1.89135	chr10	43947896	43948702	807	+	5	6	3	2	8	5	2	2	0	2	0	1
ENSMUSG00000029580.14	E002	17.4912	0.0273151	11.2509	0.000795831	0.0409272	1.05774	1.32146	0.937723	chr5	142903234	142903400	167	-	15	4	10	4	5	14	33	13	25	34	19	30
ENSMUSG00000027971.16	E010	0.83843	0.0624311	11.2462	0.00079788	0.0410086	0.489894	0.0548567	-3.95604	chr3	125612299	125612408	110	+	0	0	0	1	6	4	0	0	0	0	0	1
ENSMUSG00000031913.9	E001	24.5558	0.0346884	11.2396	0.00080069	0.041129	1.25511	1.48033	0.782113	chr8	107031222	107031491	270	+	19	27	6	18	12	13	27	26	23	30	49	51
ENSMUSG00000020929.14	E006	1.92369	0.0404162	11.2363	0.000802143	0.0411306	0.619936	0.187097	-2.55659	chr11	102839150	102839257	108	-	5	3	6	2	4	2	0	0	0	2	0	1
ENSMUSG00000065954.11	E013	6.34781	0.0617707	11.2362	0.000802156	0.0411306	1.01327	0.629957	-1.51157	chr8	25167569	25167591	23	-	9	13	6	7	18	13	0	2	5	5	2	4
ENSMUSG00000032370.8	E004	44.6921	0.0222361	11.2361	0.000802195	0.0411306	1.58408	1.718	0.455055	chr9	66970582	66970936	355	-	49	34	34	34	42	41	33	28	50	67	55	88
ENSMUSG00000020349.4	E010	1347.16	0.0031211	11.2352	0.00080259	0.0411306	3.11461	3.14041	0.0857719	chr11	52126837	52127778	942	+	1285	1500	1181	1287	1555	1589	1357	1121	1329	1574	1357	1397
ENSMUSG00000006304.14	E014	1.41788	0.0568716	11.2314	0.000804232	0.0411908	0.544275	0.198267	-2.1123	chr1	74262459	74262585	127	+	3	3	4	0	3	1	0	2	0	0	1	1
ENSMUSG00000113902.1	E003	1.13595	0.124585	11.2261	0.00080657	0.0412783	0.469184	0.0700934	-3.4736	chr12	101968110	101968210	101	-	1	0	6	4	0	2	0	0	0	0	0	1
ENSMUSG00000003166.20	E009	4.147	0.027754	11.2253	0.000806879	0.0412783	0.866639	0.489286	-1.60791	chr16	17858580	17859403	824	-	11	11	4	6	3	8	2	0	2	2	4	2
ENSMUSG00000045994.17	E009	61.8197	0.0389444	11.2243	0.000807347	0.0412783	1.86959	1.69704	-0.582891	chr9	26755284	26755585	302	+	102	42	85	86	104	105	27	29	29	52	52	77
ENSMUSG00000036208.13	E014	4.72864	0.0448373	11.2132	0.000812159	0.0414754	0.903074	0.559345	-1.41481	chr16	44732305	44734129	1825	+	8	12	4	2	12	10	3	4	0	1	3	4
ENSMUSG00000021987.9	E011	7.54292	0.101098	11.2131	0.000812228	0.0414754	1.05613	0.654913	-1.56109	chr14	60290706	60290819	114	+	8	18	10	8	10	32	1	2	3	1	5	5
ENSMUSG00000028180.18	E022	34.4958	0.0678193	11.2117	0.000812826	0.0414754	1.58438	1.37573	-0.717111	chr3	157541870	157543157	1288	+	47	69	47	60	59	85	7	9	10	7	17	45
ENSMUSG00000022201.16	E032	1.87219	0.138941	11.2111	0.000813086	0.0414754	0.651197	0.130569	-3.31031	chr15	12170816	12170913	98	+	6	10	2	1	2	3	1	0	0	0	1	0
ENSMUSG00000117869.1	E007	4.23794	0.0946406	11.2094	0.000813826	0.0414891	0.818863	0.44669	-1.63718	chr18	35556692	35557031	340	+	2	13	8	3	5	18	2	1	2	2	1	0
ENSMUSG00000066979.6	E022	5.91198	0.06426	11.2019	0.000817147	0.0416343	0.981633	0.621498	-1.43154	chr7	131568722	131570878	2157	+	3	13	12	8	14	9	4	0	3	3	4	4
ENSMUSG00000028708.16	E039	25.4064	0.017223	11.1974	0.000819124	0.0417109	1.36307	1.48137	0.408478	chr4	115878665	115879250	586	+	28	33	19	18	41	34	30	14	22	33	18	28
ENSMUSG00000029869.7	E018	3.21592	0.118413	11.1956	0.000819909	0.0417162	0.797086	0.33909	-2.15441	chr6	41617847	41617966	120	+	7	10	9	2	4	2	0	3	1	1	1	1
ENSMUSG00000004937.6	E002	1090.2	0.0367359	11.195	0.000820176	0.0417162	2.999	3.07285	0.245535	chr10	81044077	81045003	927	-	1138	1204	1112	1007	1160	1041	1424	1102	1102	944	925	998
ENSMUSG00000031990.15	E010	3.34045	0.0915712	11.1908	0.000822029	0.0417798	0.802242	0.326008	-2.256	chr9	27105221	27105506	286	-	5	3	3	8	4	16	1	1	0	1	1	2
ENSMUSG00000089957.2	E001	54.0326	0.103675	11.19	0.000822375	0.0417798	1.55208	1.78518	0.791527	chr6	138423105	138423199	95	+	13	23	9	18	60	50	63	40	64	135	85	95
ENSMUSG00000040697.10	E008	0.819571	0.0754039	11.1836	0.000825238	0.0418992	0.422875	3.28713e-06	-17.732	chr4	141770076	141770576	501	-	0	3	1	4	1	2	0	0	0	0	0	0
ENSMUSG00000038949.8	E010	1.96974	0.102354	11.1818	0.000826041	0.0418992	0.620524	0.139644	-3.06495	chr1	179604519	179604605	87	+	2	1	5	7	6	2	0	0	1	0	0	1
ENSMUSG00000000631.20	E092	21.6683	0.129331	11.1815	0.000826154	0.0418992	1.02161	1.50413	1.70121	chr11	77865838	77865980	143	+	8	8	14	6	11	11	50	42	35	24	16	13
ENSMUSG00000000563.17	E012	2.47561	0.0450241	11.1777	0.000827849	0.0419341	0.712038	0.294581	-2.09723	chr3	105957870	105958036	167	-	4	3	6	6	3	4	1	0	0	1	2	2
ENSMUSG00000024290.9	E013	2.12013	0.0443819	11.1777	0.00082786	0.0419341	0.68218	0.187926	-2.81506	chr18	10073657	10073700	44	-	1	7	3	1	8	7	0	0	0	1	0	2
ENSMUSG00000014932.15	E009	0.917518	0.0557876	11.1768	0.000828271	0.0419341	0.464807	0.000139461	-12.5426	chr5	32645008	32645107	100	+	2	3	2	0	1	5	0	0	0	0	0	0
ENSMUSG00000006301.17	E013	6.59278	0.0911273	11.1712	0.000830754	0.0420357	0.998852	0.63369	-1.44226	chr1	74291735	74292456	722	-	16	3	18	8	6	15	0	4	4	3	2	4
ENSMUSG00000040128.9	E004	3.64105	0.0238067	11.1682	0.000832121	0.0420807	0.834421	0.463009	-1.6144	chr4	33247298	33247575	278	-	3	8	6	4	9	6	2	1	0	3	3	3
ENSMUSG00000008855.17	E038	23.907	0.0647753	11.1639	0.000834024	0.0421527	1.51343	1.20859	-1.05985	chr11	102200534	102200816	283	-	22	56	22	15	62	66	6	10	10	13	10	32
ENSMUSG00000024750.11	E011	34.7551	0.0776595	11.1589	0.000836308	0.0422326	1.70345	1.33365	-1.26813	chr19	21277759	21279624	1866	+	30	80	34	38	51	117	11	12	9	21	18	51
ENSMUSG00000022550.18	E012	1.18698	0.10007	11.1583	0.000836564	0.0422326	0.14539	0.496661	2.42683	chr15	76589219	76589725	507	+	0	1	0	1	0	1	6	1	0	0	1	3
ENSMUSG00000047904.6	E005	4.05521	0.0228904	11.1555	0.000837844	0.042273	0.825887	0.477687	-1.50741	chr11	113625250	113625588	339	+	9	1	7	7	8	8	0	2	3	2	4	0
ENSMUSG00000030982.19	E001	3.89554	0.0313553	11.1525	0.000839207	0.0423175	0.505811	0.829152	1.38227	chr7	118740226	118740731	506	+	3	6	0	2	2	2	4	6	3	5	5	10
ENSMUSG00000035242.15	E006	101.781	0.00644455	11.1363	0.000846524	0.0426376	2.03317	1.97848	-0.183516	chr10	80826906	80827711	806	+	115	179	87	88	187	197	67	53	71	94	62	117
ENSMUSG00000025781.14	E004	2.63427	0.0354708	11.1287	0.000850003	0.0427883	0.709434	0.369982	-1.61664	chr2	10058996	10059092	97	-	2	5	3	6	6	5	0	1	1	1	1	4
ENSMUSG00000005986.16	E005	0.920732	0.108143	11.1261	0.000851209	0.0428109	0.0480551	0.478638	4.10291	chr19	4270966	4271125	160	-	0	0	0	1	0	0	3	0	2	3	1	0
ENSMUSG00000054708.17	E027	36.74	0.0289228	11.1247	0.000851862	0.0428109	1.4527	1.66232	0.716372	chr10	81638561	81638748	188	+	21	37	27	28	45	25	50	42	41	48	45	27
ENSMUSG00000036026.15	E005	4.30905	0.0361395	11.1241	0.00085214	0.0428109	0.821142	0.572778	-1.03793	chr17	45662863	45662968	106	-	5	10	5	4	9	10	0	4	2	1	2	5
ENSMUSG00000023169.15	E008	57.3906	0.0185351	11.1233	0.000852497	0.0428109	1.84838	1.67309	-0.592673	chr15	96580687	96584343	3657	-	45	160	47	50	82	130	42	24	21	22	52	94
ENSMUSG00000040236.4	E003	4.69755	0.0525247	11.1225	0.000852882	0.0428109	0.889535	0.512739	-1.58175	chr8	3676604	3679014	2411	+	9	14	3	7	9	7	6	1	2	3	0	0
ENSMUSG00000024393.14	E033	2.72057	0.028285	11.1196	0.000854222	0.0428537	0.757311	0.353728	-1.90729	chr17	35160097	35160187	91	-	3	8	3	4	4	7	0	0	2	2	0	4
ENSMUSG00000034681.17	E009	27.1215	0.0485043	11.1149	0.000856384	0.0429333	1.53764	1.30818	-0.792545	chr17	24415163	24416670	1508	+	36	55	36	18	49	62	7	13	14	22	23	21
ENSMUSG00000074634.12	E004	2.30445	0.03764	11.114	0.000856784	0.0429333	0.642635	0.209218	-2.45426	chr13	119493016	119495134	2119	+	5	2	4	3	7	6	0	0	3	0	0	0
ENSMUSG00000028497.12	E001	0.968658	0.0671781	11.1118	0.000857822	0.0429491	0.479561	0.0619684	-3.71706	chr4	88396144	88398219	2076	-	3	2	1	3	2	1	0	0	0	0	0	1
ENSMUSG00000018750.14	E007	0.824515	0.0576637	11.1112	0.000858083	0.0429491	0.429054	7.09955e-05	-13.3319	chr11	69771241	69771287	47	+	2	1	3	0	3	2	0	0	0	0	0	0
ENSMUSG00000030272.15	E003	7.18973	0.0804003	11.1102	0.000858562	0.0429491	0.713974	1.09695	1.46167	chr6	113334137	113334408	272	-	8	8	2	5	10	3	7	14	4	3	7	17
ENSMUSG00000063457.14	E003	1.29445	0.239805	11.106	0.000860469	0.04302	0.597216	0.059344	-4.33528	chr10	80292775	80292860	86	+	8	2	0	1	0	6	0	0	0	1	0	0
ENSMUSG00000033768.17	E055	329.184	0.0114041	11.1034	0.000861706	0.0430574	2.43524	2.55067	0.384667	chr19	6532297	6532511	215	+	307	375	126	188	264	253	493	409	331	445	370	376
ENSMUSG00000039656.17	E012	57.7084	0.0671937	11.0975	0.000864437	0.0431229	1.64266	1.83829	0.661985	chr17	34034022	34034201	180	+	53	69	26	24	31	52	70	39	66	88	99	93
ENSMUSG00000038486.9	E010	3.03381	0.217692	11.0963	0.000865013	0.0431229	0.808923	0.266448	-2.68346	chr3	96189651	96189739	89	+	0	12	1	7	13	4	1	0	0	1	1	2
ENSMUSG00000057738.14	E077	1.69696	0.0998245	11.0957	0.000865288	0.0431229	0.64192	0.167384	-2.84752	chr2	30029620	30029674	55	+	3	3	0	1	8	6	0	0	1	0	0	2
ENSMUSG00000026035.15	E016	3.85145	0.0332516	11.0956	0.000865326	0.0431229	0.48087	0.791129	1.35487	chr1	58444811	58445145	335	-	2	3	0	2	2	3	6	7	3	3	7	8
ENSMUSG00000032673.5	E001	7.30489	0.033056	11.0953	0.000865466	0.0431229	1.03251	0.742722	-1.10995	chr11	29511757	29512875	1119	-	7	13	7	19	10	16	3	0	2	7	6	6
ENSMUSG00000024566.10	E025	1.08508	0.166871	11.0917	0.000867156	0.043139	0.0525731	0.529404	4.21133	chr18	80762062	80762232	171	-	0	1	0	0	0	0	1	1	0	6	2	2
ENSMUSG00000041729.15	E008	5.59079	0.126222	11.0916	0.000867208	0.043139	0.994736	0.579076	-1.66824	chr9	62428263	62428948	686	-	15	16	4	1	10	11	5	2	2	5	1	2
ENSMUSG00000031370.12	E022	0.908748	0.0893833	11.0913	0.00086735	0.043139	0.44933	8.19343e-05	-13.231	chrX	163958274	163958419	146	-	4	3	3	1	0	1	0	0	0	0	0	0
ENSMUSG00000034863.9	E008	503.435	0.0111722	11.0897	0.000868071	0.043139	2.66098	2.7418	0.268991	chr8	71480436	71481242	807	-	536	517	402	550	543	616	420	424	488	557	530	635
ENSMUSG00000024740.10	E037	1.22118	0.106763	11.0894	0.000868238	0.043139	0.5421	0.0661942	-3.91532	chr19	10625991	10626238	248	+	5	4	0	0	3	4	0	1	0	0	0	0
ENSMUSG00000034295.10	E026	9.91419	0.017821	11.0874	0.000869149	0.0431599	0.878129	1.13131	0.935177	chr18	25120119	25120311	193	+	12	5	4	6	6	6	11	7	16	11	13	24
ENSMUSG00000034105.9	E002	7.52962	0.0321187	11.0862	0.000869721	0.043164	0.759464	1.0496	1.10478	chr8	119762292	119762471	180	-	3	12	2	4	5	5	11	8	7	10	12	13
ENSMUSG00000020866.17	E025	52.9684	0.042768	11.085	0.000870307	0.0431687	1.79579	1.60171	-0.657999	chr11	94425240	94425763	524	-	61	131	58	59	72	144	14	26	10	26	28	86
ENSMUSG00000033530.8	E009	29.0605	0.0821296	11.0832	0.000871131	0.0431853	1.60169	1.3227	-0.960539	chr12	100337942	100338296	355	-	38	52	54	30	40	42	11	10	9	26	18	49
ENSMUSG00000022240.10	E045	9.23236	0.0289461	11.0809	0.000872192	0.0432135	1.14434	0.843709	-1.11446	chr15	31026396	31027411	1016	+	9	10	11	12	25	14	4	6	3	9	8	7
ENSMUSG00000086316.8	E011	1.65786	0.0783842	11.0753	0.000874868	0.0433217	0.53526	7.57588e-05	-13.7656	chrX	153728940	153729188	249	+	4	5	2	2	6	4	0	0	0	0	0	0
ENSMUSG00000049606.16	E019	0.979752	0.0641678	11.0716	0.000876601	0.0433738	0.451339	2.17182e-05	-15.157	chr5	106667516	106667617	102	-	1	2	1	5	1	3	0	0	0	0	0	0
ENSMUSG00000053286.11	E015	0.901576	0.0755925	11.071	0.000876906	0.0433738	0.455444	7.30495e-05	-13.428	chr1	151442587	151442710	124	+	3	2	0	0	4	4	0	0	0	0	0	0
ENSMUSG00000026615.14	E049	83.3106	0.0201734	11.0671	0.000878723	0.0434393	1.97472	1.8639	-0.372633	chr1	185427997	185428360	364	+	75	121	81	82	137	140	92	59	80	76	42	51
ENSMUSG00000018474.18	E060	215.88	0.00997785	11.0602	0.000881999	0.0435768	2.2903	2.34985	0.198763	chr11	69369136	69369391	256	-	113	210	90	155	227	275	245	163	232	343	250	363
ENSMUSG00000036411.10	E009	3.79347	0.0402587	11.0571	0.000883458	0.0436244	0.821356	0.434558	-1.71017	chr9	22431809	22434350	2542	+	8	13	5	3	1	12	3	1	1	0	3	1
ENSMUSG00000003762.13	E015	15.5291	0.03445	11.055	0.000884499	0.0436513	1.30252	1.09471	-0.737523	chr7	27242294	27243118	825	+	23	17	13	19	36	31	12	10	4	14	6	15
ENSMUSG00000031425.15	E007	28.7061	0.0422589	11.0494	0.000887154	0.0437515	1.61252	1.26881	-1.18601	chrX	136832215	136832592	378	+	29	30	45	25	80	65	9	7	22	21	9	33
ENSMUSG00000015869.16	E001	28.1064	0.0651303	11.0486	0.000887522	0.0437515	1.3427	1.56174	0.754557	chr11	116470845	116471298	454	-	28	33	16	23	19	31	40	33	35	23	18	40
ENSMUSG00000024773.15	E030	0.974173	0.0784247	11.0471	0.00088827	0.0437638	0.43623	1.53704e-05	-15.5773	chr19	6255409	6255538	130	+	1	4	1	0	5	3	0	0	0	0	0	0
ENSMUSG00000026761.12	E026	2.44141	0.0341367	11.0433	0.000890086	0.0438288	0.679206	0.258107	-2.21828	chr2	48936477	48936771	295	-	6	6	1	4	6	7	1	0	0	0	0	3
ENSMUSG00000035131.14	E001	21.3763	0.016432	11.0403	0.000891541	0.0438759	1.21145	1.4104	0.6952	chr1	146494760	146496077	1318	+	9	7	12	11	28	20	30	27	23	29	29	29
ENSMUSG00000026701.15	E014	4.53306	0.0640353	11.039	0.000892151	0.0438809	0.887852	0.522549	-1.52853	chr1	161249563	161250360	798	-	6	6	6	2	9	18	2	1	3	4	2	1
ENSMUSG00000035390.16	E013	1.09447	0.345629	11.038	0.00089264	0.0438809	0.568135	6.66373e-05	-14.1026	chr7	4704684	4704715	32	+	1	9	1	1	1	3	0	0	0	0	0	0
ENSMUSG00000079657.10	E005	2.85969	0.0449292	11.0325	0.000895286	0.0439733	0.369653	0.736631	1.73	chr17	24529065	24529320	256	-	2	3	1	2	2	0	6	4	4	3	2	4
ENSMUSG00000060036.14	E009	69.0756	0.0142077	11.032	0.000895518	0.0439733	1.73534	1.90105	0.559021	chr15	80079690	80079850	161	-	64	65	23	33	52	71	124	54	74	114	54	109
ENSMUSG00000026519.16	E023	2.63439	0.0733997	11.0297	0.000896631	0.0440034	0.725379	0.335398	-1.88889	chr1	180960067	180960425	359	+	4	1	3	6	4	10	0	0	1	2	2	2
ENSMUSG00000006058.10	E011	3.51598	0.0852697	11.0253	0.000898765	0.0440835	0.828038	0.374123	-2.06804	chr11	96044690	96044823	134	+	11	5	6	8	2	6	1	0	1	0	3	3
ENSMUSG00000075229.11	E001	2.74586	0.0894763	11.0236	0.000899608	0.0441003	0.362747	0.775215	1.92572	chr16	36071685	36072079	395	+	5	0	1	2	1	2	5	0	2	5	5	6
ENSMUSG00000025135.12	E007	3.14802	0.145352	11.0199	0.000901383	0.0441628	0.807593	0.332977	-2.23354	chr11	120603944	120604185	242	+	3	4	7	1	10	10	0	2	0	1	2	2
ENSMUSG00000030534.13	E035	45.8766	0.0556147	11.0136	0.000904472	0.0442895	1.60463	1.73279	0.435106	chr7	80291115	80291571	457	+	78	44	37	36	66	60	41	41	43	53	25	42
ENSMUSG00000006699.17	E007	0.818772	0.0569205	11.0122	0.00090513	0.044297	0.430816	5.49825e-05	-13.71	chr4	137357646	137357699	54	-	0	1	2	2	3	3	0	0	0	0	0	0
ENSMUSG00000020778.12	E007	13.0686	0.0221005	11.0099	0.000906253	0.0443099	1.21993	1.0236	-0.70607	chr11	116205769	116206850	1082	+	10	25	21	15	25	16	13	11	7	9	4	7
ENSMUSG00000071054.12	E006	19.0382	0.0445854	11.0096	0.000906399	0.0443099	1.12213	1.43403	1.09523	chr17	56585187	56585350	164	+	19	23	9	6	9	19	27	11	24	36	24	25
ENSMUSG00000030045.10	E009	12.4105	0.0187639	11.0065	0.000907942	0.0443607	1.00079	1.21535	0.773799	chr6	81965707	81965958	252	-	11	12	9	6	11	9	22	9	14	8	20	20
ENSMUSG00000040537.17	E006	1.17365	0.0543286	10.9998	0.000911211	0.0444957	0.104137	0.537491	3.17502	chr5	8086594	8086623	30	-	0	1	0	1	0	0	1	0	1	2	5	4
ENSMUSG00000020246.13	E020	169.296	0.0139324	10.9964	0.000912898	0.0445246	2.26529	2.18619	-0.264332	chr10	82739266	82741280	2015	+	267	226	241	194	173	214	99	83	127	141	176	198
ENSMUSG00000026479.13	E030	1.1987	0.0625211	10.9959	0.000913147	0.0445246	1.78211e-05	0.449367	15.4322	chr1	153186048	153186101	54	-	0	0	0	0	0	0	0	3	2	4	4	0
ENSMUSG00000042605.16	E028	21.1599	0.0554134	10.9955	0.000913321	0.0445246	1.2087	1.47162	0.915968	chr5	121795012	121795248	237	+	19	20	9	13	23	29	22	5	29	32	27	38
ENSMUSG00000028837.8	E010	15.9444	0.163419	10.991	0.000915555	0.0446088	0.981426	1.27234	1.04621	chr4	126709479	126709714	236	+	7	11	6	5	5	6	55	12	16	21	22	17
ENSMUSG00000078580.3	E001	94.6403	0.00725112	10.9898	0.000916126	0.044612	1.93008	1.9903	0.202266	chr7	127389673	127390906	1234	-	69	79	64	91	90	76	127	98	102	136	99	98
ENSMUSG00000030279.15	E011	6.20892	0.0293483	10.9844	0.000918824	0.0447187	0.970238	0.628702	-1.35784	chr6	143018855	143019327	473	-	7	14	8	10	17	10	4	1	3	0	3	5
ENSMUSG00000063870.12	E036	2.04557	0.0318334	10.9802	0.000920905	0.0447436	0.687653	0.263995	-2.21038	chr6	125119767	125120204	438	+	3	5	1	3	3	6	1	2	1	0	0	2
ENSMUSG00000052889.11	E020	5.61223	0.0231895	10.9791	0.000921442	0.0447436	0.954702	0.61748	-1.34885	chr7	122594684	122594965	282	+	12	2	8	10	8	11	0	5	3	4	6	1
ENSMUSG00000027582.16	E013	121.753	0.0264481	10.9791	0.000921443	0.0447436	2.01014	2.16422	0.516097	chr2	181379820	181380077	258	+	140	214	91	134	178	157	105	84	89	129	82	136
ENSMUSG00000002342.17	E035	596.248	0.0229852	10.9773	0.000922323	0.0447436	2.75709	2.79463	0.124899	chr8	70182033	70182850	818	+	517	900	486	625	791	862	614	508	477	528	444	698
ENSMUSG00000026860.16	E019	4.86047	0.039943	10.9759	0.000923052	0.0447436	0.889957	0.558704	-1.36784	chr2	30348090	30348554	465	-	6	8	5	6	10	14	5	2	3	2	0	2
ENSMUSG00000021338.17	E007	0.891682	0.0643155	10.9753	0.000923319	0.0447436	0.457	1.55766e-05	-15.6655	chr13	24020047	24020071	25	-	0	5	1	0	4	3	0	0	0	0	0	0
ENSMUSG00000019189.13	E012	5.06023	0.0871801	10.9751	0.000923446	0.0447436	0.932607	0.529094	-1.66709	chr11	44551820	44554977	3158	+	10	8	9	8	6	14	2	1	0	0	2	8
ENSMUSG00000039901.10	E001	107.458	0.0220658	10.9738	0.000924089	0.0447436	2.01737	2.04227	0.0834759	chr19	45817364	45818978	1615	-	94	113	96	107	134	94	93	116	131	98	102	125
ENSMUSG00000033940.8	E002	5.93119	0.139987	10.9724	0.000924778	0.0447436	1.04224	0.532956	-2.05505	chr6	113615776	113615858	83	+	1	11	12	9	17	13	0	3	1	3	4	4
ENSMUSG00000022858.16	E022	9.22659	0.0478811	10.9722	0.00092489	0.0447436	1.12336	0.810032	-1.17073	chr16	22258229	22258864	636	-	9	23	15	13	22	12	3	1	4	3	9	8
ENSMUSG00000032356.12	E005	1059.89	0.0380314	10.9711	0.000925416	0.0447436	3.11156	2.92999	-0.603727	chr9	89911593	89915491	3899	+	712	2501	884	1011	1491	1943	904	622	617	713	899	1479
ENSMUSG00000039630.10	E028	47.4736	0.0490176	10.9705	0.000925728	0.0447436	1.79113	1.51353	-0.943556	chr1	178334285	178334546	262	-	52	103	39	40	100	135	19	24	19	30	17	58
ENSMUSG00000039103.12	E001	10.9338	0.0317763	10.9701	0.000925943	0.0447436	1.18536	0.947936	-0.863906	chr3	152236982	152237565	584	-	9	5	19	13	20	15	3	3	13	23	7	4
ENSMUSG00000042439.13	E058	1.64725	0.0389704	10.9675	0.000927213	0.0447505	0.580738	0.135679	-2.93698	chr18	65685525	65685660	136	+	1	6	2	2	5	4	0	2	0	0	0	0
ENSMUSG00000023927.15	E007	122.595	0.0155737	10.9669	0.000927546	0.0447505	2.13324	2.0276	-0.353874	chr17	51739476	51739987	512	-	247	93	176	156	153	120	50	99	95	132	133	48
ENSMUSG00000003421.13	E031	201.72	0.0737477	10.9668	0.000927611	0.0447505	2.23918	2.36842	0.431475	chr7	45077417	45078210	794	+	240	252	166	187	157	211	253	212	159	226	192	197
ENSMUSG00000019814.5	E004	6.27432	0.0471165	10.9636	0.000929206	0.044761	0.991432	0.640688	-1.38463	chr10	13179995	13180134	140	-	7	19	9	9	5	15	2	2	4	5	4	1
ENSMUSG00000074405.8	E003	35.0952	0.035325	10.9629	0.000929556	0.044761	1.66166	1.45284	-0.713666	chr7	5022407	5024039	1633	+	41	60	36	37	46	69	17	15	13	26	44	57
ENSMUSG00000029328.15	E019	22.0285	0.0248988	10.9624	0.000929795	0.044761	1.46457	1.26075	-0.708124	chr5	100037813	100037981	169	-	23	36	18	32	32	34	12	12	12	17	26	30
ENSMUSG00000038406.17	E006	5.43333	0.097568	10.9616	0.000930192	0.044761	0.987703	0.573489	-1.66749	chr7	45010260	45010998	739	-	5	21	6	7	6	11	0	3	3	1	5	5
ENSMUSG00000030609.18	E008	9.75286	0.0161087	10.9602	0.000930879	0.044761	1.14246	0.893846	-0.915102	chr7	78899371	78899699	329	+	19	22	9	8	15	15	2	8	7	2	9	11
ENSMUSG00000021684.17	E010	3.0566	0.0392094	10.9505	0.000935786	0.0449274	0.769484	0.364942	-1.88996	chr13	95032830	95032950	121	-	4	4	7	2	9	5	2	0	3	1	2	0
ENSMUSG00000097881.7	E005	8.07687	0.0431871	10.9503	0.000935871	0.0449274	1.06491	0.78592	-1.0548	chr1	121087767	121088932	1166	+	8	8	7	14	18	16	5	9	7	4	2	2
ENSMUSG00000025981.13	E004	1.2166	0.0464297	10.949	0.000936548	0.0449354	0.510526	0.0730861	-3.61132	chr1	55059639	55061274	1636	+	3	3	1	1	4	4	0	0	0	0	1	0
ENSMUSG00000034647.15	E032	5.00769	0.0359319	10.9454	0.000938343	0.0449828	0.934383	0.570286	-1.48313	chr17	66076391	66076464	74	-	8	10	12	5	9	3	2	2	2	3	3	5
ENSMUSG00000029617.10	E025	13.9685	0.0439406	10.945	0.000938557	0.0449828	1.06133	1.28668	0.803087	chr5	144014699	144014853	155	-	10	17	6	9	10	23	10	9	18	9	25	32
ENSMUSG00000029686.15	E035	11.7158	0.0338512	10.9438	0.000939149	0.0449867	1.212	0.946572	-0.963477	chr6	47523564	47523698	135	+	21	15	17	8	24	27	4	3	5	11	7	12
ENSMUSG00000099481.6	E010	27.6046	0.0111198	10.9401	0.000941073	0.0450543	1.51101	1.36688	-0.496975	chr7	102079267	102080295	1029	+	33	39	40	26	59	41	27	13	15	16	15	28
ENSMUSG00000027935.14	E003	2.9664	0.0387039	10.9383	0.000941955	0.045072	0.740068	0.408052	-1.52821	chr3	90213823	90214471	649	+	2	4	3	9	6	3	3	1	2	2	0	2
ENSMUSG00000027012.15	E013	11.3799	0.0155707	10.9364	0.000942911	0.0450933	1.17562	0.923991	-0.919252	chr2	71227751	71227826	76	+	16	16	19	15	22	20	5	8	7	5	2	10
ENSMUSG00000035247.16	E005	1.56974	0.0649888	10.9337	0.000944305	0.0451354	0.583716	0.12866	-3.03927	chr12	51746094	51746187	94	-	3	7	5	1	1	2	0	0	1	0	0	1
ENSMUSG00000031826.20	E033	6.6099	0.0539374	10.9294	0.000946521	0.0452106	1.01715	0.657618	-1.40696	chr8	119954934	119955317	384	+	9	20	15	3	11	11	2	3	0	2	6	6
ENSMUSG00000032740.17	E046	18.1168	0.0176926	10.9281	0.000947181	0.0452106	1.3787	1.17896	-0.70076	chr11	29504312	29504805	494	+	26	32	14	21	26	34	19	9	8	6	12	29
ENSMUSG00000000355.13	E008	6.53529	0.0243939	10.9276	0.000947419	0.0452106	0.981119	0.690472	-1.13544	chrX	38608723	38608868	146	+	9	9	13	8	11	15	3	3	1	3	4	6
ENSMUSG00000051391.9	E007	5.52847	0.0883688	10.9247	0.000948902	0.0452569	0.982491	0.56621	-1.68127	chr5	135930950	135932516	1567	-	4	14	10	5	11	12	0	5	3	1	4	3
ENSMUSG00000004267.16	E016	13.3019	0.105415	10.922	0.000950283	0.0452982	1.35649	0.909657	-1.60897	chr6	124763323	124763612	290	-	13	28	12	15	20	40	6	2	7	20	4	9
ENSMUSG00000037852.8	E012	73.7679	0.0358258	10.9206	0.000951005	0.0453081	1.75088	1.94662	0.659661	chr8	64619351	64619547	197	-	69	62	39	32	59	71	85	52	72	115	124	130
ENSMUSG00000038604.9	E015	1.0355	0.0470444	10.9163	0.000953222	0.0453891	0.477243	0.0671341	-3.58122	chr8	105619788	105619920	133	+	3	2	3	1	1	3	0	0	0	0	0	1
ENSMUSG00000027304.9	E026	1471.96	0.0390694	10.9133	0.000954745	0.0454371	3.24674	3.08944	-0.522918	chr2	119732785	119735407	2623	+	1744	1530	1556	1761	1732	1576	1285	1125	1233	1515	1534	1568
ENSMUSG00000025332.14	E005	0.845221	0.0702395	10.911	0.000955969	0.0454471	0.445128	2.11635e-05	-15.1623	chrX	152237633	152237710	78	+	0	2	2	0	3	5	0	0	0	0	0	0
ENSMUSG00000117013.1	E010	2.22212	0.0432248	10.9109	0.000955987	0.0454471	0.644465	0.25705	-2.07856	chr17	21656333	21656484	152	+	6	7	4	0	3	7	0	0	1	0	0	3
ENSMUSG00000098912.7	E005	129.114	0.0143732	10.9081	0.000957424	0.0454908	2.04125	2.16688	0.420659	chr3	88807019	88808272	1254	-	128	154	85	107	128	100	133	139	129	161	171	129
ENSMUSG00000000355.13	E011	1.12638	0.127225	10.9028	0.000960177	0.045597	0.474875	0.00021704	-11.9549	chrX	38611766	38611833	68	+	6	4	2	2	1	0	0	0	0	0	0	0
ENSMUSG00000037475.15	E003	5.15206	0.0230816	10.8992	0.000962079	0.0456627	0.949433	0.570799	-1.53724	chrX	41797484	41797779	296	-	7	15	4	8	8	7	2	5	3	3	2	2
ENSMUSG00000021488.8	E007	1.20202	0.0502063	10.8978	0.000962799	0.0456722	0.495472	0.0724403	-3.55231	chr13	55212386	55212617	232	+	1	2	3	4	1	4	0	0	0	0	0	1
ENSMUSG00000029790.16	E002	45.2553	0.0319767	10.8952	0.000964148	0.0456878	1.58713	1.73199	0.492023	chr6	30653459	30654377	919	-	49	51	54	38	45	42	51	39	49	50	43	36
ENSMUSG00000061911.15	E044	3.66048	0.0790811	10.8951	0.000964164	0.0456878	0.855207	0.435197	-1.83836	chr12	29920341	29920539	199	+	12	4	2	4	9	7	3	0	1	1	1	5
ENSMUSG00000030172.15	E022	4.17591	0.0407165	10.8918	0.000965896	0.0457322	0.490735	0.862247	1.5839	chr6	119743288	119743444	157	-	4	3	1	2	3	0	4	3	2	6	10	15
ENSMUSG00000040327.16	E058	10.1304	0.0504092	10.8914	0.000966141	0.0457322	1.19892	0.851468	-1.27885	chr17	46529594	46529948	355	-	21	8	10	9	26	18	5	4	9	5	8	7
ENSMUSG00000071054.12	E012	15.9972	0.0483541	10.8882	0.000967808	0.0457865	1.35868	1.06887	-1.02684	chr17	56594514	56595651	1138	+	6	29	16	21	36	44	5	5	6	11	13	22
ENSMUSG00000039148.5	E028	1.80733	0.0399707	10.8847	0.000969634	0.0458408	0.611723	0.18326	-2.55731	chr19	5385519	5385811	293	-	3	5	1	3	7	2	0	2	0	0	0	1
ENSMUSG00000054808.15	E033	1.05999	0.234229	10.884	0.000969996	0.0458408	0.500888	1.38719e-05	-16.0511	chr7	28911490	28911575	86	-	0	4	6	0	2	2	0	0	0	0	0	0
ENSMUSG00000038718.15	E002	519.756	0.017443	10.8817	0.000971206	0.0458733	2.75254	2.6847	-0.225813	chr2	34171723	34172872	1150	-	35	1993	129	210	478	1102	983	306	211	123	252	1100
ENSMUSG00000036499.9	E034	15.4075	0.0982038	10.8799	0.00097211	0.0458914	1.02046	1.34494	1.15583	chr10	96038693	96038878	186	+	5	21	4	7	8	17	21	12	8	26	22	44
ENSMUSG00000041168.10	E001	7.43242	0.0402665	10.8775	0.000973373	0.0459264	0.72528	1.046	1.23029	chr17	56614297	56614563	267	-	1	8	3	5	6	4	13	7	7	14	4	18
ENSMUSG00000044465.19	E014	3.64654	0.0254538	10.8718	0.000976387	0.0460439	0.863307	0.406839	-2.02139	chr7	105381632	105381981	350	-	5	10	4	4	7	8	1	2	2	3	0	2
ENSMUSG00000062995.12	E025	4.24187	0.0748326	10.8706	0.000977037	0.0460499	0.537238	0.877116	1.41825	chr6	8754634	8754751	118	-	2	9	4	0	1	2	2	2	6	9	8	8
ENSMUSG00000021373.16	E004	3.60294	0.0549883	10.8695	0.000977617	0.0460526	0.397497	0.815652	1.88767	chr13	46502212	46502327	116	+	0	3	2	0	4	1	7	4	4	9	3	5
ENSMUSG00000019927.6	E008	9.85072	0.0957115	10.8668	0.000979056	0.0460957	1.19711	0.809495	-1.43604	chr10	71259820	71262083	2264	-	9	21	7	11	21	34	2	3	2	5	7	13
ENSMUSG00000040035.14	E016	17.2879	0.0462852	10.8628	0.000981144	0.0461694	1.37563	1.12617	-0.878777	chr2	118788115	118789598	1484	+	30	29	23	20	19	32	3	8	7	14	17	24
ENSMUSG00000061601.15	E005	207.76	0.00912004	10.861	0.000982094	0.0461894	2.28182	2.34153	0.199309	chr5	14668965	14669675	711	+	224	121	165	209	199	217	176	148	220	239	382	244
ENSMUSG00000005893.14	E024	1.14565	0.0503942	10.8577	0.000983852	0.0462227	0.485275	0.0703236	-3.54865	chr6	92160319	92160440	122	+	3	1	3	3	2	2	0	0	0	0	0	1
ENSMUSG00000036275.13	E003	8.2565	0.0160226	10.8555	0.000985011	0.0462524	0.823568	1.06523	0.907617	chr11	52403046	52403274	229	+	6	8	4	8	3	7	12	9	7	7	11	19
ENSMUSG00000022185.19	E033	26.8264	0.0293789	10.8506	0.000987613	0.0463499	1.52705	1.33299	-0.669778	chr14	54649908	54650268	361	-	29	59	38	29	28	55	14	8	23	17	16	33
ENSMUSG00000026083.12	E002	350.899	0.0219909	10.8435	0.00099141	0.0464993	2.44667	2.6047	0.52654	chr1	37998129	37998324	196	+	340	319	170	221	283	349	437	413	341	567	433	330
ENSMUSG00000061079.14	E019	0.807177	0.107552	10.8423	0.000992066	0.0464993	2.38225e-05	0.44086	14.9693	chr7	110093070	110093216	147	+	0	0	0	0	0	0	2	1	0	2	0	5
ENSMUSG00000015968.18	E011	4.67031	0.0333488	10.8417	0.000992381	0.0464993	0.880466	0.503269	-1.59273	chr14	30045337	30045978	642	-	11	11	7	4	6	12	3	1	1	2	2	2
ENSMUSG00000061288.13	E034	31.2306	0.0127836	10.8396	0.000993517	0.0465278	1.41947	1.56048	0.484155	chr5	117272097	117272279	183	+	25	32	16	18	23	36	33	23	36	56	49	34
ENSMUSG00000026563.13	E009	9.42092	0.0582059	10.8384	0.00099414	0.0465322	1.12495	0.877955	-0.913014	chr1	166382471	166384108	1638	+	8	18	19	7	13	21	1	7	2	7	8	12
ENSMUSG00000051354.14	E001	2.89669	0.149009	10.837	0.000994904	0.0465432	0.781256	0.379463	-1.85314	chr10	26229707	26229814	108	+	0	7	0	1	13	11	0	1	2	0	1	5
ENSMUSG00000028032.13	E020	1.70518	0.0413179	10.8359	0.000995507	0.0465467	0.161469	0.59297	2.69548	chr3	131619021	131619289	269	+	0	2	0	0	1	0	5	1	3	3	1	4
ENSMUSG00000034484.8	E022	60.2552	0.0351446	10.8339	0.00099657	0.0465717	1.69458	1.86165	0.564465	chr18	53216381	53216524	144	+	58	76	35	29	72	52	54	43	62	104	68	95
ENSMUSG00000037679.9	E026	1.59414	0.0737682	10.8326	0.000997281	0.0465802	0.580194	0.130388	-3.00115	chr12	112614895	112614957	63	+	0	2	4	2	5	6	2	0	0	0	0	0
ENSMUSG00000021051.10	E003	1.73529	0.0413711	10.8314	0.000997947	0.0465865	0.197649	0.621796	2.46674	chr12	75459688	75459789	102	-	1	0	0	0	2	1	1	2	1	3	4	7
ENSMUSG00000028568.16	E008	1.51629	0.0410187	10.8284	0.00099953	0.0466357	0.556824	0.138055	-2.79896	chr4	108825688	108826099	412	-	2	6	2	2	2	5	0	0	0	1	1	0
ENSMUSG00000022217.14	E011	0.722508	0.163078	10.8219	0.00100306	0.0467756	4.37568e-05	0.433354	14.0528	chr14	55585212	55585302	91	-	0	0	0	0	0	0	3	0	0	4	1	0
ENSMUSG00000046707.9	E025	2.33022	0.0359	10.8177	0.00100535	0.0468575	0.669347	0.238927	-2.32302	chr8	95487677	95488037	361	-	6	2	2	6	4	6	0	1	2	0	1	0
ENSMUSG00000024002.18	E016	29.3607	0.0186891	10.8154	0.0010066	0.0468909	1.39025	1.53396	0.494545	chr17	32202174	32202546	373	-	21	38	21	14	14	30	27	34	34	34	40	52
ENSMUSG00000026437.11	E001	106.74	0.0221067	10.8131	0.00100786	0.046925	2.01721	2.02962	0.0416133	chr1	132112237	132114585	2349	-	111	14	93	99	196	95	115	126	126	126	79	85
ENSMUSG00000097343.2	E002	8.40733	0.0249609	10.8115	0.00100872	0.0469402	0.859135	1.05654	0.737964	chr7	120673735	120674972	1238	-	6	4	9	5	10	9	9	9	10	8	12	10
ENSMUSG00000019978.16	E032	1.59244	0.0935349	10.8104	0.00100933	0.0469437	0.576622	0.135866	-2.91609	chr10	25494623	25495444	822	+	1	5	5	1	3	5	0	0	0	0	0	2
ENSMUSG00000025290.17	E025	20.5955	0.122679	10.8092	0.00100999	0.0469496	1.42528	1.14084	-0.997932	chr14	24494089	24495429	1341	+	25	40	47	27	31	35	3	10	3	14	6	28
ENSMUSG00000020978.10	E005	7.18809	0.0461522	10.8066	0.00101137	0.0469667	1.03967	0.706496	-1.28444	chr12	69300296	69301117	822	+	21	9	10	8	10	14	2	2	2	4	7	5
ENSMUSG00000035086.13	E008	6.68653	0.030258	10.8065	0.00101142	0.0469667	0.986783	0.694342	-1.1403	chr11	101289926	101290438	513	-	16	11	6	5	17	16	4	3	1	1	0	10
ENSMUSG00000032517.16	E009	11.8017	0.0201823	10.803	0.00101333	0.0470287	1.20453	0.956981	-0.898107	chr9	120173029	120173150	122	+	15	15	16	13	29	21	12	2	3	11	9	6
ENSMUSG00000024287.8	E044	3.6484	0.0349558	10.8021	0.00101383	0.0470287	0.511474	0.809838	1.27939	chr18	9992276	9992777	502	+	2	6	1	1	2	4	4	1	5	6	7	7
ENSMUSG00000049922.8	E002	169.456	0.0296808	10.7996	0.00101522	0.0470686	2.27419	2.1852	-0.297378	chr2	92452767	92454774	2008	-	214	178	185	157	181	190	162	182	158	131	177	148
ENSMUSG00000014932.15	E021	80.9761	0.0104093	10.7923	0.00101922	0.0472291	1.89263	1.94624	0.180248	chr5	32685578	32686520	943	+	43	132	44	62	90	159	94	60	63	56	65	171
ENSMUSG00000027639.16	E003	9.73095	0.0195183	10.7844	0.00102357	0.0474059	1.13218	0.91312	-0.805089	chr2	157099504	157101320	1817	-	15	12	7	13	18	21	7	4	4	7	6	13
ENSMUSG00000038914.15	E003	6.92785	0.0616769	10.7834	0.00102417	0.0474085	1.00682	0.690663	-1.22964	chr2	180668290	180669212	923	-	7	7	16	7	14	18	2	5	3	2	2	6
ENSMUSG00000028312.19	E032	72.7484	0.0359215	10.7799	0.00102611	0.0474733	1.93181	1.79589	-0.457807	chr4	52486497	52488260	1764	+	76	108	94	84	102	90	47	45	61	59	61	90
ENSMUSG00000020175.15	E031	47.8343	0.0272925	10.7734	0.00102969	0.0476108	1.60164	1.76441	0.552225	chr10	75052471	75054061	1591	+	70	48	49	38	49	31	37	41	64	48	52	54
ENSMUSG00000026260.12	E002	173.007	0.0422702	10.7726	0.00103016	0.0476108	2.15002	2.29743	0.492662	chr1	92439279	92439841	563	-	149	149	122	137	162	137	228	207	217	217	155	169
ENSMUSG00000030660.9	E012	1.1646	0.0662127	10.7689	0.00103219	0.0476666	0.101149	0.52502	3.16346	chr7	116342975	116343092	118	-	0	1	0	0	1	0	3	1	0	4	1	3
ENSMUSG00000039968.9	E008	190.122	0.0485008	10.7684	0.00103245	0.0476666	2.15885	2.38056	0.740522	chr5	20919525	20920110	586	-	121	355	85	107	168	188	386	177	127	172	179	276
ENSMUSG00000064289.15	E029	9.65284	0.0546321	10.7617	0.00103625	0.047802	1.14842	0.819332	-1.22405	chr2	61651530	61651799	270	+	11	18	23	13	18	12	3	3	5	3	3	13
ENSMUSG00000063919.11	E020	19.6532	0.0185519	10.7613	0.00103647	0.047802	1.21438	1.41593	0.703938	chr5	116591334	116591817	484	-	12	37	10	12	14	20	21	16	17	10	31	51
ENSMUSG00000042804.13	E012	7.22214	0.0772367	10.7567	0.00103902	0.0478946	0.661786	1.04917	1.50646	chr4	152285139	152285336	198	+	5	5	0	1	5	7	21	10	6	11	3	10
ENSMUSG00000024197.10	E004	16.2091	0.0120488	10.7557	0.00103957	0.0478946	1.11943	1.30453	0.655445	chr17	56284133	56284374	242	-	13	14	5	10	17	15	25	15	17	24	19	22
ENSMUSG00000058881.13	E010	2.78322	0.0664572	10.7496	0.001043	0.0479888	0.327773	0.75649	2.06262	chr18	82986744	82987004	261	+	0	2	2	1	0	3	3	2	7	0	5	9
ENSMUSG00000028057.14	E021	45.7	0.0376984	10.7496	0.00104304	0.0479888	1.59481	1.73325	0.470139	chr3	88729112	88729548	437	+	58	32	19	46	56	45	45	38	33	64	53	78
ENSMUSG00000027620.16	E036	12.3276	0.0878683	10.7492	0.00104325	0.0479888	1.23187	0.866298	-1.33822	chr2	156174097	156174168	72	-	7	38	18	17	23	36	0	2	2	8	4	14
ENSMUSG00000028973.18	E031	3.56901	0.0335355	10.7449	0.00104569	0.0480311	0.782996	0.437317	-1.5444	chr5	24408568	24408818	251	+	8	5	5	4	7	9	3	1	0	1	2	2
ENSMUSG00000003435.9	E018	0.705529	0.0653746	10.7443	0.00104602	0.0480311	0.047916	0.439691	3.909	chr7	28322003	28322139	137	-	0	0	0	0	0	1	0	0	2	1	2	3
ENSMUSG00000028224.14	E013	12.7823	0.0173381	10.7438	0.0010463	0.0480311	1.02969	1.21774	0.676	chr4	15981555	15981748	194	+	13	8	5	4	18	13	15	10	13	21	18	19
ENSMUSG00000026773.19	E006	613.106	0.0176902	10.7429	0.00104683	0.0480311	2.7857	2.76437	-0.0709505	chr2	11471922	11474392	2471	-	962	711	838	826	871	876	368	325	388	445	514	639
ENSMUSG00000036026.15	E006	13.1304	0.112181	10.7427	0.00104689	0.0480311	1.24403	0.989636	-0.916259	chr17	45663009	45663506	498	-	24	19	24	18	21	18	0	8	4	4	15	15
ENSMUSG00000085875.3	E005	15.3002	0.0377121	10.7372	0.00105003	0.04815	1.12691	1.29125	0.582148	chr4	123917112	123917269	158	-	23	15	13	12	15	20	20	6	21	14	16	13
ENSMUSG00000038046.4	E007	221.75	0.0222922	10.7341	0.00105177	0.0481912	2.38016	2.3117	-0.228442	chr11	76249895	76250508	614	+	221	210	203	239	300	243	240	185	218	254	186	206
ENSMUSG00000024213.14	E003	44.0265	0.0396371	10.7337	0.00105203	0.0481912	1.50244	1.75603	0.862984	chr17	27580355	27580573	219	-	44	24	32	22	32	44	69	32	35	65	62	76
ENSMUSG00000008958.14	E015	29.3923	0.150993	10.7278	0.00105541	0.0483209	1.11716	1.62034	1.7511	chr3	95122722	95123051	330	+	24	13	2	5	15	11	118	30	22	37	26	30
ENSMUSG00000040025.17	E001	35.5703	0.00619158	10.7263	0.00105624	0.0483341	1.62962	1.48056	-0.509405	chr4	132184912	132186289	1378	-	40	50	39	41	53	52	30	25	20	36	36	24
ENSMUSG00000022536.14	E016	3.04915	0.0781294	10.7248	0.00105709	0.0483479	0.3594	0.757499	1.8744	chr16	5036919	5037057	139	-	0	2	2	1	1	2	1	1	4	8	8	8
ENSMUSG00000022742.6	E006	0.75607	0.0681212	10.72	0.00105981	0.0484082	4.77518e-05	0.415542	13.8319	chr16	58674380	58674521	142	+	0	0	0	0	0	0	0	1	2	0	4	2
ENSMUSG00000085830.1	E002	62.4982	0.0206922	10.7197	0.00106003	0.0484082	1.82499	1.73414	-0.306905	chr2	25293657	25293911	255	+	85	107	81	84	89	133	23	25	28	29	50	87
ENSMUSG00000008690.15	E047	11.3115	0.0252726	10.7196	0.00106006	0.0484082	0.945143	1.18354	0.86791	chr15	89371311	89371524	214	+	14	9	6	6	8	7	16	12	8	16	22	12
ENSMUSG00000021546.18	E054	6.22947	0.0582511	10.7186	0.00106061	0.0484082	0.968927	0.69473	-1.07239	chr13	58397066	58397752	687	-	6	15	4	8	14	19	0	1	2	4	3	10
ENSMUSG00000068882.13	E016	100.624	0.00540776	10.717	0.00106158	0.0484271	1.97495	2.05361	0.263865	chr2	69870385	69870580	196	+	97	115	50	75	134	173	76	43	79	153	124	170
ENSMUSG00000036972.14	E030	26.2923	0.015971	10.7151	0.00106263	0.0484392	1.36815	1.4969	0.44418	chr9	91388045	91389348	1304	+	10	42	14	11	42	31	30	25	30	31	17	44
ENSMUSG00000037287.15	E001	370.173	0.00850885	10.7146	0.00106294	0.0484392	2.59338	2.5413	-0.173477	chr9	42412316	42413417	1102	-	374	447	378	360	398	385	390	328	334	384	342	419
ENSMUSG00000020257.13	E008	1.16439	0.0540269	10.7132	0.00106374	0.0484503	0.496119	0.0720898	-3.56307	chr9	106180566	106180632	67	+	2	6	1	3	2	1	0	0	0	0	1	0
ENSMUSG00000026469.14	E021	1.58946	0.0882591	10.7113	0.00106481	0.0484741	0.59165	0.130818	-3.04705	chr1	155340293	155340397	105	-	0	3	3	2	4	8	0	0	0	0	2	0
ENSMUSG00000022781.8	E010	2.76551	0.0300326	10.7103	0.0010654	0.0484761	0.342179	0.724314	1.84295	chr16	32039799	32039931	133	-	0	2	3	2	0	1	4	1	4	5	6	5
ENSMUSG00000070371.11	E019	0.935887	0.148405	10.7075	0.00106701	0.0485243	0.0760699	0.506222	3.52776	chr7	127935765	127936003	239	-	0	0	0	2	0	0	0	1	4	2	1	0
ENSMUSG00000053289.8	E018	16.3409	0.0420941	10.7058	0.00106803	0.0485453	1.36781	1.10816	-0.916399	chr9	53247818	53248053	236	-	23	22	12	26	24	29	3	8	7	12	26	21
ENSMUSG00000033530.8	E003	31.4553	0.0322169	10.6986	0.00107219	0.0487096	1.43367	1.57148	0.472726	chr12	100301243	100301609	367	-	33	18	15	37	44	25	26	31	30	45	33	47
ENSMUSG00000035949.15	E014	3.03315	0.0370128	10.6971	0.00107303	0.0487223	0.761107	0.357479	-1.90027	chr2	34815268	34816123	856	-	3	7	6	2	9	7	0	1	0	2	1	3
ENSMUSG00000028618.11	E012	2.47763	0.0401876	10.6945	0.00107457	0.0487671	0.667825	0.330183	-1.68187	chr4	107193299	107193380	82	+	2	5	5	3	7	5	1	0	1	0	2	2
ENSMUSG00000031314.18	E055	146.205	0.00830045	10.6904	0.00107691	0.0488484	2.20261	2.118	-0.283012	chrX	101599735	101600492	758	+	190	166	144	193	235	222	104	98	104	141	96	147
ENSMUSG00000031748.16	E021	19.7373	0.025858	10.6839	0.0010807	0.0489876	1.15064	1.4159	0.930489	chr8	93963384	93963537	154	+	16	19	11	6	12	17	20	16	30	25	42	25
ENSMUSG00000035649.17	E009	28.4819	0.0316745	10.6832	0.00108112	0.0489876	1.3876	1.57356	0.639044	chr4	44761972	44762228	257	+	28	65	18	20	23	51	13	13	24	26	32	62
ENSMUSG00000022946.10	E011	1.12601	0.117484	10.6823	0.00108165	0.0489876	0.512115	0.0646431	-3.81044	chr16	93747464	93747653	190	+	1	1	3	1	6	2	0	0	0	0	1	0
ENSMUSG00000021218.10	E025	2.51823	0.177195	10.6789	0.00108366	0.0490531	0.76117	0.246071	-2.6456	chr13	3560253	3561271	1019	+	3	5	6	6	4	5	0	0	0	0	0	5
ENSMUSG00000005981.11	E005	2.23219	0.0427055	10.675	0.00108592	0.0491302	0.314431	0.655671	1.73014	chr16	4043953	4044098	146	-	2	2	0	0	2	1	2	3	3	3	0	10
ENSMUSG00000013736.16	E021	5.34622	0.0248881	10.6717	0.00108785	0.0491722	0.942001	0.605723	-1.353	chr6	106777918	106778111	194	+	9	10	8	8	5	14	4	0	1	4	1	7
ENSMUSG00000031166.13	E011	7.01706	0.0344039	10.6715	0.00108796	0.0491722	0.994016	0.766604	-0.872048	chrX	8128969	8129140	172	-	12	7	6	12	11	19	3	0	6	3	7	6
ENSMUSG00000014195.16	E018	2.29378	0.135967	10.6702	0.00108878	0.0491838	0.704746	0.225119	-2.5819	chr11	100585056	100585701	646	-	8	3	3	1	7	5	0	0	0	1	3	0
ENSMUSG00000045411.16	E011	27.7407	0.0453481	10.6681	0.00108998	0.0492128	1.58342	1.31088	-0.939504	chr7	44248753	44249541	789	+	32	69	39	20	26	60	16	13	10	26	19	34
ENSMUSG00000024773.15	E047	4.69959	0.0252232	10.657	0.00109656	0.0494848	0.858215	0.565666	-1.21427	chr19	6259217	6259619	403	+	10	9	5	4	12	10	1	0	5	1	0	6
ENSMUSG00000025372.16	E027	22.513	0.0278778	10.6556	0.00109741	0.0494976	1.45017	1.24478	-0.714744	chr11	120006359	120006782	424	+	32	27	21	27	46	46	16	15	18	15	7	16
ENSMUSG00000024773.15	E031	15.2833	0.092238	10.6539	0.00109839	0.0495165	1.30249	1.04479	-0.918662	chr19	6255619	6255827	209	+	20	24	16	23	35	36	2	3	7	6	10	23
ENSMUSG00000078584.9	E002	511.702	0.00664901	10.6504	0.00110044	0.0495835	2.7267	2.69115	-0.118343	chr4	119219842	119225638	5797	-	553	568	544	588	623	588	430	377	440	526	538	562
ENSMUSG00000031600.11	E016	23.0038	0.181717	10.6493	0.00110114	0.0495897	1.49465	1.15095	-1.20051	chr8	40541094	40542017	924	+	20	55	28	27	53	63	4	0	2	10	21	34
ENSMUSG00000059708.12	E006	34.8585	0.0260294	10.645	0.00110367	0.0496707	1.44714	1.63637	0.647353	chrX	36623568	36624336	769	-	27	34	22	23	43	34	52	41	30	28	41	48
ENSMUSG00000037270.18	E079	0.951286	0.0769146	10.6444	0.00110407	0.0496707	0.0607376	0.47889	3.74476	chr3	36994775	36994981	207	+	0	1	0	0	0	0	0	0	0	3	3	6
ENSMUSG00000033047.5	E013	5.40921	0.113391	10.643	0.00110486	0.0496808	0.974064	0.548161	-1.73294	chr15	79083049	79084111	1063	+	6	7	14	9	8	12	0	2	0	3	2	8
ENSMUSG00000024974.10	E011	36.8106	0.0274631	10.6412	0.00110594	0.0497039	1.44395	1.66285	0.748341	chr19	53623052	53623216	165	+	24	48	11	15	21	42	56	14	30	73	45	84
ENSMUSG00000006205.13	E014	0.838779	0.0551344	10.6395	0.00110697	0.0497251	0.425476	3.90298e-05	-14.1761	chr7	130983660	130983755	96	+	2	2	2	2	3	0	0	0	0	0	0	0
ENSMUSG00000036398.13	E004	2.66491	0.0476594	10.6363	0.00110888	0.0497567	0.747894	0.32835	-2.02431	chr17	36949877	36949985	109	-	5	5	2	1	9	7	1	1	1	1	1	2
ENSMUSG00000025103.8	E005	1.76725	0.113411	10.6362	0.00110897	0.0497567	0.621465	0.131397	-3.17129	chr7	81800385	81800493	109	-	0	9	5	4	1	3	0	0	0	0	1	1
ENSMUSG00000026987.16	E004	9.03289	0.0150864	10.6355	0.00110937	0.0497567	1.11377	0.848864	-0.984786	chr2	59901726	59901991	266	-	14	17	8	13	17	20	0	2	5	6	6	13
ENSMUSG00000020923.17	E025	1.98227	0.139612	10.6334	0.00111062	0.0497874	0.687853	0.17199	-2.99495	chr11	102310926	102311036	111	-	1	3	1	3	7	10	0	0	0	0	2	1
ENSMUSG00000055447.19	E022	1.69617	0.0370748	10.628	0.00111387	0.0499076	0.60594	0.178359	-2.57964	chr16	49908703	49908735	33	+	5	3	3	1	4	4	0	0	0	1	1	1
